# Supplementary material for: Liver TET1 promotes metabolic dysfunction-associated steatotic liver disease
Source: EMBO Mol Med. 2025 Mar 31;17(5):1101–17. doi: 10.1038/s44321-025-00224-4 (PMC12081649; doi:10.1038/s44321-025-00224-4)
Supplement: Supplementary file 1 — Table EV1 [file 44321_2025_224_MOESM1_ESM.xlsx]

## Sheet: Form
Sample Name	Group Name	Gennotype	Sample Type (plasma, media, cell, tissue, etc)	Sample Weight/Volume (if applicable)	Analysis Request	Stable isotope-labeling (13C and or 15N, etc). If not applicable, mark as NL	Email for Data Delivery	Comparisons E.g., Group 1 (Control) vs Group 2, or Group 1 (Control) vs Group 3 etc.
58-25	Group 1	WT	Liver Tissue	90 mg	Untargeted Lipidomics	NIL
58-29	Group 1	WT	Liver Tissue	90 mg	Untargeted Lipidomics	NIL
58-5	Group 1	WT	Liver Tissue	100 mg	Untargeted Lipidomics	NIL
35-15	Group 1	WT	Liver Tissue	50 mg	Untargeted Lipidomics	NIL
35-17	Group 1	WT	Liver Tissue	90 mg	Untargeted Lipidomics	NIL
77-15	Group 2	LKO	Liver Tissue	90 mg	Untargeted Lipidomics	NIL		Group1	HFD-WT
77-3	Group 2	LKO	Liver Tissue	55 mg	Untargeted Lipidomics	NIL		Group2	HFD-LKO
77-17	Group 2	LKO	Liver Tissue	60 mg	Untargeted Lipidomics	NIL		Group3	HFD-TKO
40-13	Group 2	LKO	Liver Tissue	60 mg	Untargeted Lipidomics	NIL
46-9	Group 2	LKO	Liver Tissue	66 mg	Untargeted Lipidomics	NIL
64-1	Group 3	TKO	Liver Tissue	80 mg	Untargeted Lipidomics	NIL
64-3	Group 3	TKO	Liver Tissue	60 mg	Untargeted Lipidomics	NIL
64-5	Group 3	TKO	Liver Tissue	80 mg	Untargeted Lipidomics	NIL
181-43	Group 7	Icre	Liver Tissue	50 mg	Untargeted Metabolomics & Lipidomics	NIL
166-11	Group 7	Icre	Liver Tissue	50 mg	Untargeted Metabolomics & Lipidomics	NIL

## Sheet: legend
Experimental group arrangements and sample details corresponding to Datasets EV3 and EV4
