# Supplementary material for: Liver TET1 promotes metabolic dysfunction-associated steatotic liver disease
Source: EMBO Mol Med. 2025 Mar 31;17(5):1101–17. doi: 10.1038/s44321-025-00224-4 (PMC12081649; doi:10.1038/s44321-025-00224-4)
Supplement: Supplementary file 4 — Dataset EV1 [file 44321_2025_224_MOESM4_ESM.xls]

## Sheet: mouse_hfd_srtd
ensembl_gene_id	baseMean	log2FoldChange	lfcSE	stat	pvalue	padj	HFD-TKO-1.featureCounts.txt	HFD-TKO-2.featureCounts.txt	HFD-TKO-3.featureCounts.txt	HFD-TKO-4.featureCounts.txt	HFD-WT-1.featureCounts.txt	HFD-WT-2.featureCounts.txt	HFD-WT-3.featureCounts.txt	description	mgi_id	mgi_symbol
ENSMUSG00000039323	7120.97	2.23679	0.16799	13.315	1.89275e-40	2.87565e-36	7274	5076	9306	8532	1752	1652	2020	insulin-like growth factor binding protein 2 [Source:MGI Symbol;Acc:MGI:96437]	MGI:96437	Igfbp2
ENSMUSG00000051579	515.875	-2.35419	0.19641	-11.9861	4.20324e-33	3.19299e-29	193	165	153	250	1248	1293	880	transcription elongation factor A (SII)-like 8 [Source:MGI Symbol;Acc:MGI:1913934]	MGI:1913934	Tceal8
ENSMUSG00000090015	80.2804	5.50836	0.522262	10.5471	5.2377e-26	2.65254e-22	120	128	128	138	8	2	0	predicted gene 15446 [Source:MGI Symbol;Acc:MGI:3709333]	MGI:3709333	Gm15446
ENSMUSG00000037440	961.749	-3.29618	0.406895	-8.10082	5.45913e-16	2.07351e-12	73	184	150	283	2088	2714	1162	vanin 1 [Source:MGI Symbol;Acc:MGI:108395]	MGI:108395	Vnn1
ENSMUSG00000012187	47.6909	-3.33657	0.437286	-7.63019	2.34406e-14	7.12266e-11	5	16	20	18	188	250	92	monoacylglycerol O-acyltransferase 1 [Source:MGI Symbol;Acc:MGI:1915643]	MGI:1915643	Mogat1
ENSMUSG00000032392	412.966	1.06041	0.152353	6.96021	3.39773e-12	8.60362e-09	587	484	675	627	378	340	276	poly (ADP-ribose) polymerase family, member 16 [Source:MGI Symbol;Acc:MGI:2446133]	MGI:2446133	Parp16
ENSMUSG00000002944	1661.57	-2.98511	0.445869	-6.69504	2.15613e-11	4.67972e-08	140	323	365	630	3243	4822	1937	CD36 molecule [Source:MGI Symbol;Acc:MGI:107899]	MGI:107899	Cd36
ENSMUSG00000049109	63.1366	-3.78655	0.59951	-6.31607	2.6829e-10	5.09517e-07	0	21	18	31	217	418	206	thymocyte selection associated [Source:MGI Symbol;Acc:MGI:2443552]	MGI:2443552	Themis
ENSMUSG00000026638	460.657	1.42533	0.228806	6.22945	4.68061e-10	7.90138e-07	439	386	451	347	127	203	205	interferon regulatory factor 6 [Source:MGI Symbol;Acc:MGI:1859211]	MGI:1859211	Irf6
ENSMUSG00000055320	292.548	-1.29723	0.209098	-6.20391	5.50779e-10	8.36799e-07	99	96	130	170	302	412	333	TEA domain family member 1 [Source:MGI Symbol;Acc:MGI:101876]	MGI:101876	Tead1
ENSMUSG00000022091	700.772	1.19921	0.200801	5.97216	2.34138e-09	3.23387e-06	788	699	811	1031	485	425	351	sorbin and SH3 domain containing 3 [Source:MGI Symbol;Acc:MGI:700013]	MGI:700013	Sorbs3
ENSMUSG00000022066	417.756	0.760289	0.129673	5.86311	4.54272e-09	5.75146e-06	376	349	458	527	298	344	238	ectonucleoside triphosphate diphosphohydrolase 4B [Source:MGI Symbol;Acc:MGI:5435040]	MGI:5435040	Entpd4b
ENSMUSG00000098975	29.821	4.33262	0.742	5.8391	5.24829e-09	6.13364e-06	28	18	35	36	4	1	0	predicted gene 27177 [Source:MGI Symbol;Acc:MGI:5521020]	MGI:5521020	Gm27177
ENSMUSG00000095463	417.709	0.764128	0.131372	5.81651	6.00873e-09	6.52076e-06	377	351	456	526	299	342	237	ectonucleoside triphosphate diphosphohydrolase 4 [Source:MGI Symbol;Acc:MGI:1914714]	MGI:1914714	Entpd4
ENSMUSG00000000303	377.752	1.99432	0.344793	5.78411	7.28983e-09	7.38363e-06	330	216	252	349	55	78	113	cadherin 1 [Source:MGI Symbol;Acc:MGI:88354]	MGI:88354	Cdh1
ENSMUSG00000038135	27.8764	-2.85601	0.497536	-5.74032	9.4498e-09	8.44534e-06	12	2	7	20	90	70	85	crystallin, gamma N [Source:MGI Symbol;Acc:MGI:2449167]	MGI:2449167	Crygn
ENSMUSG00000035948	636.4	-2.25992	0.393476	-5.74348	9.2751e-09	8.44534e-06	104	73	225	275	836	1385	530	acyl-CoA synthetase short-chain family member 3 [Source:MGI Symbol;Acc:MGI:2685720]	MGI:2685720	Acss3
ENSMUSG00000032083	149185	1.08762	0.189792	5.7306	1.00075e-08	8.44689e-06	227082	161526	199129	206729	126384	103338	97521	apolipoprotein A-I [Source:MGI Symbol;Acc:MGI:88049]	MGI:88049	Apoa1
ENSMUSG00000041293	21.6384	4.78523	0.872645	5.48359	4.16784e-08	3.33274e-05	33	19	35	43	3	0	1	adhesion G protein-coupled receptor F1 [Source:MGI Symbol;Acc:MGI:1924846]	MGI:1924846	Adgrf1
ENSMUSG00000034674	87.0264	-2.22429	0.407273	-5.46142	4.72331e-08	3.58806e-05	25	24	38	42	136	251	140	thymine DNA glycosylase [Source:MGI Symbol;Acc:MGI:108247]	MGI:108247	Tdg
ENSMUSG00000093954	38.8796	2.36756	0.443263	5.34121	9.23266e-08	6.67961e-05	32	22	46	50	11	10	4	predicted gene, 16867 [Source:MGI Symbol;Acc:MGI:4439791]	MGI:4439791	Gm16867
ENSMUSG00000032349	8088.49	-1.85539	0.354385	-5.23551	1.64532e-07	0.000113624	1832	2176	2052	5062	10770	18466	6048	ELOVL family member 5, elongation of long chain fatty acids (yeast) [Source:MGI Symbol;Acc:MGI:1916051]	MGI:1916051	Elovl5
ENSMUSG00000062563	153.925	1.61595	0.311083	5.19459	2.05168e-07	0.000134213	311	156	233	214	122	75	65	cystin 1 [Source:MGI Symbol;Acc:MGI:2177632]	MGI:2177632	Cys1
ENSMUSG00000095562	373.591	1.95819	0.37741	5.18848	2.12013e-07	0.000134213	720	314	618	988	186	219	171	predicted gene, 21887 [Source:MGI Symbol;Acc:MGI:5434051]	MGI:5434051	Gm21887
ENSMUSG00000019232	1466.04	-1.52327	0.295847	-5.14885	2.62091e-07	0.000159278	665	328	691	1011	2255	3449	1073	ethanolamine phosphate phospholyase [Source:MGI Symbol;Acc:MGI:1919010]	MGI:1919010	Etnppl
ENSMUSG00000032808	1349.1	-2.27481	0.443458	-5.12972	2.90173e-07	0.000169562	151	251	333	625	2058	2784	831	cytochrome P450, family 2, subfamily c, polypeptide 38 [Source:MGI Symbol;Acc:MGI:1306819]	MGI:1306819	Cyp2c38
ENSMUSG00000028445	318.098	2.29221	0.449887	5.09508	3.48602e-07	0.00019616	430	594	668	386	79	59	220	energy homeostasis associated [Source:MGI Symbol;Acc:MGI:1916888]	MGI:1916888	Enho
ENSMUSG00000040721	383.306	1.43977	0.284634	5.05833	4.22948e-07	0.000229495	796	397	888	512	320	246	261	zinc finger homeobox 2 [Source:MGI Symbol;Acc:MGI:2686934]	MGI:2686934	Zfhx2
ENSMUSG00000068220	890.887	-1.63121	0.323577	-5.04117	4.62699e-07	0.000242406	323	438	737	663	2643	1897	1208	lectin, galactose binding, soluble 1 [Source:MGI Symbol;Acc:MGI:96777]	MGI:96777	Lgals1
ENSMUSG00000038768	148.882	-2.33728	0.465129	-5.025	5.0343e-07	0.000254954	54	35	52	87	352	461	193	RIKEN cDNA 9130409I23 gene [Source:MGI Symbol;Acc:MGI:3588271]	MGI:3588271	9130409I23Rik
ENSMUSG00000022364	137.601	-1.6601	0.331294	-5.01097	5.41566e-07	0.00026542	63	55	80	96	244	463	128	TBC1 domain family, member 31 [Source:MGI Symbol;Acc:MGI:2684931]	MGI:2684931	Tbc1d31
ENSMUSG00000109473	30.8057	3.58598	0.718824	4.98867	6.07962e-07	0.000288649	73	32	18	17	3	5	3	RIKEN cDNA B930025P03 gene [Source:MGI Symbol;Acc:MGI:2443166]	MGI:2443166	B930025P03Rik
ENSMUSG00000024411	50.9514	-2.47692	0.499371	-4.96009	7.04605e-07	0.000324396	9	12	10	21	83	118	54	aquaporin 4 [Source:MGI Symbol;Acc:MGI:107387]	MGI:107387	Aqp4
ENSMUSG00000031434	79.0907	-1.71536	0.347843	-4.93143	8.16319e-07	0.000364774	25	19	20	32	88	117	72	microrchidia 4 [Source:MGI Symbol;Acc:MGI:1922996]	MGI:1922996	Morc4
ENSMUSG00000024766	42.2125	-1.91583	0.394699	-4.8539	1.2106e-06	0.000525503	21	9	22	17	67	84	74	lipase, member O3 [Source:MGI Symbol;Acc:MGI:2147592]	MGI:2147592	Lipo3
ENSMUSG00000064179	19.3545	-2.28798	0.472464	-4.84265	1.28116e-06	0.000526958	4	7	8	11	39	57	32	troponin T1, skeletal, slow [Source:MGI Symbol;Acc:MGI:1333868]	MGI:1333868	Tnnt1
ENSMUSG00000027820	673.637	-1.51406	0.31335	-4.83185	1.35269e-06	0.000526958	179	168	318	392	798	1397	445	membrane metallo endopeptidase [Source:MGI Symbol;Acc:MGI:97004]	MGI:97004	Mme
ENSMUSG00000020149	2526.85	-0.558671	0.115558	-4.83456	1.33443e-06	0.000526958	1681	1534	2446	2483	3090	4308	3002	RAB1A, member RAS oncogene family [Source:MGI Symbol;Acc:MGI:97842]	MGI:97842	Rab1a
ENSMUSG00000040093	149.4	2.02986	0.419942	4.83366	1.34043e-06	0.000526958	233	210	201	196	68	78	41	BCL2 modifying factor [Source:MGI Symbol;Acc:MGI:2176433]	MGI:2176433	Bmf
ENSMUSG00000068877	2085.61	3.14883	0.65602	4.7999	1.58745e-06	0.000602952	9516	3480	5913	2592	804	284	998	selenium binding protein 2 [Source:MGI Symbol;Acc:MGI:104859]	MGI:104859	Selenbp2
ENSMUSG00000025037	182.686	-0.894064	0.186513	-4.79358	1.63833e-06	0.000607103	83	74	88	155	184	276	183	monoamine oxidase A [Source:MGI Symbol;Acc:MGI:96915]	MGI:96915	Maoa
ENSMUSG00000021336	810.505	-0.902229	0.189532	-4.7603	1.93303e-06	0.00069925	497	402	539	792	1187	1580	866	solute carrier family 17 (sodium phosphate), member 4 [Source:MGI Symbol;Acc:MGI:2442850]	MGI:2442850	Slc17a4
ENSMUSG00000039533	229.813	-2.13399	0.449613	-4.74628	2.07189e-06	0.00073205	14	37	41	56	181	205	169	monocyte to macrophage differentiation-associated 2 [Source:MGI Symbol;Acc:MGI:1922354]	MGI:1922354	Mmd2
ENSMUSG00000006850	74.7737	1.27755	0.270198	4.7282	2.26525e-06	0.000782179	82	76	94	114	63	39	29	transmembrane and coiled-coil domains 6 [Source:MGI Symbol;Acc:MGI:1919233]	MGI:1919233	Tmco6
ENSMUSG00000020218	13.3163	3.65065	0.777853	4.69324	2.68912e-06	0.000907908	11	50	33	53	5	1	4	Wnt inhibitory factor 1 [Source:MGI Symbol;Acc:MGI:1344332]	MGI:1344332	Wif1
ENSMUSG00000105461	64.3528	-1.7819	0.382925	-4.65338	3.26533e-06	0.00105553	11	27	31	36	80	172	69	predicted gene 4742 [Source:MGI Symbol;Acc:MGI:3645661]	MGI:3645661	Gm4742
ENSMUSG00000038390	18.3746	2.30045	0.494145	4.65541	3.23332e-06	0.00105553	45	30	37	41	6	9	12	G protein-coupled receptor 162 [Source:MGI Symbol;Acc:MGI:1315214]	MGI:1315214	Gpr162
ENSMUSG00000037953	13.4733	-4.56743	0.983853	-4.64239	3.44395e-06	0.00109008	0	4	1	3	44	110	24	alpha-1,4-N-acetylglucosaminyltransferase [Source:MGI Symbol;Acc:MGI:2143261]	MGI:2143261	A4gnt
ENSMUSG00000025993	1935.87	-0.804721	0.174655	-4.60748	4.07573e-06	0.00126373	974	910	899	1600	2095	2649	1910	solute carrier family 40 (iron-regulated transporter), member 1 [Source:MGI Symbol;Acc:MGI:1315204]	MGI:1315204	Slc40a1
ENSMUSG00000025268	118.265	-1.11886	0.245428	-4.55881	5.14452e-06	0.00156321	44	44	75	74	148	177	120	melanoma antigen, family D, 2 [Source:MGI Symbol;Acc:MGI:1933391]	MGI:1933391	Maged2
ENSMUSG00000072964	60.751	-1.87965	0.417104	-4.50642	6.59314e-06	0.00196411	18	19	14	26	76	127	52	basic helix-loop-helix domain containing, class B9 [Source:MGI Symbol;Acc:MGI:1917487]	MGI:1917487	Bhlhb9
ENSMUSG00000043252	595.57	-1.05904	0.235759	-4.49206	7.05386e-06	0.00206095	271	261	310	435	669	1122	559	transmembrane protein 64 [Source:MGI Symbol;Acc:MGI:2140359]	MGI:2140359	Tmem64
ENSMUSG00000107198	77.6912	-2.37462	0.530624	-4.47515	7.63577e-06	0.00218887	33	31	24	40	178	295	129	predicted gene, 19619 [Source:MGI Symbol;Acc:MGI:5011804]	MGI:5011804	Gm19619
ENSMUSG00000034220	275.844	-1.64549	0.368747	-4.46237	8.10563e-06	0.0022354	145	76	197	272	570	970	325	glypican 1 [Source:MGI Symbol;Acc:MGI:1194891]	MGI:1194891	Gpc1
ENSMUSG00000022505	331.243	1.55726	0.349108	4.46068	8.16988e-06	0.0022354	284	264	242	354	157	121	67	epithelial membrane protein 2 [Source:MGI Symbol;Acc:MGI:1098726]	MGI:1098726	Emp2
ENSMUSG00000035112	54.9605	2.64096	0.592294	4.45887	8.23947e-06	0.0022354	230	61	109	62	20	20	26	WNK lysine deficient protein kinase 4 [Source:MGI Symbol;Acc:MGI:1917097]	MGI:1917097	Wnk4
ENSMUSG00000026249	121.138	1.95828	0.439954	4.45111	8.54287e-06	0.00227705	144	223	317	277	78	72	63	serine (or cysteine) peptidase inhibitor, clade E, member 2 [Source:MGI Symbol;Acc:MGI:101780]	MGI:101780	Serpine2
ENSMUSG00000004032	158.165	-1.37208	0.310213	-4.42303	9.73268e-06	0.00250625	31	62	83	96	189	220	191	glutathione S-transferase, mu 5 [Source:MGI Symbol;Acc:MGI:1309466]	MGI:1309466	Gstm5
ENSMUSG00000003721	2372.71	-1.33473	0.301693	-4.42413	9.68322e-06	0.00250625	837	941	1881	1742	4020	5416	2374	insulin induced gene 2 [Source:MGI Symbol;Acc:MGI:1920249]	MGI:1920249	Insig2
ENSMUSG00000031489	330.396	1.99249	0.453316	4.39537	1.10583e-05	0.00280014	667	589	938	586	299	101	196	adrenergic receptor, beta 3 [Source:MGI Symbol;Acc:MGI:87939]	MGI:87939	Adrb3
ENSMUSG00000045775	340.935	-2.25568	0.514113	-4.38752	1.14648e-05	0.0028555	17	36	32	85	231	365	110	solute carrier family 16 (monocarboxylic acid transporters), member 5 [Source:MGI Symbol;Acc:MGI:2443515]	MGI:2443515	Slc16a5
ENSMUSG00000113637	325.303	-3.37631	0.770894	-4.37973	1.18824e-05	0.00286554	30	10	19	134	328	1104	242	predicted gene 7049 [Source:MGI Symbol;Acc:MGI:3646400]	MGI:3646400	Gm7049
ENSMUSG00000021795	26.4219	3.77808	0.862099	4.38242	1.17366e-05	0.00286554	12	14	15	134	2	5	3	surfactant associated protein D [Source:MGI Symbol;Acc:MGI:109515]	MGI:109515	Sftpd
ENSMUSG00000079834	171.742	-1.39547	0.319281	-4.37066	1.23872e-05	0.0029169	31	63	118	86	197	342	148	trimethyllysine hydroxylase, epsilon [Source:MGI Symbol;Acc:MGI:2180203]	MGI:2180203	Tmlhe
ENSMUSG00000056035	28539.1	-1.30049	0.297661	-4.36904	1.24794e-05	0.0029169	6972	4516	10518	9258	20652	36208	11319	cytochrome P450, family 3, subfamily a, polypeptide 11 [Source:MGI Symbol;Acc:MGI:88609]	MGI:88609	Cyp3a11
ENSMUSG00000062545	138.504	-1.34585	0.308283	-4.36563	1.26757e-05	0.0029179	46	56	99	108	197	361	131	toll-like receptor 12 [Source:MGI Symbol;Acc:MGI:3045221]	MGI:3045221	Tlr12
ENSMUSG00000064080	41.6747	-1.70443	0.392996	-4.33701	1.44433e-05	0.00327518	14	12	21	20	56	96	41	fibulin 2 [Source:MGI Symbol;Acc:MGI:95488]	MGI:95488	Fbln2
ENSMUSG00000019947	793.049	-1.00311	0.2324	-4.3163	1.58668e-05	0.00354506	456	403	374	784	1447	1162	874	AT rich interactive domain 5B (MRF1-like) [Source:MGI Symbol;Acc:MGI:2175912]	MGI:2175912	Arid5b
ENSMUSG00000030228	73.6568	-1.32046	0.306246	-4.31175	1.61966e-05	0.0035663	42	22	61	32	122	138	83	phosphatidylinositol-4-phosphate 3-kinase catalytic subunit type 2 gamma [Source:MGI Symbol;Acc:MGI:1203730]	MGI:1203730	Pik3c2g
ENSMUSG00000030498	574.652	-1.29597	0.301429	-4.29941	1.71254e-05	0.00371695	189	239	333	472	765	1268	597	growth arrest specific 2 [Source:MGI Symbol;Acc:MGI:95657]	MGI:95657	Gas2
ENSMUSG00000036743	7.81409	-3.9291	0.914884	-4.29465	1.74973e-05	0.00374417	0	0	3	2	14	37	15	proteasome (prosome, macropain) subunit, alpha type, 8 [Source:MGI Symbol;Acc:MGI:1920927]	MGI:1920927	Psma8
ENSMUSG00000060923	28.1852	-1.63323	0.382144	-4.27384	1.92132e-05	0.00405425	8	19	23	14	60	68	47	acylphosphatase 2, muscle type [Source:MGI Symbol;Acc:MGI:1922822]	MGI:1922822	Acyp2
ENSMUSG00000030701	326.651	-1.50967	0.353605	-4.26938	1.9602e-05	0.00407963	133	109	214	237	504	680	496	pleckstrin homology domain containing, family B (evectins) member 1 [Source:MGI Symbol;Acc:MGI:1351469]	MGI:1351469	Plekhb1
ENSMUSG00000029314	239.419	-1.39964	0.328299	-4.26332	2.01416e-05	0.00408015	58	66	99	134	227	374	212	glycerol-3-phosphate acyltransferase 3 [Source:MGI Symbol;Acc:MGI:3603816]	MGI:3603816	Gpat3
ENSMUSG00000087298	102.047	-1.2267	0.288341	-4.25433	2.09677e-05	0.0041916	32	53	45	79	119	185	123	predicted pseudogene 9392 [Source:MGI Symbol;Acc:MGI:3643262]	MGI:3643262	Gm9392
ENSMUSG00000018727	88.4394	1.65559	0.390746	4.237	2.26529e-05	0.00446969	182	117	169	133	54	79	39	cleavage and polyadenylation specific factor 4-like [Source:MGI Symbol;Acc:MGI:1277182]	MGI:1277182	Cpsf4l
ENSMUSG00000029759	658.556	-0.941945	0.223102	-4.22203	2.42107e-05	0.0047158	267	326	467	559	733	1267	707	paraoxonase 3 [Source:MGI Symbol;Acc:MGI:106686]	MGI:106686	Pon3
ENSMUSG00000039246	188.498	-0.944469	0.223976	-4.21683	2.47757e-05	0.00476478	69	100	141	184	211	376	233	lysophospholipase-like 1 [Source:MGI Symbol;Acc:MGI:2385115]	MGI:2385115	Lyplal1
ENSMUSG00000050148	277.513	-0.816671	0.194121	-4.20702	2.58761e-05	0.0049142	133	138	176	228	274	428	327	ubiquilin 2 [Source:MGI Symbol;Acc:MGI:1860283]	MGI:1860283	Ubqln2
ENSMUSG00000000440	186.602	-1.64402	0.391443	-4.19989	2.67048e-05	0.00500897	39	86	85	101	347	372	147	peroxisome proliferator activated receptor gamma [Source:MGI Symbol;Acc:MGI:97747]	MGI:97747	Pparg
ENSMUSG00000020142	131.23	-1.48597	0.354748	-4.18879	2.8044e-05	0.00519601	40	68	82	89	215	282	185	solute carrier family 1 (glutamate/neutral amino acid transporter), member 4 [Source:MGI Symbol;Acc:MGI:2135601]	MGI:2135601	Slc1a4
ENSMUSG00000032418	2681.38	-2.47847	0.594799	-4.16691	3.08758e-05	0.0056191	562	196	318	1269	3003	6265	1896	malic enzyme 1, NADP(+)-dependent, cytosolic [Source:MGI Symbol;Acc:MGI:97043]	MGI:97043	Me1
ENSMUSG00000024781	3070.08	-0.961315	0.23078	-4.1655	3.10672e-05	0.0056191	1148	1268	1566	2341	3076	5098	2585	lysosomal acid lipase A [Source:MGI Symbol;Acc:MGI:96789]	MGI:96789	Lipa
ENSMUSG00000028494	7100.65	-1.02548	0.246496	-4.16022	3.17937e-05	0.00568285	2822	3286	4552	6423	9404	14340	6530	perilipin 2 [Source:MGI Symbol;Acc:MGI:87920]	MGI:87920	Plin2
ENSMUSG00000064193	2562.38	-1.4369	0.34567	-4.15687	3.22644e-05	0.00569992	544	840	1054	2243	2876	5537	2411	predicted gene 4735 [Source:MGI Symbol;Acc:MGI:3645521]	MGI:3645521	Gm4735
ENSMUSG00000075044	57.0643	-2.71068	0.653003	-4.15109	3.3089e-05	0.00577841	12	4	31	27	182	190	39	solute carrier family 22. member 29 [Source:MGI Symbol;Acc:MGI:3605624]	MGI:3605624	Slc22a29
ENSMUSG00000025453	612.51	-1.18006	0.285106	-4.13902	3.48799e-05	0.00601724	208	410	496	369	964	1194	816	nicotinamide nucleotide transhydrogenase [Source:MGI Symbol;Acc:MGI:109279]	MGI:109279	Nnt
ENSMUSG00000104030	28.8934	2.12644	0.514056	4.1366	3.52487e-05	0.00601724	67	31	46	52	18	10	11	RIKEN cDNA 5330406M23 gene [Source:MGI Symbol;Acc:MGI:1923921]	MGI:1923921	5330406M23Rik
ENSMUSG00000049721	31.1402	-1.88515	0.456073	-4.13345	3.57363e-05	0.00603268	8	4	14	8	52	38	19	galactose-3-O-sulfotransferase 1 [Source:MGI Symbol;Acc:MGI:1858277]	MGI:1858277	Gal3st1
ENSMUSG00000059070	479.429	0.771499	0.187299	4.11907	3.80408e-05	0.00635114	661	432	670	668	450	403	379	ribosomal protein L18 [Source:MGI Symbol;Acc:MGI:98003]	MGI:98003	Rpl18
ENSMUSG00000022707	1627.94	-1.36228	0.331167	-4.11356	3.89598e-05	0.00643387	562	569	831	1399	1739	4065	1701	glucan (1,4-alpha-), branching enzyme 1 [Source:MGI Symbol;Acc:MGI:1921435]	MGI:1921435	Gbe1
ENSMUSG00000108633	42.8164	2.07536	0.505027	4.10939	3.96703e-05	0.00648076	96	37	63	100	19	15	25	predicted gene 44694 [Source:MGI Symbol;Acc:MGI:5753270]	MGI:5753270	Gm44694
ENSMUSG00000038776	7011.38	-1.38928	0.339773	-4.08886	4.33504e-05	0.00700663	2111	2310	3492	4515	9238	13316	5803	epoxide hydrolase 1, microsomal [Source:MGI Symbol;Acc:MGI:95405]	MGI:95405	Ephx1
ENSMUSG00000110151	60.4165	2.27793	0.55757	4.08545	4.39906e-05	0.00703525	52	166	57	152	11	25	41	predicted gene, 38416 [Source:MGI Symbol;Acc:MGI:5621301]	MGI:5621301	Gm38416
ENSMUSG00000026096	242.048	-0.645372	0.158206	-4.07932	4.51682e-05	0.00714834	138	144	252	268	328	414	330	O-sialoglycoprotein endopeptidase-like 1 [Source:MGI Symbol;Acc:MGI:1919335]	MGI:1919335	Osgepl1
ENSMUSG00000060224	456.255	-0.840151	0.206505	-4.06843	4.73319e-05	0.00741354	349	184	398	301	754	616	534	pyridine nucleotide-disulphide oxidoreductase domain 2 [Source:MGI Symbol;Acc:MGI:1921830]	MGI:1921830	Pyroxd2
ENSMUSG00000023031	569.502	1.84214	0.453913	4.05835	4.94212e-05	0.00766181	585	1017	1580	1347	435	324	315	chymotrypsin-like elastase family, member 1 [Source:MGI Symbol;Acc:MGI:95314]	MGI:95314	Cela1
ENSMUSG00000072568	193.76	-1.6195	0.399781	-4.05096	5.10069e-05	0.00773428	28	31	38	56	112	226	80	LRAT domain containing 1 [Source:MGI Symbol;Acc:MGI:3026924]	MGI:3026924	Lratd2
ENSMUSG00000066543	837.419	0.77444	0.191371	4.04679	5.1925e-05	0.00773428	998	828	1007	1026	702	597	660	ribosomal protein L17, pseudogene 9 [Source:MGI Symbol;Acc:MGI:3641818]	MGI:3641818	Rpl17-ps9
ENSMUSG00000070473	1635.69	0.783878	0.193374	4.05368	5.0418e-05	0.00773428	1950	1890	2481	1959	1852	1272	1097	claudin 3 [Source:MGI Symbol;Acc:MGI:1329044]	MGI:1329044	Cldn3
ENSMUSG00000005533	112.828	0.972885	0.240345	4.04788	5.16846e-05	0.00773428	154	132	145	134	102	79	73	insulin-like growth factor I receptor [Source:MGI Symbol;Acc:MGI:96433]	MGI:96433	Igf1r
ENSMUSG00000025742	263.131	-0.673083	0.166683	-4.0381	5.3886e-05	0.00788775	158	170	192	241	311	442	309	phosphoribosyl pyrophosphate synthetase 2 [Source:MGI Symbol;Acc:MGI:97776]	MGI:97776	Prps2
ENSMUSG00000059714	420.253	-0.637517	0.157894	-4.03763	5.39937e-05	0.00788775	232	273	304	354	487	569	515	flotillin 1 [Source:MGI Symbol;Acc:MGI:1100500]	MGI:1100500	Flot1
ENSMUSG00000034308	1390.04	-0.717288	0.178076	-4.02799	5.62568e-05	0.00814008	893	901	1139	1140	1588	2541	1773	short chain dehydrogenase/reductase family 42E, member 1 [Source:MGI Symbol;Acc:MGI:1921282]	MGI:1921282	Sdr42e1
ENSMUSG00000038894	270.096	0.988345	0.245776	4.02133	5.78716e-05	0.00829475	216	118	212	298	134	149	84	insulin receptor substrate 2 [Source:MGI Symbol;Acc:MGI:109334]	MGI:109334	Irs2
ENSMUSG00000052428	1405.26	-0.464794	0.115797	-4.01387	5.97323e-05	0.00848143	903	907	1212	1387	1636	2137	1520	transmembrane and coiled-coil domains 1 [Source:MGI Symbol;Acc:MGI:1921173]	MGI:1921173	Tmco1
ENSMUSG00000020182	625.434	-1.09602	0.273377	-4.0092	6.09259e-05	0.00857081	236	310	420	401	605	1107	835	dopa decarboxylase [Source:MGI Symbol;Acc:MGI:94876]	MGI:94876	Ddc
ENSMUSG00000063458	11.3583	3.42954	0.857947	3.99739	6.40457e-05	0.00892702	12	17	18	14	3	1	1	leucine rich melanocyte differentiation associated [Source:MGI Symbol;Acc:MGI:1923883]	MGI:1923883	Lrmda
ENSMUSG00000019838	1464.6	0.73115	0.183077	3.99367	6.50586e-05	0.00898578	1353	1195	2322	2042	1111	1405	1056	solute carrier family 16 (monocarboxylic acid transporters), member 10 [Source:MGI Symbol;Acc:MGI:1919722]	MGI:1919722	Slc16a10
ENSMUSG00000078965	1201.68	-0.756608	0.189961	-3.98297	6.80596e-05	0.00931559	587	715	1026	1411	1788	2318	1327	predicted gene 12033 [Source:MGI Symbol;Acc:MGI:3650772]	MGI:3650772	Gm12033
ENSMUSG00000029201	2460.4	-1.14294	0.287898	-3.96995	7.18876e-05	0.0095806	1158	1251	1670	1830	4278	4580	2580	UDP-glucose dehydrogenase [Source:MGI Symbol;Acc:MGI:1306785]	MGI:1306785	Ugdh
ENSMUSG00000050628	267.799	0.685466	0.172596	3.9715	7.14218e-05	0.0095806	318	272	325	355	240	235	214	UBA-like domain containing 2 [Source:MGI Symbol;Acc:MGI:1914635]	MGI:1914635	Ubald2
ENSMUSG00000099471	242.561	1.31103	0.329975	3.97312	7.09359e-05	0.0095806	471	256	301	318	180	123	170	predicted gene 8451 [Source:MGI Symbol;Acc:MGI:3644810]	MGI:3644810	Gm8451
ENSMUSG00000068923	81.2456	0.832022	0.209772	3.96632	7.29901e-05	0.00964295	95	99	120	126	80	65	69	synaptotagmin XI [Source:MGI Symbol;Acc:MGI:1859547]	MGI:1859547	Syt11
ENSMUSG00000058672	1039.82	-1.79915	0.455684	-3.94824	7.8729e-05	0.0103115	244	512	682	464	2838	2011	1009	tubulin, beta 2A class IIA [Source:MGI Symbol;Acc:MGI:107861]	MGI:107861	Tubb2a
ENSMUSG00000025429	35.8402	-1.7163	0.43554	-3.94062	8.12719e-05	0.0105535	13	6	13	25	29	93	41	proline-serine-threonine phosphatase-interacting protein 2 [Source:MGI Symbol;Acc:MGI:1335088]	MGI:1335088	Pstpip2
ENSMUSG00000078300	1270.38	-0.861216	0.218927	-3.93381	8.36091e-05	0.010765	528	748	1016	1452	1852	2548	1447	predicted pseudogene 2606 [Source:MGI Symbol;Acc:MGI:3780774]	MGI:3780774	Gm2606
ENSMUSG00000080715	56.6847	-1.54204	0.393221	-3.92156	8.79773e-05	0.0110466	8	21	31	40	65	112	72	predicted gene 5406 [Source:MGI Symbol;Acc:MGI:3645119]	MGI:3645119	Gm5406
ENSMUSG00000045092	698.5	-0.931905	0.237578	-3.92253	8.76252e-05	0.0110466	326	468	546	545	838	1311	1004	sphingosine-1-phosphate receptor 1 [Source:MGI Symbol;Acc:MGI:1096355]	MGI:1096355	S1pr1
ENSMUSG00000095042	1144.15	-0.779393	0.198603	-3.92437	8.6957e-05	0.0110466	536	689	956	1345	1709	2230	1268	predicted gene 12537 [Source:MGI Symbol;Acc:MGI:3650720]	MGI:3650720	Gm12537
ENSMUSG00000074269	13.3671	-3.48152	0.888736	-3.91738	8.95175e-05	0.0111479	1	1	5	2	35	18	30	REC114 meiotic recombination protein [Source:MGI Symbol;Acc:MGI:1920923]	MGI:1920923	Rec114
ENSMUSG00000027075	100.151	1.31931	0.336972	3.91521	9.03272e-05	0.0111572	98	96	101	165	43	67	50	solute carrier family 43, member 1 [Source:MGI Symbol;Acc:MGI:1931352]	MGI:1931352	Slc43a1
ENSMUSG00000003849	181.563	-1.30015	0.332521	-3.90998	9.23032e-05	0.0113094	32	55	94	93	221	213	142	NAD(P)H dehydrogenase, quinone 1 [Source:MGI Symbol;Acc:MGI:103187]	MGI:103187	Nqo1
ENSMUSG00000069805	17804.2	-1.28444	0.329195	-3.90175	9.55008e-05	0.0113355	3754	5807	7248	14230	14236	32621	17609	fructose bisphosphatase 1 [Source:MGI Symbol;Acc:MGI:95492]	MGI:95492	Fbp1
ENSMUSG00000059040	2274.69	-0.948339	0.243046	-3.90188	9.54466e-05	0.0113355	1038	881	1270	2028	2504	4317	1942	enolase 1B, retrotransposed [Source:MGI Symbol;Acc:MGI:3648653]	MGI:3648653	Eno1b
ENSMUSG00000024395	1153.22	0.783205	0.20068	3.90275	9.51064e-05	0.0113355	1669	1006	1720	1473	1041	1100	841	LIM and senescent cell antigen like domains 2 [Source:MGI Symbol;Acc:MGI:2385067]	MGI:2385067	Lims2
ENSMUSG00000042213	224.976	1.01546	0.260248	3.90189	9.54435e-05	0.0113355	267	171	348	232	164	134	136	zinc finger, AN1-type domain 4 [Source:MGI Symbol;Acc:MGI:1914742]	MGI:1914742	Zfand4
ENSMUSG00000024924	167.863	-1.24473	0.319576	-3.89495	9.82204e-05	0.0115679	40	70	69	85	216	241	100	very low density lipoprotein receptor [Source:MGI Symbol;Acc:MGI:98935]	MGI:98935	Vldlr
ENSMUSG00000078937	46.9938	1.19678	0.307759	3.88868	0.000100791	0.0117793	69	66	88	58	48	32	28	carnitine palmitoyltransferase 1b, muscle [Source:MGI Symbol;Acc:MGI:1098297]	MGI:1098297	Cpt1b
ENSMUSG00000046364	822.745	0.940519	0.242021	3.8861	0.000101868	0.0118144	1209	858	1088	1069	700	546	663	ribosomal protein L27A [Source:MGI Symbol;Acc:MGI:1347076]	MGI:1347076	Rpl27a
ENSMUSG00000040268	189.509	-1.20817	0.31215	-3.87048	0.00010862	0.0123153	109	83	131	144	362	363	215	pleckstrin homology domain containing, family A (phosphoinositide binding specific) member 1 [Source:MGI Symbol;Acc:MGI:2442213]	MGI:2442213	Plekha1
ENSMUSG00000071644	1325.68	0.560623	0.144822	3.87113	0.000108333	0.0123153	1597	1143	1542	1667	1152	1188	1158	eukaryotic translation elongation factor 1 gamma [Source:MGI Symbol;Acc:MGI:1914410]	MGI:1914410	Eef1g
ENSMUSG00000072770	110.097	1.33661	0.345221	3.87176	0.000108051	0.0123153	220	100	184	160	102	58	67	proacrosin binding protein [Source:MGI Symbol;Acc:MGI:1859515]	MGI:1859515	Acrbp
ENSMUSG00000036782	98.6484	-1.03631	0.268081	-3.86566	0.000110789	0.0124683	29	42	57	61	105	166	71	kelch-like 13 [Source:MGI Symbol;Acc:MGI:1914705]	MGI:1914705	Klhl13
ENSMUSG00000107624	93.8934	2.44646	0.633832	3.8598	0.000113481	0.0126773	447	88	102	74	62	29	29	predicted gene, 44005 [Source:MGI Symbol;Acc:MGI:5690397]	MGI:5690397	Gm44005
ENSMUSG00000113948	2373.83	0.786401	0.204005	3.85481	0.000115819	0.012844	3076	2536	3097	2683	2139	1762	1884	ribosomal protein L17, pseudogene 3 [Source:MGI Symbol;Acc:MGI:3642206]	MGI:3642206	Rpl17-ps3
ENSMUSG00000078429	779.677	0.53493	0.138866	3.85212	0.000117099	0.0128919	683	654	825	931	720	692	456	CTD (carboxy-terminal domain, RNA polymerase II, polypeptide A) small phosphatase 2 [Source:MGI Symbol;Acc:MGI:1098748]	MGI:1098748	Ctdsp2
ENSMUSG00000021947	241.398	-1.00435	0.261098	-3.84666	0.000119741	0.0130879	113	64	133	193	294	378	194	crystallin, lambda 1 [Source:MGI Symbol;Acc:MGI:1915881]	MGI:1915881	Cryl1
ENSMUSG00000031255	52.9321	-1.26107	0.328381	-3.84026	0.000122904	0.0133377	16	27	37	56	81	135	66	synaptotagmin-like 4 [Source:MGI Symbol;Acc:MGI:1351606]	MGI:1351606	Sytl4
ENSMUSG00000024330	40.7368	1.67143	0.437003	3.82476	0.000130897	0.0141044	55	32	84	71	31	16	17	collagen, type XI, alpha 2 [Source:MGI Symbol;Acc:MGI:88447]	MGI:88447	Col11a2
ENSMUSG00000022340	21.0596	-3.19132	0.836187	-3.81652	0.000135347	0.0144763	1	1	2	3	19	17	18	syntabulin (syntaxin-interacting) [Source:MGI Symbol;Acc:MGI:2442392]	MGI:2442392	Sybu
ENSMUSG00000031833	954.406	1.26431	0.331417	3.81487	0.000136254	0.0144763	1888	842	1494	1346	693	673	652	microtubule associated serine/threonine kinase 3 [Source:MGI Symbol;Acc:MGI:2683541]	MGI:2683541	Mast3
ENSMUSG00000081221	1332.63	-0.870627	0.228549	-3.80937	0.000139319	0.0145936	528	778	1070	1543	1944	2709	1500	predicted gene 14760 [Source:MGI Symbol;Acc:MGI:3709612]	MGI:3709612	Gm14760
ENSMUSG00000028032	170.733	0.929789	0.244116	3.80881	0.000139639	0.0145936	121	213	224	213	142	128	87	3'-phosphoadenosine 5'-phosphosulfate synthase 1 [Source:MGI Symbol;Acc:MGI:1330587]	MGI:1330587	Papss1
ENSMUSG00000072676	225.362	1.31855	0.346281	3.80774	0.00014024	0.0145936	151	244	282	246	111	124	91	transmembrane protein 254a [Source:MGI Symbol;Acc:MGI:1196450]	MGI:1196450	Tmem254a
ENSMUSG00000033382	420.508	-0.767925	0.202289	-3.79617	0.000146948	0.0146881	212	264	308	375	524	778	436	trafficking protein particle complex 8 [Source:MGI Symbol;Acc:MGI:2443008]	MGI:2443008	Trappc8
ENSMUSG00000036580	438.772	-0.759805	0.20003	-3.79846	0.000145597	0.0146881	222	210	351	393	456	832	446	spastic paraplegia 20, spartin (Troyer syndrome) homolog (human) [Source:MGI Symbol;Acc:MGI:2139806]	MGI:2139806	Spg20
ENSMUSG00000026880	974.385	-0.656582	0.172919	-3.79705	0.000146429	0.0146881	489	566	777	891	1308	1581	860	stomatin [Source:MGI Symbol;Acc:MGI:95403]	MGI:95403	Stom
ENSMUSG00000015889	476.314	-0.479435	0.126245	-3.79765	0.000146073	0.0146881	359	343	448	501	619	787	598	leukotriene A4 hydrolase [Source:MGI Symbol;Acc:MGI:96836]	MGI:96836	Lta4h
ENSMUSG00000083179	193.942	0.847697	0.223273	3.79669	0.00014664	0.0146881	304	180	242	275	161	158	164	predicted gene 12693 [Source:MGI Symbol;Acc:MGI:3650224]	MGI:3650224	Gm12693
ENSMUSG00000073879	8.34458	3.88339	1.02149	3.80169	0.00014371	0.0146881	19	7	19	6	1	0	2	predicted pseudogene 5859 [Source:MGI Symbol;Acc:MGI:3704096]	MGI:3704096	Gm5859
ENSMUSG00000091867	1818.64	-3.6147	0.952965	-3.7931	0.000148776	0.0147541	28	76	110	190	2074	1972	216	cytochrome P450, family 2, subfamily a, polypeptide 22 [Source:MGI Symbol;Acc:MGI:3648316]	MGI:3648316	Cyp2a22
ENSMUSG00000071415	1062.66	0.499785	0.131806	3.79181	0.000149551	0.0147541	1130	854	1200	1374	980	919	878	ribosomal protein L23 [Source:MGI Symbol;Acc:MGI:1929455]	MGI:1929455	Rpl23
ENSMUSG00000053646	853.235	0.843268	0.222665	3.78715	0.000152383	0.0148595	859	774	1148	903	562	523	678	plexin B1 [Source:MGI Symbol;Acc:MGI:2154238]	MGI:2154238	Plxnb1
ENSMUSG00000048826	101.462	1.28233	0.338627	3.78684	0.000152576	0.0148595	32	46	39	62	20	16	27	dishevelled-binding antagonist of beta-catenin 2 [Source:MGI Symbol;Acc:MGI:1920347]	MGI:1920347	Dact2
ENSMUSG00000095937	1744.95	-0.760025	0.200794	-3.7851	0.000153649	0.0148687	804	1059	1493	2061	2617	3367	1903	predicted gene 12671 [Source:MGI Symbol;Acc:MGI:3651684]	MGI:3651684	Gm12671
ENSMUSG00000055675	33.9466	-1.39766	0.36945	-3.7831	0.00015489	0.0148939	23	18	14	18	48	89	38	kelch repeat and BTB (POZ) domain containing 11 [Source:MGI Symbol;Acc:MGI:1922151]	MGI:1922151	Kbtbd11
ENSMUSG00000078636	2438.73	-0.746438	0.197906	-3.77167	0.000162158	0.0154948	1141	1490	2133	2849	3632	4696	2661	predicted gene 7336 [Source:MGI Symbol;Acc:MGI:3644851]	MGI:3644851	Gm7336
ENSMUSG00000026259	690.996	1.14642	0.30433	3.76701	0.000165214	0.0156476	878	585	772	1011	446	514	326	neuronal guanine nucleotide exchange factor [Source:MGI Symbol;Acc:MGI:1858414]	MGI:1858414	Ngef
ENSMUSG00000031822	407.625	1.1527	0.306074	3.7661	0.000165817	0.0156476	812	384	1108	407	344	354	358	genetic suppressor element 1, coiled-coil protein [Source:MGI Symbol;Acc:MGI:1098275]	MGI:1098275	Gse1
ENSMUSG00000022559	249.677	0.778282	0.207568	3.74953	0.000177167	0.0166154	333	212	349	308	233	205	172	F-box and leucine-rich repeat protein 6 [Source:MGI Symbol;Acc:MGI:1354705]	MGI:1354705	Fbxl6
ENSMUSG00000097287	10.7054	-3.09093	0.826932	-3.73782	0.000185619	0.0168053	4	3	1	1	30	24	16	RIKEN cDNA D130017N08 gene [Source:MGI Symbol;Acc:MGI:2443273]	MGI:2443273	D130017N08Rik
ENSMUSG00000113036	29.0907	-2.05595	0.549826	-3.73927	0.000184556	0.0168053	4	6	12	21	28	72	50	predicted gene, 47021 [Source:MGI Symbol;Acc:MGI:6095708]	MGI:6095708	Gm47021
ENSMUSG00000020604	245.049	-0.949879	0.253751	-3.74335	0.000181583	0.0168053	116	151	190	178	377	428	274	arylsulfatase G [Source:MGI Symbol;Acc:MGI:1921258]	MGI:1921258	Arsg
ENSMUSG00000030207	513.029	0.69068	0.184795	3.73754	0.000185828	0.0168053	566	338	591	733	373	419	385	family with sequence similarity 234, member B [Source:MGI Symbol;Acc:MGI:1921775]	MGI:1921775	Fam234b
ENSMUSG00000037621	326.344	0.879816	0.235393	3.73765	0.000185748	0.0168053	414	253	562	384	229	317	218	atonal bHLH transcription factor 8 [Source:MGI Symbol;Acc:MGI:1918343]	MGI:1918343	Atoh8
ENSMUSG00000096768	731.239	1.46707	0.392115	3.74142	0.000182985	0.0168053	1299	627	1198	1872	413	627	493	predicted gene, 47283 [Source:MGI Symbol;Acc:MGI:6096131]	MGI:6096131	Gm47283
ENSMUSG00000006575	27.7033	1.72577	0.462914	3.72805	0.000192969	0.0173478	40	27	38	37	21	6	10	RUN domain containing 3A [Source:MGI Symbol;Acc:MGI:1858752]	MGI:1858752	Rundc3a
ENSMUSG00000060548	119.867	-1.164	0.312445	-3.72547	0.000194949	0.0174227	45	45	61	88	161	226	84	tumor necrosis factor receptor superfamily, member 19 [Source:MGI Symbol;Acc:MGI:1352474]	MGI:1352474	Tnfrsf19
ENSMUSG00000027466	799.458	0.389058	0.104592	3.71977	0.000199401	0.0177164	795	655	940	996	779	830	638	RanBP-type and C3HC4-type zinc finger containing 1 [Source:MGI Symbol;Acc:MGI:1344372]	MGI:1344372	Rbck1
ENSMUSG00000041189	15.4107	2.29259	0.618009	3.70964	0.000207552	0.0183333	15	13	18	28	8	4	1	cholinergic receptor, nicotinic, beta polypeptide 1 (muscle) [Source:MGI Symbol;Acc:MGI:87890]	MGI:87890	Chrnb1
ENSMUSG00000059060	286.69	-2.48359	0.67067	-3.70315	0.00021294	0.0187005	53	63	63	101	590	466	304	RAD51 paralog B [Source:MGI Symbol;Acc:MGI:1099436]	MGI:1099436	Rad51b
ENSMUSG00000102252	152.428	-0.899746	0.24327	-3.69855	0.000216835	0.0189332	76	78	116	192	240	255	229	small nuclear ribonucleoprotein N [Source:MGI Symbol;Acc:MGI:98347]	MGI:98347	Snrpn
ENSMUSG00000026727	396.093	-0.59815	0.161858	-3.69553	0.000219428	0.0190501	238	254	330	429	593	645	405	Ras suppressor protein 1 [Source:MGI Symbol;Acc:MGI:103040]	MGI:103040	Rsu1
ENSMUSG00000020986	1122.83	-0.650359	0.176234	-3.69032	0.00022397	0.019334	740	660	830	1008	1244	2027	1209	SEC23 homolog A, COPII coat complex component [Source:MGI Symbol;Acc:MGI:1349635]	MGI:1349635	Sec23a
ENSMUSG00000045128	2243.39	0.823063	0.22335	3.68508	0.00022863	0.0196247	3551	2186	2731	2708	2079	1634	1811	ribosomal protein L18A [Source:MGI Symbol;Acc:MGI:1924058]	MGI:1924058	Rpl18a
ENSMUSG00000021114	622.892	-0.484684	0.132004	-3.67173	0.000240911	0.0205627	469	353	542	638	742	995	693	ATPase, H+ transporting, lysosomal V1 subunit D [Source:MGI Symbol;Acc:MGI:1921084]	MGI:1921084	Atp6v1d
ENSMUSG00000027195	2270.64	-0.841063	0.229284	-3.66822	0.000244243	0.0207044	1107	1179	1712	2150	2729	4651	2250	hydroxysteroid (17-beta) dehydrogenase 12 [Source:MGI Symbol;Acc:MGI:1926967]	MGI:1926967	Hsd17b12
ENSMUSG00000024309	859.188	0.833484	0.227286	3.66712	0.000245296	0.0207044	1385	841	1245	1085	839	721	677	prefoldin subunit 6 [Source:MGI Symbol;Acc:MGI:95908]	MGI:95908	Pfdn6
ENSMUSG00000030067	599.598	0.936641	0.255684	3.66327	0.000249013	0.020902	920	720	818	688	591	431	432	forkhead box P1 [Source:MGI Symbol;Acc:MGI:1914004]	MGI:1914004	Foxp1
ENSMUSG00000023452	342.83	-0.779749	0.213296	-3.65571	0.00025647	0.0214096	144	147	204	294	341	479	342	phosphatidylserine decarboxylase [Source:MGI Symbol;Acc:MGI:2445114]	MGI:2445114	Pisd
ENSMUSG00000094708	1626.66	-0.708639	0.194078	-3.6513	0.000260913	0.0216615	792	998	1446	1960	2484	3066	1745	predicted gene 10359 [Source:MGI Symbol;Acc:MGI:3708724]	MGI:3708724	Gm10359
ENSMUSG00000082110	63.2906	1.26378	0.34632	3.64916	0.0002631	0.0217243	118	70	89	89	54	36	43	predicted gene 11196 [Source:MGI Symbol;Acc:MGI:3649463]	MGI:3649463	Gm11196
ENSMUSG00000002831	332.416	-1.6087	0.442068	-3.63903	0.000273664	0.0218451	198	145	237	346	996	909	515	perilipin 4 [Source:MGI Symbol;Acc:MGI:1929709]	MGI:1929709	Plin4
ENSMUSG00000028007	252.37	-1.18936	0.326524	-3.64248	0.000270027	0.0218451	60	106	170	180	266	422	315	sorting nexin 7 [Source:MGI Symbol;Acc:MGI:1923811]	MGI:1923811	Snx7
ENSMUSG00000031246	2071.04	-0.54372	0.149255	-3.6429	0.000269586	0.0218451	1163	1386	1737	1799	2429	3025	2288	SH3-binding domain glutamic acid-rich protein like [Source:MGI Symbol;Acc:MGI:1930849]	MGI:1930849	Sh3bgrl
ENSMUSG00000035944	1941.43	0.483257	0.132809	3.63873	0.000273987	0.0218451	2121	1746	2726	2411	1809	2180	1633	tetratricopeptide repeat domain 38 [Source:MGI Symbol;Acc:MGI:2146198]	MGI:2146198	Ttc38
ENSMUSG00000023942	3530.21	0.852613	0.234154	3.64124	0.000271326	0.0218451	4212	2924	5315	5082	2799	3079	2481	solute carrier family 29 (nucleoside transporters), member 1 [Source:MGI Symbol;Acc:MGI:1927073]	MGI:1927073	Slc29a1
ENSMUSG00000035969	349.145	0.856497	0.235422	3.63813	0.000274627	0.0218451	531	243	468	524	288	323	234	RUN and SH3 domain containing 2 [Source:MGI Symbol;Acc:MGI:2140371]	MGI:2140371	Rusc2
ENSMUSG00000052302	90.7741	0.996201	0.273343	3.64451	0.000267905	0.0218451	79	90	74	105	42	50	60	TBC1 domain family, member 30 [Source:MGI Symbol;Acc:MGI:1921944]	MGI:1921944	Tbc1d30
ENSMUSG00000028132	2746.51	-0.809118	0.222754	-3.63233	0.000280872	0.0222255	1393	1266	1927	2040	3027	4927	2302	transmembrane protein 56 [Source:MGI Symbol;Acc:MGI:1923195]	MGI:1923195	Tmem56
ENSMUSG00000025059	1623.56	-0.755525	0.208446	-3.62456	0.000289451	0.0227857	775	1043	1163	1488	2103	3009	1550	glycerol kinase [Source:MGI Symbol;Acc:MGI:106594]	MGI:106594	Gk
ENSMUSG00000006736	5666.35	0.387674	0.107048	3.62149	0.000292915	0.0229394	5746	5228	6905	7032	5893	5808	4877	tetraspanin 31 [Source:MGI Symbol;Acc:MGI:1914375]	MGI:1914375	Tspan31
ENSMUSG00000017831	782.709	-0.681719	0.188337	-3.61967	0.000294982	0.0229828	452	492	614	704	920	1384	880	RAB5A, member RAS oncogene family [Source:MGI Symbol;Acc:MGI:105926]	MGI:105926	Rab5a
ENSMUSG00000031555	823.655	-0.937018	0.259021	-3.61754	0.000297412	0.023054	294	340	485	698	753	1497	766	a disintegrin and metallopeptidase domain 9 (meltrin gamma) [Source:MGI Symbol;Acc:MGI:105376]	MGI:105376	Adam9
ENSMUSG00000020993	391.123	-0.531641	0.147109	-3.61392	0.000301608	0.0232605	222	216	314	396	476	526	421	trafficking protein particle complex 6B [Source:MGI Symbol;Acc:MGI:1925482]	MGI:1925482	Trappc6b
ENSMUSG00000022790	425.171	-0.908416	0.25166	-3.60969	0.000306563	0.0232987	154	274	342	321	598	757	446	immunoglobulin superfamily, member 11 [Source:MGI Symbol;Acc:MGI:2388477]	MGI:2388477	Igsf11
ENSMUSG00000020865	3278.91	-0.873389	0.241965	-3.60957	0.000306703	0.0232987	1660	1309	2231	2512	3960	6220	2298	ATP-binding cassette, sub-family C (CFTR/MRP), member 3 [Source:MGI Symbol;Acc:MGI:1923658]	MGI:1923658	Abcc3
ENSMUSG00000039234	796.237	-0.807748	0.223716	-3.6106	0.000305491	0.0232987	378	489	716	778	1105	1525	951	Sec24 related gene family, member D (S. cerevisiae) [Source:MGI Symbol;Acc:MGI:1916858]	MGI:1916858	Sec24d
ENSMUSG00000083496	247.497	0.869705	0.241054	3.60793	0.000308644	0.0233295	394	257	326	318	230	186	203	predicted gene 11263 [Source:MGI Symbol;Acc:MGI:3651899]	MGI:3651899	Gm11263
ENSMUSG00000029625	294.264	0.518918	0.143965	3.60447	0.000312786	0.0235256	327	261	347	392	266	320	224	cleavage and polyadenylation specific factor 4 [Source:MGI Symbol;Acc:MGI:1861602]	MGI:1861602	Cpsf4
ENSMUSG00000100774	39.9548	-2.08671	0.57972	-3.59952	0.000318808	0.0236276	12	4	6	26	69	77	28	predicted gene 7329 [Source:MGI Symbol;Acc:MGI:3646271]	MGI:3646271	Gm7329
ENSMUSG00000027799	33.6077	-1.62292	0.450814	-3.59998	0.000318242	0.0236276	13	23	20	11	52	60	71	neurobeachin [Source:MGI Symbol;Acc:MGI:1347075]	MGI:1347075	Nbea
ENSMUSG00000027597	12888.7	0.671858	0.186609	3.60034	0.000317797	0.0236276	14775	10757	16440	20072	11648	11512	10187	S-adenosylhomocysteine hydrolase [Source:MGI Symbol;Acc:MGI:87968]	MGI:87968	Ahcy
ENSMUSG00000026986	494.849	-0.737538	0.205243	-3.59349	0.000326274	0.0238321	285	330	375	555	617	1068	575	histamine N-methyltransferase [Source:MGI Symbol;Acc:MGI:2153181]	MGI:2153181	Hnmt
ENSMUSG00000042210	196.458	0.736175	0.204744	3.59559	0.000323655	0.0238321	241	181	219	258	168	162	141	abhydrolase domain containing 14A [Source:MGI Symbol;Acc:MGI:1915894]	MGI:1915894	Abhd14a
ENSMUSG00000097583	27.3067	1.47364	0.410013	3.59414	0.00032547	0.0238321	55	37	42	43	23	16	17	RIKEN cDNA 6430590A07 gene [Source:MGI Symbol;Acc:MGI:3648839]	MGI:3648839	6430590A07Rik
ENSMUSG00000079334	1654.24	0.85677	0.238575	3.5912	0.000329155	0.0239275	2623	1500	2601	2287	1573	1291	1419	N(alpha)-acetyltransferase 80, NatH catalytic subunit [Source:MGI Symbol;Acc:MGI:1888902]	MGI:1888902	Naa80
ENSMUSG00000034158	940.312	-0.957374	0.266933	-3.58657	0.000335062	0.0242041	455	384	510	693	852	1625	990	leucine rich repeat containing 58 [Source:MGI Symbol;Acc:MGI:2443542]	MGI:2443542	Lrrc58
ENSMUSG00000002475	826.553	-0.591113	0.164852	-3.58572	0.000336146	0.0242041	531	548	829	896	1179	1572	926	abhydrolase domain containing 3 [Source:MGI Symbol;Acc:MGI:2147183]	MGI:2147183	Abhd3
ENSMUSG00000022371	804.257	-1.05297	0.294024	-3.58123	0.000341982	0.0243931	397	321	524	532	1205	1571	503	collagen, type XIV, alpha 1 [Source:MGI Symbol;Acc:MGI:1341272]	MGI:1341272	Col14a1
ENSMUSG00000109089	157.816	1.50655	0.42054	3.58241	0.000340432	0.0243931	209	125	93	81	71	64	32	RIKEN cDNA 4833411C07 gene [Source:MGI Symbol;Acc:MGI:1918874]	MGI:1918874	4833411C07Rik
ENSMUSG00000038160	678.134	-0.629931	0.175963	-3.5799	0.000343729	0.0244032	387	443	616	715	891	1203	804	autophagy related 5 [Source:MGI Symbol;Acc:MGI:1277186]	MGI:1277186	Atg5
ENSMUSG00000060969	19.1955	1.89546	0.529746	3.57806	0.000346157	0.0244612	21	30	38	35	9	4	15	Iroquois homeobox 1 [Source:MGI Symbol;Acc:MGI:1197515]	MGI:1197515	Irx1
ENSMUSG00000081855	1605.67	0.699947	0.195825	3.57435	0.000351093	0.024494	1952	1608	1853	1742	1305	1253	1307	ribosomal protein L17, pseudogene 5 [Source:MGI Symbol;Acc:MGI:3704246]	MGI:3704246	Rpl17-ps5
ENSMUSG00000008668	1481.03	0.85052	0.237969	3.57408	0.000351458	0.024494	2210	1400	2002	1887	1439	958	1193	ribosomal protein S18 [Source:MGI Symbol;Acc:MGI:98146]	MGI:98146	Rps18
ENSMUSG00000061393	46.0422	1.60462	0.448686	3.57627	0.000348537	0.024494	71	54	40	55	30	26	10	activin receptor IIB [Source:MGI Symbol;Acc:MGI:87912]	MGI:87912	Acvr2b
ENSMUSG00000083773	1357.41	-0.646334	0.180929	-3.57232	0.000353833	0.024547	732	846	1242	1677	2084	2520	1447	predicted gene 13394 [Source:MGI Symbol;Acc:MGI:3651848]	MGI:3651848	Gm13394
ENSMUSG00000053062	182.729	-0.992195	0.278269	-3.5656	0.000363025	0.0250187	96	92	78	153	193	266	260	junction adhesion molecule 2 [Source:MGI Symbol;Acc:MGI:1933820]	MGI:1933820	Jam2
ENSMUSG00000028495	740.718	0.700461	0.196486	3.56495	0.000363927	0.0250187	996	718	927	997	730	586	624	ribosomal protein S6 [Source:MGI Symbol;Acc:MGI:98159]	MGI:98159	Rps6
ENSMUSG00000021013	66.4303	-0.808784	0.2271	-3.56136	0.000368942	0.0252493	31	36	50	63	91	116	67	tetratricopeptide repeat domain 8 [Source:MGI Symbol;Acc:MGI:1923510]	MGI:1923510	Ttc8
ENSMUSG00000026315	80.6977	-1.52051	0.427435	-3.55729	0.0003747	0.0254413	29	23	41	48	138	153	62	serine (or cysteine) peptidase inhibitor, clade B, member 8 [Source:MGI Symbol;Acc:MGI:894657]	MGI:894657	Serpinb8
ENSMUSG00000100347	124.066	-1.49752	0.421005	-3.55701	0.000375097	0.0254413	36	48	60	100	102	362	143	predicted gene 7895 [Source:MGI Symbol;Acc:MGI:3648340]	MGI:3648340	Gm7895
ENSMUSG00000048916	409.735	-1.29338	0.364013	-3.55312	0.000380688	0.0257057	106	144	192	336	338	874	432	predicted pseudogene 5540 [Source:MGI Symbol;Acc:MGI:3644824]	MGI:3644824	Gm5540
ENSMUSG00000023232	169.052	-0.979859	0.275991	-3.55033	0.000384754	0.0258602	54	92	90	94	161	249	167	serine incorporator 2 [Source:MGI Symbol;Acc:MGI:1919132]	MGI:1919132	Serinc2
ENSMUSG00000020432	1812.53	-0.9147	0.257719	-3.54922	0.000386379	0.0258602	516	828	1119	1504	2083	2766	1585	transcobalamin 2 [Source:MGI Symbol;Acc:MGI:98534]	MGI:98534	Tcn2
ENSMUSG00000039530	102.039	-1.23516	0.348416	-3.54508	0.000392497	0.0260084	21	35	66	87	128	195	96	tumor suppressor candidate 3 [Source:MGI Symbol;Acc:MGI:1933134]	MGI:1933134	Tusc3
ENSMUSG00000028339	171.735	-0.861579	0.243342	-3.54061	0.000399203	0.0260084	65	45	123	96	143	203	163	collagen, type XV, alpha 1 [Source:MGI Symbol;Acc:MGI:88449]	MGI:88449	Col15a1
ENSMUSG00000019877	2657.17	-0.577651	0.163244	-3.53858	0.000402278	0.0260084	1312	1481	2209	2533	2800	4272	2666	serine incorporator 1 [Source:MGI Symbol;Acc:MGI:1926228]	MGI:1926228	Serinc1
ENSMUSG00000057036	5648.44	0.568038	0.160241	3.54491	0.000392747	0.0260084	5937	5387	6407	6414	4959	4385	4806	predicted gene 7536 [Source:MGI Symbol;Acc:MGI:3645137]	MGI:3645137	Gm7536
ENSMUSG00000041757	1400.39	0.960155	0.271425	3.53746	0.000404001	0.0260084	1790	1337	2419	1609	1189	1065	943	pleckstrin homology domain containing, family A member 6 [Source:MGI Symbol;Acc:MGI:2388662]	MGI:2388662	Plekha6
ENSMUSG00000037563	393.075	1.0094	0.285114	3.54035	0.000399598	0.0260084	660	405	499	554	380	245	289	ribosomal protein S16 [Source:MGI Symbol;Acc:MGI:98118]	MGI:98118	Rps16
ENSMUSG00000025794	1842.03	1.02119	0.2884	3.54087	0.000398807	0.0260084	3494	1672	2508	2360	1790	1108	1391	ribosomal protein L14 [Source:MGI Symbol;Acc:MGI:1914365]	MGI:1914365	Rpl14
ENSMUSG00000020623	135.144	1.05431	0.298002	3.53791	0.000403301	0.0260084	193	120	206	176	98	118	78	mitogen-activated protein kinase kinase 6 [Source:MGI Symbol;Acc:MGI:1346870]	MGI:1346870	Map2k6
ENSMUSG00000054793	96.186	1.44414	0.407701	3.54216	0.000396864	0.0260084	149	99	119	112	29	66	61	cell adhesion molecule 4 [Source:MGI Symbol;Acc:MGI:2449088]	MGI:2449088	Cadm4
ENSMUSG00000050860	86.2534	-1.56061	0.441655	-3.53355	0.000410022	0.0261742	24	55	65	51	186	211	114	phosphatase, orphan 1 [Source:MGI Symbol;Acc:MGI:2447348]	MGI:2447348	Phospho1
ENSMUSG00000015711	212.88	-1.14573	0.324209	-3.53392	0.000409451	0.0261742	87	94	130	152	247	452	206	prune exopolyphosphatase [Source:MGI Symbol;Acc:MGI:1925152]	MGI:1925152	Prune1
ENSMUSG00000093485	688.085	0.983894	0.27863	3.53118	0.000413702	0.0262987	734	706	806	840	554	484	340	predicted gene 20708 [Source:MGI Symbol;Acc:MGI:5313155]	MGI:5313155	Gm20708
ENSMUSG00000019917	173.553	-0.747887	0.211917	-3.52915	0.000416904	0.0263917	99	100	100	144	206	281	169	septin 10 [Source:MGI Symbol;Acc:MGI:1918110]	MGI:1918110	Sept10
ENSMUSG00000000740	916.899	1.11866	0.317321	3.52532	0.000422975	0.026665	1750	859	1326	1260	812	576	685	ribosomal protein L13 [Source:MGI Symbol;Acc:MGI:105922]	MGI:105922	Rpl13
ENSMUSG00000028019	59.8283	-1.24402	0.353403	-3.52011	0.000431364	0.0270814	22	29	25	35	50	96	84	platelet-derived growth factor, C polypeptide [Source:MGI Symbol;Acc:MGI:1859631]	MGI:1859631	Pdgfc
ENSMUSG00000096617	1720.23	-0.638612	0.181544	-3.51767	0.000435355	0.027191	924	1094	1582	2138	2637	3204	1842	predicted gene 5559 [Source:MGI Symbol;Acc:MGI:3779498]	MGI:3779498	Gm5559
ENSMUSG00000029017	1837.11	-0.635593	0.180728	-3.51686	0.000436689	0.027191	856	1113	1612	1924	2334	3017	2004	peptidase (mitochondrial processing) beta [Source:MGI Symbol;Acc:MGI:1920328]	MGI:1920328	Pmpcb
ENSMUSG00000057278	187.875	0.907748	0.258289	3.51447	0.000440637	0.0273249	242	184	263	258	195	114	126	small nuclear ribonucleoprotein polypeptide G [Source:MGI Symbol;Acc:MGI:1915261]	MGI:1915261	Snrpg
ENSMUSG00000035067	72.09	0.745779	0.212347	3.51208	0.000444614	0.0274594	91	66	106	114	69	67	58	X-linked Kx blood group related 6 [Source:MGI Symbol;Acc:MGI:2447765]	MGI:2447765	Xkr6
ENSMUSG00000078719	12.1263	2.56305	0.730385	3.50918	0.000449496	0.0276486	10	38	9	18	5	5	2	microseminoprotein, prostate associated [Source:MGI Symbol;Acc:MGI:3652339]	MGI:3652339	Msmp
ENSMUSG00000022351	193.727	2.7788	0.792267	3.50741	0.0004525	0.0277211	21	194	19	253	16	19	26	squalene epoxidase [Source:MGI Symbol;Acc:MGI:109296]	MGI:109296	Sqle
ENSMUSG00000053964	579.081	1.18574	0.338465	3.50329	0.000459556	0.0280403	1213	428	842	948	610	382	314	lectin, galactose binding, soluble 4 [Source:MGI Symbol;Acc:MGI:107536]	MGI:107536	Lgals4
ENSMUSG00000005354	2754.04	0.305453	0.0873485	3.49695	0.000470609	0.0285999	2576	2263	3102	3620	2779	2996	2327	thioredoxin 2 [Source:MGI Symbol;Acc:MGI:1929468]	MGI:1929468	Txn2
ENSMUSG00000084149	254.641	1.08859	0.311713	3.49229	0.000478905	0.0289881	459	274	308	291	231	142	178	predicted gene 12944 [Source:MGI Symbol;Acc:MGI:3650498]	MGI:3650498	Gm12944
ENSMUSG00000024827	1781.85	-1.21862	0.349199	-3.48974	0.000483492	0.0290344	467	975	1345	1451	2329	4129	2142	glycine decarboxylase [Source:MGI Symbol;Acc:MGI:1341155]	MGI:1341155	Gldc
ENSMUSG00000066068	1182.77	0.962183	0.275712	3.48981	0.000483363	0.0290344	1909	1043	1681	1578	1184	776	800	predicted gene 13611 [Source:MGI Symbol;Acc:MGI:3651300]	MGI:3651300	Gm13611
ENSMUSG00000032561	40.5156	-2.68072	0.770602	-3.47874	0.000503779	0.0295411	9	12	3	12	45	102	64	acid phosphatase, prostate [Source:MGI Symbol;Acc:MGI:1928480]	MGI:1928480	Acpp
ENSMUSG00000112478	81.6789	-2.03553	0.585274	-3.47791	0.000505337	0.0295411	14	27	77	42	199	146	194	predicted gene, 47761 [Source:MGI Symbol;Acc:MGI:6096912]	MGI:6096912	Gm47761
ENSMUSG00000059327	24.2861	-1.26511	0.364247	-3.47322	0.000514253	0.0295411	16	12	9	16	44	40	28	ectodysplasin-A [Source:MGI Symbol;Acc:MGI:1195272]	MGI:1195272	Eda
ENSMUSG00000006800	340.922	-1.25225	0.359746	-3.48093	0.00049967	0.0295411	160	83	161	198	391	628	245	sulfatase 2 [Source:MGI Symbol;Acc:MGI:1919293]	MGI:1919293	Sulf2
ENSMUSG00000051185	144.897	-0.848615	0.244207	-3.47498	0.000510886	0.0295411	55	77	134	140	212	213	193	family with sequence similarity 174, member A [Source:MGI Symbol;Acc:MGI:1914948]	MGI:1914948	Fam174a
ENSMUSG00000026617	906.497	-0.844668	0.243107	-3.47447	0.000511863	0.0295411	377	398	761	881	1106	1663	941	bisphosphate 3'-nucleotidase 1 [Source:MGI Symbol;Acc:MGI:1338800]	MGI:1338800	Bpnt1
ENSMUSG00000021785	504.16	-0.680272	0.195374	-3.4819	0.000497871	0.0295411	291	283	369	488	608	876	517	N-glycanase 1 [Source:MGI Symbol;Acc:MGI:1913276]	MGI:1913276	Ngly1
ENSMUSG00000032548	831.691	0.655081	0.188638	3.47269	0.000515262	0.0295411	494	460	560	661	299	514	395	solute carrier organic anion transporter family, member 2a1 [Source:MGI Symbol;Acc:MGI:1346021]	MGI:1346021	Slco2a1
ENSMUSG00000046330	919.628	0.943726	0.271702	3.47339	0.000513937	0.0295411	1489	826	1247	1186	790	614	730	ribosomal protein L37a [Source:MGI Symbol;Acc:MGI:98068]	MGI:98068	Rpl37a
ENSMUSG00000059540	22.2898	1.55514	0.446386	3.48384	0.000494269	0.0295411	27	15	23	24	10	5	11	transcription elongation factor A (SII), 2 [Source:MGI Symbol;Acc:MGI:107368]	MGI:107368	Tcea2
ENSMUSG00000038599	15.1671	2.33844	0.673017	3.47457	0.000511671	0.0295411	39	34	68	21	6	10	12	calpain 8 [Source:MGI Symbol;Acc:MGI:2181366]	MGI:2181366	Capn8
ENSMUSG00000091542	12.3225	2.61095	0.750087	3.48087	0.000499797	0.0295411	19	12	21	14	1	0	8	predicted gene 17167 [Source:MGI Symbol;Acc:MGI:4937994]	MGI:4937994	Gm17167
ENSMUSG00000001911	1998.18	0.53245	0.153415	3.47066	0.000519172	0.0295423	2420	1823	2659	2506	1758	2270	1680	nuclear factor I/X [Source:MGI Symbol;Acc:MGI:97311]	MGI:97311	Nfix
ENSMUSG00000041939	170.014	0.803116	0.231358	3.47132	0.000517907	0.0295423	135	209	164	227	106	162	107	mevalonate kinase [Source:MGI Symbol;Acc:MGI:107624]	MGI:107624	Mvk
ENSMUSG00000042328	171.398	0.70485	0.20315	3.46961	0.000521213	0.0295477	213	153	188	210	141	138	130	HPS4, biogenesis of lysosomal organelles complex 3 subunit 2 [Source:MGI Symbol;Acc:MGI:2177742]	MGI:2177742	Hps4
ENSMUSG00000028715	11100.6	-2.16908	0.626034	-3.46479	0.000530648	0.0298003	750	862	1602	2702	5533	15158	2643	cytochrome P450, family 4, subfamily a, polypeptide 14 [Source:MGI Symbol;Acc:MGI:1096550]	MGI:1096550	Cyp4a14
ENSMUSG00000093402	46.7454	-2.09191	0.603842	-3.46433	0.000531554	0.0298003	11	7	12	26	22	136	51	predicted gene, 18588 [Source:MGI Symbol;Acc:MGI:5010773]	MGI:5010773	Gm18588
ENSMUSG00000113061	2810.01	0.920054	0.265564	3.46453	0.000531161	0.0298003	4227	3111	3536	3291	2695	1681	2165	predicted pseudogene 11361 [Source:MGI Symbol;Acc:MGI:3649931]	MGI:3649931	Gm11361
ENSMUSG00000019990	47.8621	-1.62065	0.467994	-3.46296	0.00053426	0.029832	14	10	13	34	51	88	48	phosphodiesterase 7B [Source:MGI Symbol;Acc:MGI:1352752]	MGI:1352752	Pde7b
ENSMUSG00000016409	262.036	0.799612	0.230964	3.46207	0.000536045	0.029832	428	297	313	335	240	236	222	NFKB activating protein [Source:MGI Symbol;Acc:MGI:1914300]	MGI:1914300	Nkap
ENSMUSG00000027712	1521.05	-1.4514	0.419696	-3.45822	0.000543753	0.0300818	253	484	604	1051	1744	2500	1333	annexin A5 [Source:MGI Symbol;Acc:MGI:106008]	MGI:106008	Anxa5
ENSMUSG00000022043	61.5812	-1.20872	0.349657	-3.45688	0.000546474	0.0300818	14	25	18	35	47	87	53	tripartite motif-containing 35 [Source:MGI Symbol;Acc:MGI:1914104]	MGI:1914104	Trim35
ENSMUSG00000084314	64.3863	0.94218	0.272508	3.45744	0.000545343	0.0300818	84	69	75	84	49	40	52	ribosomal protein S15A, pseudogene 3 [Source:MGI Symbol;Acc:MGI:3650886]	MGI:3650886	Rps15a-ps3
ENSMUSG00000034457	23.7633	-2.95842	0.856866	-3.4526	0.000555203	0.0302372	2	6	4	8	53	52	31	ectodysplasin A2 receptor [Source:MGI Symbol;Acc:MGI:2442860]	MGI:2442860	Eda2r
ENSMUSG00000091498	883.849	-1.03328	0.299179	-3.45372	0.000552905	0.0302372	202	366	550	854	1112	1520	791	mitochondrial pyruvate carrier 1, pseudogene [Source:MGI Symbol;Acc:MGI:3781628]	MGI:3781628	Mpc1-ps
ENSMUSG00000025903	2182.76	-0.572702	0.165905	-3.45199	0.00055646	0.0302372	1050	1381	1918	1960	2448	3602	2154	lysophospholipase 1 [Source:MGI Symbol;Acc:MGI:1344588]	MGI:1344588	Lypla1
ENSMUSG00000060938	3192.58	0.87484	0.253459	3.45161	0.000557258	0.0302372	4789	3095	4253	3632	3019	2213	2294	ribosomal protein L26 [Source:MGI Symbol;Acc:MGI:106022]	MGI:106022	Rpl26
ENSMUSG00000024978	569.634	-1.61541	0.468429	-3.44856	0.000563592	0.0304278	187	211	310	268	483	1801	467	glycerol-3-phosphate acyltransferase, mitochondrial [Source:MGI Symbol;Acc:MGI:109162]	MGI:109162	Gpam
ENSMUSG00000028719	1282.36	-0.607891	0.176368	-3.44671	0.000567453	0.0304278	695	730	1054	1418	1585	2120	1398	cytidine monophosphate (UMP-CMP) kinase 1 [Source:MGI Symbol;Acc:MGI:1913838]	MGI:1913838	Cmpk1
ENSMUSG00000109933	616.136	0.77072	0.223631	3.44639	0.000568138	0.0304278	708	617	793	743	585	382	480	predicted gene 7600 [Source:MGI Symbol;Acc:MGI:3647502]	MGI:3647502	Gm7600
ENSMUSG00000004341	16.7609	2.42174	0.702752	3.44608	0.000568781	0.0304278	20	25	37	28	9	6	3	glutathione peroxidase 6 [Source:MGI Symbol;Acc:MGI:1922762]	MGI:1922762	Gpx6
ENSMUSG00000091898	18.4653	2.67264	0.776872	3.44025	0.000581169	0.0309814	72	4	15	20	7	7	2	troponin C, cardiac/slow skeletal [Source:MGI Symbol;Acc:MGI:98779]	MGI:98779	Tnnc1
ENSMUSG00000032518	3968.98	0.864618	0.251489	3.438	0.000586025	0.0311101	6300	3794	4705	4404	3511	2734	3014	ribosomal protein SA [Source:MGI Symbol;Acc:MGI:105381]	MGI:105381	Rpsa
ENSMUSG00000083929	7.34423	3.58207	1.04214	3.43724	0.000587679	0.0311101	16	4	15	7	1	0	2	predicted gene 10600 [Source:MGI Symbol;Acc:MGI:3710628]	MGI:3710628	Gm10600
ENSMUSG00000047675	1415.17	0.904553	0.263315	3.43526	0.000591994	0.0312297	1947	1317	1780	1799	1188	918	1056	ribosomal protein S8 [Source:MGI Symbol;Acc:MGI:98166]	MGI:98166	Rps8
ENSMUSG00000082755	12.7464	1.92042	0.55952	3.43225	0.000598585	0.0314682	18	10	24	30	8	3	7	predicted gene 8692 [Source:MGI Symbol;Acc:MGI:3646818]	MGI:3646818	Gm8692
ENSMUSG00000067071	1152.58	1.04489	0.304879	3.42722	0.000609798	0.0319471	1869	928	1740	1730	843	898	871	hairy and enhancer of split 6 [Source:MGI Symbol;Acc:MGI:1859852]	MGI:1859852	Hes6
ENSMUSG00000110750	57.8777	1.3375	0.390479	3.42529	0.000614139	0.032064	108	64	85	102	59	21	41	predicted gene, 48702 [Source:MGI Symbol;Acc:MGI:6098340]	MGI:6098340	Gm48702
ENSMUSG00000008734	22.2505	-2.40544	0.702567	-3.42378	0.000617561	0.0321322	5	6	10	14	74	68	19	G protein-coupled receptor, family C, group 5, member B [Source:MGI Symbol;Acc:MGI:1927596]	MGI:1927596	Gprc5b
ENSMUSG00000064225	4429.7	-0.912692	0.266916	-3.41939	0.000627613	0.0325437	1854	2043	2505	3152	4515	7174	4112	progestin and adipoQ receptor family member IX [Source:MGI Symbol;Acc:MGI:1922802]	MGI:1922802	Paqr9
ENSMUSG00000075595	665.37	-0.617913	0.180929	-3.41523	0.00063729	0.0329332	464	383	558	505	798	1126	670	zinc finger protein 652 [Source:MGI Symbol;Acc:MGI:2442221]	MGI:2442221	Zfp652
ENSMUSG00000026500	760.901	0.651907	0.191054	3.41216	0.000644506	0.0331931	1064	867	1026	1022	841	629	732	cytochrome c oxidase assembly protein 20 [Source:MGI Symbol;Acc:MGI:1913609]	MGI:1913609	Cox20
ENSMUSG00000039007	1013	-0.546742	0.160296	-3.41082	0.000647679	0.0332439	541	702	857	940	1249	1564	1068	carboxypeptidase Q [Source:MGI Symbol;Acc:MGI:1889205]	MGI:1889205	Cpq
ENSMUSG00000022257	325.62	-0.626278	0.183763	-3.40808	0.000654224	0.0334426	179	153	246	300	363	532	284	lysosomal-associated protein transmembrane 4B [Source:MGI Symbol;Acc:MGI:1890494]	MGI:1890494	Laptm4b
ENSMUSG00000029151	12.6524	2.14681	0.630221	3.40644	0.000658154	0.0334426	21	22	15	17	6	3	6	solute carrier family 30 (zinc transporter), member 3 [Source:MGI Symbol;Acc:MGI:1345280]	MGI:1345280	Slc30a3
ENSMUSG00000094817	7.40833	2.82118	0.827972	3.40733	0.000656011	0.0334426	10	10	18	10	2	3	1	cytoplasmic polyadenylated homeobox 3 [Source:MGI Symbol;Acc:MGI:3711264]	MGI:3711264	Cphx3
ENSMUSG00000073987	245.881	-0.66683	0.195964	-3.40282	0.000666939	0.033776	87	140	157	181	282	292	207	gamma-glutamyl hydrolase [Source:MGI Symbol;Acc:MGI:1329035]	MGI:1329035	Ggh
ENSMUSG00000021236	4153.6	-0.858061	0.252513	-3.39808	0.000678596	0.0340261	1679	2096	2945	3286	5093	7461	3396	ectonucleoside triphosphate diphosphohydrolase 5 [Source:MGI Symbol;Acc:MGI:1321385]	MGI:1321385	Entpd5
ENSMUSG00000073131	590.263	-0.494717	0.145583	-3.39818	0.00067837	0.0340261	379	394	540	576	697	980	648	VMA21 vacuolar H+-ATPase homolog (S. cerevisiae) [Source:MGI Symbol;Acc:MGI:1914298]	MGI:1914298	Vma21
ENSMUSG00000031842	516.829	1.40405	0.413158	3.39833	0.000677988	0.0340261	1038	314	587	396	350	267	177	phosphodiesterase 4C, cAMP specific [Source:MGI Symbol;Acc:MGI:99556]	MGI:99556	Pde4c
ENSMUSG00000113651	29.5208	-1.77989	0.524181	-3.39557	0.000684847	0.0341144	10	11	12	15	22	86	40	predicted gene 4900 [Source:MGI Symbol;Acc:MGI:3646967]	MGI:3646967	Gm4900
ENSMUSG00000026740	678.023	0.566165	0.166729	3.39572	0.000684494	0.0341144	901	641	994	800	721	654	591	DnaJ heat shock protein family (Hsp40) member C1 [Source:MGI Symbol;Acc:MGI:103268]	MGI:103268	Dnajc1
ENSMUSG00000074472	11.0208	-2.81791	0.830425	-3.39333	0.000690483	0.0342827	2	4	7	3	46	20	30	zinc finger protein 872 [Source:MGI Symbol;Acc:MGI:3588272]	MGI:3588272	Zfp872
ENSMUSG00000102135	153.543	0.858965	0.253236	3.39195	0.000693961	0.0343432	203	123	170	199	133	101	98	predicted gene, 37108 [Source:MGI Symbol;Acc:MGI:5610336]	MGI:5610336	Gm37108
ENSMUSG00000007097	27.5552	2.46493	0.727534	3.38806	0.000703886	0.0347213	28	98	14	27	12	7	10	ATPase, Na+/K+ transporting, alpha 2 polypeptide [Source:MGI Symbol;Acc:MGI:88106]	MGI:88106	Atp1a2
ENSMUSG00000035142	126.403	-1.17848	0.348107	-3.38539	0.00071076	0.0349329	37	59	73	95	97	264	160	nucleotide binding protein-like [Source:MGI Symbol;Acc:MGI:1924076]	MGI:1924076	Nubpl
ENSMUSG00000050069	87.73	1.17499	0.347157	3.38462	0.000712775	0.0349329	109	81	51	104	43	40	51	gremlin 2, DAN family BMP antagonist [Source:MGI Symbol;Acc:MGI:1344367]	MGI:1344367	Grem2
ENSMUSG00000028657	453.72	-0.763028	0.225552	-3.38293	0.000717167	0.0350351	184	266	298	464	544	657	555	palmitoyl-protein thioesterase 1 [Source:MGI Symbol;Acc:MGI:1298204]	MGI:1298204	Ppt1
ENSMUSG00000020019	116.311	-0.986689	0.29181	-3.38128	0.000721498	0.0351337	79	59	48	92	179	198	112	netrin 4 [Source:MGI Symbol;Acc:MGI:1888978]	MGI:1888978	Ntn4
ENSMUSG00000029674	59.2857	-1.01472	0.300347	-3.37849	0.000728848	0.0353782	30	32	43	61	108	104	76	LIM-domain containing, protein kinase [Source:MGI Symbol;Acc:MGI:104572]	MGI:104572	Limk1
ENSMUSG00000082321	95.1652	-1.24094	0.367483	-3.37686	0.000733177	0.035435	31	28	46	86	94	198	95	predicted gene 14253 [Source:MGI Symbol;Acc:MGI:3650994]	MGI:3650994	Gm14253
ENSMUSG00000027900	1016.99	-0.448417	0.132813	-3.3763	0.000734683	0.035435	585	630	954	978	1193	1464	1056	DNA-damage regulated autophagy modulator 2 [Source:MGI Symbol;Acc:MGI:1914421]	MGI:1914421	Dram2
ENSMUSG00000022200	884.893	-0.588548	0.174814	-3.36671	0.000760703	0.0361204	548	515	747	782	968	1340	1068	golgi phosphoprotein 3 [Source:MGI Symbol;Acc:MGI:1913879]	MGI:1913879	Golph3
ENSMUSG00000050299	4126.66	0.66054	0.196094	3.36848	0.000755837	0.0361204	5370	3516	4922	5101	3900	3228	3245	predicted gene 9843 [Source:MGI Symbol;Acc:MGI:3708621]	MGI:3708621	Gm9843
ENSMUSG00000008682	918.557	0.734019	0.218024	3.36668	0.000760779	0.0361204	1373	842	1381	1185	866	795	827	ribosomal protein L10 [Source:MGI Symbol;Acc:MGI:105943]	MGI:105943	Rpl10
ENSMUSG00000031808	168.085	0.736719	0.218733	3.36812	0.00075683	0.0361204	154	129	179	220	114	135	105	solute carrier family 27 (fatty acid transporter), member 1 [Source:MGI Symbol;Acc:MGI:1347098]	MGI:1347098	Slc27a1
ENSMUSG00000067288	679.125	1.10256	0.32726	3.36907	0.000754225	0.0361204	930	772	959	891	638	343	450	ribosomal protein S28 [Source:MGI Symbol;Acc:MGI:1859516]	MGI:1859516	Rps28
ENSMUSG00000038545	135.588	-0.621909	0.184788	-3.36552	0.000763983	0.0361595	81	82	118	108	162	207	153	cullin 7 [Source:MGI Symbol;Acc:MGI:1913765]	MGI:1913765	Cul7
ENSMUSG00000021185	718.931	-0.645818	0.191948	-3.36456	0.000766671	0.036174	460	480	622	684	909	1352	828	D-glutamate cyclase [Source:MGI Symbol;Acc:MGI:2444813]	MGI:2444813	Dglucy
ENSMUSG00000024921	2097.26	0.619343	0.184205	3.36224	0.000773115	0.0362529	2987	1643	2415	2520	1874	2122	1495	SWI/SNF related, matrix associated, actin dependent regulator of chromatin, subfamily a, member 2 [Source:MGI Symbol;Acc:MGI:99603]	MGI:99603	Smarca2
ENSMUSG00000092341	30692.8	1.08771	0.323453	3.36281	0.000771545	0.0362529	63218	28590	45094	36049	29245	19762	22248	metastasis associated lung adenocarcinoma transcript 1 (non-coding RNA) [Source:MGI Symbol;Acc:MGI:1919539]	MGI:1919539	Malat1
ENSMUSG00000072692	2941.14	0.579768	0.172574	3.35953	0.00078075	0.0363863	3690	2591	3602	3768	2861	2530	2518	ribosomal protein L37, retrotransposed [Source:MGI Symbol;Acc:MGI:3651519]	MGI:3651519	Rpl37rt
ENSMUSG00000097385	18.2019	2.3907	0.711492	3.36012	0.00077909	0.0363863	61	26	54	18	18	5	4	predicted gene, 26814 [Source:MGI Symbol;Acc:MGI:5477308]	MGI:5477308	Gm26814
ENSMUSG00000025656	69.9816	-1.08569	0.323408	-3.35704	0.000787811	0.0366031	20	43	63	72	102	176	87	CDC42 guanine nucleotide exchange factor (GEF) 9 [Source:MGI Symbol;Acc:MGI:2442233]	MGI:2442233	Arhgef9
ENSMUSG00000028864	71.5815	-1.40982	0.420326	-3.3541	0.000796223	0.0367919	12	20	25	48	72	124	46	hepatocyte growth factor [Source:MGI Symbol;Acc:MGI:96079]	MGI:96079	Hgf
ENSMUSG00000085611	90.1627	-0.977083	0.291529	-3.35158	0.000803525	0.0367919	34	41	59	103	117	176	105	adaptor-related protein complex 3, sigma 1 subunit, pseudogene 1 [Source:MGI Symbol;Acc:MGI:1929216]	MGI:1929216	Ap3s1-ps1
ENSMUSG00000041650	1059.91	-0.941443	0.280962	-3.35079	0.000805822	0.0367919	302	556	765	1005	1184	2118	1066	propionyl-Coenzyme A carboxylase, alpha polypeptide [Source:MGI Symbol;Acc:MGI:97499]	MGI:97499	Pcca
ENSMUSG00000078193	2776.77	0.797844	0.238052	3.35155	0.000803602	0.0367919	4176	2680	3343	2914	2615	1892	2117	predicted gene 2000 [Source:MGI Symbol;Acc:MGI:3780170]	MGI:3780170	Gm2000
ENSMUSG00000106838	146.65	1.07377	0.320473	3.35059	0.000806404	0.0367919	286	189	292	173	147	125	122	RIKEN cDNA 1810017P11 gene [Source:MGI Symbol;Acc:MGI:1916294]	MGI:1916294	1810017P11Rik
ENSMUSG00000025574	411.264	1.37337	0.409715	3.35203	0.000802221	0.0367919	352	377	427	458	228	183	136	thymidine kinase 1 [Source:MGI Symbol;Acc:MGI:98763]	MGI:98763	Tk1
ENSMUSG00000094530	1544.09	-1.20478	0.360977	-3.33756	0.000845171	0.0382141	230	720	828	1328	1566	2766	1768	predicted gene, 21399 [Source:MGI Symbol;Acc:MGI:5434754]	MGI:5434754	Gm21399
ENSMUSG00000041453	730.657	0.941788	0.28216	3.33778	0.000844517	0.0382141	1293	740	941	1033	791	511	520	ribosomal protein L21 [Source:MGI Symbol;Acc:MGI:1278340]	MGI:1278340	Rpl21
ENSMUSG00000024268	20.8856	1.68826	0.50596	3.33675	0.000847638	0.0382141	50	25	20	23	18	8	7	CUGBP, Elav-like family member 4 [Source:MGI Symbol;Acc:MGI:1932407]	MGI:1932407	Celf4
ENSMUSG00000044876	343.06	0.549226	0.164649	3.33573	0.000850746	0.0382408	397	302	473	450	362	338	263	zinc finger protein 444 [Source:MGI Symbol;Acc:MGI:1923365]	MGI:1923365	Zfp444
ENSMUSG00000020102	1731.85	-0.877027	0.263293	-3.33099	0.000865374	0.0387836	678	848	1029	1328	2247	2887	1170	solute carrier family 16 (monocarboxylic acid transporters), member 7 [Source:MGI Symbol;Acc:MGI:1330284]	MGI:1330284	Slc16a7
ENSMUSG00000081476	88.2883	-1.16666	0.350766	-3.32605	0.000880856	0.0393613	23	29	66	75	88	177	103	inosine triphosphatase (nucleoside triphosphate pyrophosphatase) pseudogene 1 [Source:MGI Symbol;Acc:MGI:3613363]	MGI:3613363	Itpa-ps1
ENSMUSG00000034463	56.629	1.47319	0.443039	3.32519	0.000883595	0.0393679	39	48	37	73	23	29	11	scavenger receptor class A, member 3 [Source:MGI Symbol;Acc:MGI:2444418]	MGI:2444418	Scara3
ENSMUSG00000080994	227.037	-0.726263	0.218508	-3.32373	0.000888221	0.0394583	109	139	196	285	356	421	256	predicted gene 13464 [Source:MGI Symbol;Acc:MGI:3649845]	MGI:3649845	Gm13464
ENSMUSG00000048368	23.5559	-1.58512	0.477751	-3.31788	0.000907045	0.0401771	17	14	26	28	85	94	43	osteomodulin [Source:MGI Symbol;Acc:MGI:1350918]	MGI:1350918	Omd
ENSMUSG00000047230	994.674	-1.19635	0.361145	-3.31265	0.000924155	0.0405802	298	499	599	918	1072	2199	1306	claudin 2 [Source:MGI Symbol;Acc:MGI:1276110]	MGI:1276110	Cldn2
ENSMUSG00000025232	836.215	-0.827944	0.249934	-3.31265	0.00092416	0.0405802	292	326	418	799	849	1133	776	hexosaminidase A [Source:MGI Symbol;Acc:MGI:96073]	MGI:96073	Hexa
ENSMUSG00000031645	973.587	1.09808	0.331384	3.31361	0.000921008	0.0405802	1253	1222	1740	1175	679	715	798	coagulation factor XI [Source:MGI Symbol;Acc:MGI:99481]	MGI:99481	F11
ENSMUSG00000032290	223.898	-0.947761	0.28618	-3.31177	0.00092709	0.0405916	70	105	109	156	220	314	206	protein tyrosine phosphatase, non-receptor type 9 [Source:MGI Symbol;Acc:MGI:1928376]	MGI:1928376	Ptpn9
ENSMUSG00000040562	733.358	-1.0897	0.329219	-3.30996	0.000933107	0.0406209	200	384	420	678	1238	1234	619	glutathione S-transferase, mu 2 [Source:MGI Symbol;Acc:MGI:95861]	MGI:95861	Gstm2
ENSMUSG00000081999	174.725	-0.995071	0.300599	-3.3103	0.000931974	0.0406209	58	86	127	146	232	316	172	predicted gene 13461 [Source:MGI Symbol;Acc:MGI:3650103]	MGI:3650103	Gm13461
ENSMUSG00000029821	25.3466	-1.44788	0.437739	-3.30764	0.000940846	0.040732	8	10	14	6	33	31	27	gasdermin E [Source:MGI Symbol;Acc:MGI:1889850]	MGI:1889850	Gsdme
ENSMUSG00000025290	4226.73	0.73373	0.221852	3.3073	0.000941998	0.040732	5567	3947	4715	4786	3850	2761	3336	ribosomal protein S24 [Source:MGI Symbol;Acc:MGI:98147]	MGI:98147	Rps24
ENSMUSG00000112474	64.4868	0.975371	0.29496	3.30679	0.000943702	0.040732	99	55	85	87	56	45	43	predicted gene, 46209 [Source:MGI Symbol;Acc:MGI:5825846]	MGI:5825846	Gm46209
ENSMUSG00000024887	219.238	-1.0341	0.313166	-3.30207	0.000959733	0.0409585	75	128	131	186	211	459	266	N-acylsphingosine amidohydrolase 2 [Source:MGI Symbol;Acc:MGI:1859310]	MGI:1859310	Asah2
ENSMUSG00000024507	6643.82	-0.721669	0.218463	-3.30339	0.000955229	0.0409585	3393	3820	6096	7033	8634	13455	7015	hydroxysteroid (17-beta) dehydrogenase 4 [Source:MGI Symbol;Acc:MGI:105089]	MGI:105089	Hsd17b4
ENSMUSG00000029438	311.203	0.813422	0.246296	3.30261	0.000957883	0.0409585	514	318	437	364	302	269	248	B cell CLL/lymphoma 7A [Source:MGI Symbol;Acc:MGI:1924295]	MGI:1924295	Bcl7a
ENSMUSG00000111361	29.1927	1.75897	0.532585	3.3027	0.000957591	0.0409585	75	31	43	38	18	10	20	predicted gene, 47445 [Source:MGI Symbol;Acc:MGI:6096399]	MGI:6096399	Gm47445
ENSMUSG00000112640	12.3496	-2.08252	0.631487	-3.29781	0.000974433	0.0414694	10	5	6	1	23	26	34	predicted gene, 32687 [Source:MGI Symbol;Acc:MGI:5591846]	MGI:5591846	Gm32687
ENSMUSG00000091421	131.671	-1.7381	0.527299	-3.29624	0.000979886	0.0415484	22	40	32	88	86	311	134	predicted gene 4202 [Source:MGI Symbol;Acc:MGI:3782379]	MGI:3782379	Gm4202
ENSMUSG00000033065	242.134	-0.67045	0.203432	-3.2957	0.000981759	0.0415484	136	119	166	192	237	404	218	phosphofructokinase, muscle [Source:MGI Symbol;Acc:MGI:97548]	MGI:97548	Pfkm
ENSMUSG00000069008	963.091	-1.4761	0.448369	-3.29215	0.000994232	0.041814	122	281	387	783	740	2057	916	predicted gene 5537 [Source:MGI Symbol;Acc:MGI:3643179]	MGI:3643179	Gm5537
ENSMUSG00000066632	971.705	-1.47471	0.448358	-3.28913	0.00100498	0.041814	123	287	388	790	746	2074	927	phosphoglycerate kinase-1, related sequence-7 [Source:MGI Symbol;Acc:MGI:97562]	MGI:97562	Pgk1-rs7
ENSMUSG00000108799	1121.24	-1.38056	0.41968	-3.28957	0.00100342	0.041814	224	416	605	1037	1031	2682	1346	glutamate dehydrogenase, pseudogene [Source:MGI Symbol;Acc:MGI:95754]	MGI:95754	Glud-ps
ENSMUSG00000022615	616.427	-1.04409	0.317575	-3.28771	0.00101005	0.041814	326	470	556	536	962	1864	698	thymidine phosphorylase [Source:MGI Symbol;Acc:MGI:1920212]	MGI:1920212	Tymp
ENSMUSG00000073639	1277.53	-0.4638	0.141015	-3.289	0.00100543	0.041814	786	840	1087	1221	1316	2066	1367	RAB18, member RAS oncogene family [Source:MGI Symbol;Acc:MGI:102790]	MGI:102790	Rab18
ENSMUSG00000020661	372.336	0.559171	0.170059	3.28811	0.00100864	0.041814	423	266	407	399	307	317	261	DNA methyltransferase 3A [Source:MGI Symbol;Acc:MGI:1261827]	MGI:1261827	Dnmt3a
ENSMUSG00000059775	1482.54	0.600384	0.182548	3.28891	0.00100577	0.041814	1728	1512	1912	1824	1537	1293	1189	ribosomal protein S26, pseudogene 1 [Source:MGI Symbol;Acc:MGI:3704322]	MGI:3704322	Rps26-ps1
ENSMUSG00000038515	352.361	0.684233	0.207931	3.29068	0.000999456	0.041814	488	313	523	470	324	334	309	GH regulated TBC protein 1 [Source:MGI Symbol;Acc:MGI:1914040]	MGI:1914040	Grtp1
ENSMUSG00000034647	581.063	1.01713	0.309721	3.28403	0.00102334	0.0422491	1135	448	730	836	544	366	432	ankyrin repeat domain 12 [Source:MGI Symbol;Acc:MGI:1914357]	MGI:1914357	Ankrd12
ENSMUSG00000085342	998.295	0.733335	0.223527	3.28074	0.00103533	0.0426282	1458	922	1270	1221	906	778	862	predicted gene 12254 [Source:MGI Symbol;Acc:MGI:3650324]	MGI:3650324	Gm12254
ENSMUSG00000074876	27.4983	-1.53008	0.466633	-3.27898	0.00104182	0.0427792	9	10	11	25	21	76	41	spermatogenesis associated 5-like 1 [Source:MGI Symbol;Acc:MGI:3036261]	MGI:3036261	Spata5l1
ENSMUSG00000089989	3102.92	0.75159	0.229372	3.27672	0.0010502	0.0430071	4622	2974	3853	3787	3004	2224	2636	predicted gene 45713 [Source:MGI Symbol;Acc:MGI:5804828]	MGI:5804828	Gm45713
ENSMUSG00000024136	40.9871	1.33923	0.408938	3.2749	0.00105698	0.0431686	82	41	64	65	27	26	33	deoxyribonuclease 1-like 2 [Source:MGI Symbol;Acc:MGI:1913955]	MGI:1913955	Dnase1l2
ENSMUSG00000024493	414.726	-0.567987	0.173552	-3.27271	0.00106521	0.0432718	248	292	390	443	492	740	534	leucyl-tRNA synthetase [Source:MGI Symbol;Acc:MGI:1913808]	MGI:1913808	Lars
ENSMUSG00000032363	232.704	1.09853	0.335637	3.27298	0.0010642	0.0432718	383	242	484	246	254	185	120	a disintegrin-like and metallopeptidase (reprolysin type) with thrombospondin type 1 motif, 7 [Source:MGI Symbol;Acc:MGI:1347346]	MGI:1347346	Adamts7
ENSMUSG00000110537	78.3732	-2.09394	0.641134	-3.26599	0.00109082	0.0440765	24	8	93	32	162	141	231	predicted gene 4316 [Source:MGI Symbol;Acc:MGI:3782497]	MGI:3782497	Gm4316
ENSMUSG00000027890	742.994	-1.2298	0.376507	-3.26634	0.00108947	0.0440765	151	193	315	334	659	871	483	glutathione S-transferase, mu 4 [Source:MGI Symbol;Acc:MGI:95862]	MGI:95862	Gstm4
ENSMUSG00000074129	3512.78	0.71519	0.21915	3.26347	0.00110057	0.04424	5071	3355	4311	4302	3383	2605	3030	ribosomal protein L13A [Source:MGI Symbol;Acc:MGI:1351455]	MGI:1351455	Rpl13a
ENSMUSG00000085826	139.179	1.06342	0.325859	3.26344	0.00110069	0.04424	225	187	231	171	91	92	154	predicted gene 15638 [Source:MGI Symbol;Acc:MGI:3783082]	MGI:3783082	Gm15638
ENSMUSG00000052595	727.018	-0.959402	0.294201	-3.26105	0.00111002	0.0442638	370	315	402	498	800	1296	639	APOBEC1 complementation factor [Source:MGI Symbol;Acc:MGI:1917115]	MGI:1917115	A1cf
ENSMUSG00000019718	447.941	-0.699291	0.214397	-3.26166	0.00110762	0.0442638	254	269	397	501	667	773	540	L-3-hydroxyproline dehydratase (trans-) [Source:MGI Symbol;Acc:MGI:1914467]	MGI:1914467	L3hypdh
ENSMUSG00000017718	1158.99	0.806293	0.247143	3.26246	0.0011045	0.0442638	1022	1041	1220	1372	832	982	546	arylformamidase [Source:MGI Symbol;Acc:MGI:2448704]	MGI:2448704	Afmid
ENSMUSG00000079065	403.975	0.923175	0.283241	3.25933	0.00111675	0.0443379	765	436	621	432	387	311	349	cDNA sequence BC005561 [Source:MGI Symbol;Acc:MGI:3040669]	MGI:3040669	BC005561
ENSMUSG00000009731	7.90886	2.68601	0.824161	3.25909	0.00111771	0.0443379	13	7	7	9	1	3	1	potassium voltage-gated channel, Shal-related family, member 1 [Source:MGI Symbol;Acc:MGI:96671]	MGI:96671	Kcnd1
ENSMUSG00000025202	29.7336	-2.74865	0.843768	-3.25759	0.00112364	0.0444569	8	4	2	11	16	135	9	stearoyl-coenzyme A desaturase 3 [Source:MGI Symbol;Acc:MGI:1353437]	MGI:1353437	Scd3
ENSMUSG00000028098	434.613	-0.483287	0.148507	-3.25431	0.00113667	0.044466	264	281	345	423	459	664	476	ring finger protein 115 [Source:MGI Symbol;Acc:MGI:1915095]	MGI:1915095	Rnf115
ENSMUSG00000097048	213.742	0.84967	0.261127	3.25386	0.0011385	0.044466	359	168	283	294	220	160	151	RIKEN cDNA 1600020E01 gene [Source:MGI Symbol;Acc:MGI:1919262]	MGI:1919262	1600020E01Rik
ENSMUSG00000081559	354.187	0.866092	0.26611	3.25464	0.00113537	0.044466	575	400	370	401	308	245	294	predicted gene 12411 [Source:MGI Symbol;Acc:MGI:3649918]	MGI:3649918	Gm12411
ENSMUSG00000082465	218.013	0.86796	0.266718	3.25422	0.00113703	0.044466	349	241	278	291	218	149	186	ribosomal protein S6, pseudogene 3 [Source:MGI Symbol;Acc:MGI:3643565]	MGI:3643565	Rps6-ps3
ENSMUSG00000103932	13.6751	1.93024	0.592704	3.25667	0.00112729	0.044466	41	18	31	14	10	5	9	predicted gene, 36963 [Source:MGI Symbol;Acc:MGI:5610191]	MGI:5610191	Gm36963
ENSMUSG00000020427	335.91	-1.12454	0.345993	-3.25017	0.00115334	0.0449301	214	149	224	330	792	734	228	insulin-like growth factor binding protein 3 [Source:MGI Symbol;Acc:MGI:96438]	MGI:96438	Igfbp3
ENSMUSG00000091721	60.8125	-1.59751	0.492271	-3.24519	0.00117374	0.0450174	5	30	45	50	68	119	139	GIMAP family P-loop NTPase domain containing 1 [Source:MGI Symbol;Acc:MGI:3647547]	MGI:3647547	Gimd1
ENSMUSG00000019872	529.639	-0.746315	0.229894	-3.24634	0.00116901	0.0450174	212	242	292	468	489	851	435	sphingomyelin phosphodiesterase, acid-like 3A [Source:MGI Symbol;Acc:MGI:1931437]	MGI:1931437	Smpdl3a
ENSMUSG00000069939	1439.33	-0.575521	0.177317	-3.24571	0.00117158	0.0450174	818	931	1382	1817	2266	2566	1504	predicted gene 12070 [Source:MGI Symbol;Acc:MGI:3650751]	MGI:3650751	Gm12070
ENSMUSG00000061755	779.889	0.620038	0.191021	3.24591	0.00117075	0.0450174	1129	678	973	893	757	770	583	biorientation of chromosomes in cell division 1-like [Source:MGI Symbol;Acc:MGI:2444804]	MGI:2444804	Bod1l
ENSMUSG00000079184	664.068	0.680523	0.209741	3.24459	0.00117621	0.0450174	1150	604	861	869	687	653	569	M-phase phosphoprotein 8 [Source:MGI Symbol;Acc:MGI:1922589]	MGI:1922589	Mphosph8
ENSMUSG00000035342	256.556	1.00632	0.310157	3.24456	0.00117633	0.0450174	512	259	372	266	258	171	190	leucine zipper, putative tumor suppressor 2 [Source:MGI Symbol;Acc:MGI:2385095]	MGI:2385095	Lzts2
ENSMUSG00000041841	368.96	1.19362	0.367568	3.24735	0.00116483	0.0450174	788	465	578	465	383	226	275	ribosomal protein L37 [Source:MGI Symbol;Acc:MGI:1914531]	MGI:1914531	Rpl37
ENSMUSG00000034930	262.345	0.868311	0.267756	3.24292	0.00118311	0.0451635	456	210	345	289	257	192	176	rhotekin [Source:MGI Symbol;Acc:MGI:107371]	MGI:107371	Rtkn
ENSMUSG00000049858	1597.06	-0.851428	0.262854	-3.23917	0.00119878	0.0455326	520	756	1285	1483	1639	2919	1692	sulfite oxidase [Source:MGI Symbol;Acc:MGI:2446117]	MGI:2446117	Suox
ENSMUSG00000052609	819.213	0.784955	0.2423	3.2396	0.00119696	0.0455326	1014	733	1116	958	750	684	511	pleckstrin homology domain containing, family G (with RhoGef domain) member 3 [Source:MGI Symbol;Acc:MGI:2388284]	MGI:2388284	Plekhg3
ENSMUSG00000016344	913.137	0.746933	0.230696	3.23773	0.00120483	0.0456485	1225	892	1452	1250	936	743	792	pancreatic progenitor cell differentiation and proliferation factor [Source:MGI Symbol;Acc:MGI:1913746]	MGI:1913746	Ppdpf
ENSMUSG00000033808	249.533	0.620437	0.191766	3.23539	0.00121476	0.0456828	225	252	338	328	206	216	219	transmembrane protein 87A [Source:MGI Symbol;Acc:MGI:2441844]	MGI:2441844	Tmem87a
ENSMUSG00000113063	177.978	1.63722	0.50582	3.23676	0.00120894	0.0456828	279	201	313	226	147	90	53	predicted gene, 34667 [Source:MGI Symbol;Acc:MGI:5593826]	MGI:5593826	Gm34667
ENSMUSG00000045394	35.1821	2.06678	0.638704	3.23589	0.00121265	0.0456828	11	14	16	105	10	13	5	epithelial cell adhesion molecule [Source:MGI Symbol;Acc:MGI:106653]	MGI:106653	Epcam
ENSMUSG00000027803	303.407	-0.744201	0.230209	-3.23272	0.00122619	0.045793	220	226	238	262	412	667	345	WW domain containing transcription regulator 1 [Source:MGI Symbol;Acc:MGI:1917649]	MGI:1917649	Wwtr1
ENSMUSG00000004934	345.06	0.710252	0.219716	3.23259	0.00122673	0.045793	485	355	428	415	373	294	241	protein inhibitor of activated STAT 4 [Source:MGI Symbol;Acc:MGI:2136940]	MGI:2136940	Pias4
ENSMUSG00000022708	5638.21	0.852282	0.26365	3.23263	0.00122657	0.045793	10180	6654	7750	7022	5120	5288	5113	zinc finger and BTB domain containing 20 [Source:MGI Symbol;Acc:MGI:1929213]	MGI:1929213	Zbtb20
ENSMUSG00000050900	74.1024	-1.91461	0.592524	-3.23129	0.00123234	0.0458798	14	21	14	52	58	178	93	predicted gene 7327 [Source:MGI Symbol;Acc:MGI:3646274]	MGI:3646274	Gm7327
ENSMUSG00000027809	2925.1	-1.18577	0.367141	-3.22973	0.00123908	0.0458798	644	1257	1790	2659	2924	6396	3092	electron transferring flavoprotein, dehydrogenase [Source:MGI Symbol;Acc:MGI:106100]	MGI:106100	Etfdh
ENSMUSG00000029119	698.991	-0.878505	0.272009	-3.2297	0.00123922	0.0458798	252	266	308	490	529	1002	580	mannosidase 2, alpha B2 [Source:MGI Symbol;Acc:MGI:1195262]	MGI:1195262	Man2b2
ENSMUSG00000058492	14785.4	-0.84726	0.262427	-3.22856	0.00124416	0.0458798	5685	8130	13172	17874	18783	31502	18401	sterol carrier protein 2, pseudogene 2 [Source:MGI Symbol;Acc:MGI:107679]	MGI:107679	Scp2-ps2
ENSMUSG00000051236	215.188	-0.840206	0.260201	-3.22907	0.00124193	0.0458798	86	87	104	181	198	244	251	methionine sulfoxide reductase B3 [Source:MGI Symbol;Acc:MGI:2443538]	MGI:2443538	Msrb3
ENSMUSG00000031886	3602.8	-0.732431	0.227008	-3.22645	0.00125337	0.0461076	2190	1653	2648	3703	4070	7580	3190	carboxylesterase 2E [Source:MGI Symbol;Acc:MGI:2443170]	MGI:2443170	Ces2e
ENSMUSG00000026768	101.239	-1.14849	0.356283	-3.22353	0.00126622	0.0462445	34	22	46	54	122	140	41	integrin alpha 8 [Source:MGI Symbol;Acc:MGI:109442]	MGI:109442	Itga8
ENSMUSG00000082394	87.1813	-1.00834	0.312799	-3.2236	0.00126591	0.0462445	28	45	64	68	112	168	81	predicted gene 4596 [Source:MGI Symbol;Acc:MGI:3782779]	MGI:3782779	Gm4596
ENSMUSG00000089847	403.56	0.656773	0.203668	3.22472	0.00126097	0.0462445	512	412	638	570	444	406	326	translocase of inner mitochondrial membrane 10B [Source:MGI Symbol;Acc:MGI:1315196]	MGI:1315196	Timm10b
ENSMUSG00000041959	2118.78	-0.924379	0.286973	-3.22114	0.00127681	0.0462827	665	1434	1783	1838	3632	3411	2356	S100 calcium binding protein A10 (calpactin) [Source:MGI Symbol;Acc:MGI:1339468]	MGI:1339468	S100a10
ENSMUSG00000003068	1745.56	0.381006	0.118305	3.22055	0.00127945	0.0462827	1814	1488	2084	2192	1734	1799	1517	serine/threonine kinase 11 [Source:MGI Symbol;Acc:MGI:1341870]	MGI:1341870	Stk11
ENSMUSG00000000184	360.774	0.729214	0.226356	3.22153	0.00127509	0.0462827	457	280	369	325	251	262	248	cyclin D2 [Source:MGI Symbol;Acc:MGI:88314]	MGI:88314	Ccnd2
ENSMUSG00000031458	43.4535	0.901695	0.279951	3.22091	0.00127786	0.0462827	40	44	49	56	35	28	25	coordinator of PRMT5, differentiation stimulator [Source:MGI Symbol;Acc:MGI:1913673]	MGI:1913673	Coprs
ENSMUSG00000043015	23.0836	1.37337	0.426689	3.21867	0.00128785	0.0464757	25	23	21	35	16	11	8	nuclear envelope integral membrane protein 2 [Source:MGI Symbol;Acc:MGI:2444113]	MGI:2444113	Nemp2
ENSMUSG00000003623	8130.83	-0.914906	0.284555	-3.21522	0.00130344	0.0465957	2703	5200	6502	6354	9289	15136	9842	carnitine O-octanoyltransferase [Source:MGI Symbol;Acc:MGI:1921364]	MGI:1921364	Crot
ENSMUSG00000041028	4608.14	-0.698377	0.217151	-3.2161	0.00129947	0.0465957	2303	2567	3437	4565	5128	8383	4677	growth hormone inducible transmembrane protein [Source:MGI Symbol;Acc:MGI:1913342]	MGI:1913342	Ghitm
ENSMUSG00000053870	204.895	-0.603266	0.187555	-3.21647	0.0012978	0.0465957	106	116	173	228	254	305	248	fucose-1-phosphate guanylyltransferase [Source:MGI Symbol;Acc:MGI:1922790]	MGI:1922790	Fpgt
ENSMUSG00000108461	12.6003	1.59732	0.49673	3.21568	0.00130138	0.0465957	24	16	18	31	7	6	12	expressed sequence AV356131 [Source:MGI Symbol;Acc:MGI:2142184]	MGI:2142184	AV356131
ENSMUSG00000008855	522.987	0.631499	0.196471	3.21421	0.00130803	0.0466501	727	488	732	591	550	540	361	histone deacetylase 5 [Source:MGI Symbol;Acc:MGI:1333784]	MGI:1333784	Hdac5
ENSMUSG00000026111	325.367	-0.484505	0.15087	-3.21141	0.00132086	0.0469972	210	199	299	316	394	532	324	unc-50 homolog [Source:MGI Symbol;Acc:MGI:1914637]	MGI:1914637	Unc50
ENSMUSG00000021867	366.114	1.1172	0.348152	3.20893	0.00133229	0.0472932	208	347	432	431	163	250	160	transmembrane protein 254b [Source:MGI Symbol;Acc:MGI:3710397]	MGI:3710397	Tmem254b
ENSMUSG00000027750	198.67	-0.93273	0.290757	-3.20794	0.00133688	0.0473457	67	85	124	134	286	286	114	periostin, osteoblast specific factor [Source:MGI Symbol;Acc:MGI:1926321]	MGI:1926321	Postn
ENSMUSG00000024205	636.986	0.650545	0.202849	3.20704	0.00134108	0.0473838	826	594	879	813	663	526	528	ribosomal protein L36, pseudogene 2 [Source:MGI Symbol;Acc:MGI:3650081]	MGI:3650081	Rpl36-ps2
ENSMUSG00000104217	119.396	-1.7458	0.54473	-3.20488	0.00135118	0.0475196	22	28	42	88	84	329	110	predicted gene, 37988 [Source:MGI Symbol;Acc:MGI:5611216]	MGI:5611216	Gm37988
ENSMUSG00000038594	578.89	0.565895	0.176551	3.20527	0.00134934	0.0475196	576	440	894	723	442	622	470	centrosomal protein 85-like [Source:MGI Symbol;Acc:MGI:3642684]	MGI:3642684	Cep85l
ENSMUSG00000026471	79.1251	-1.01006	0.315576	-3.20068	0.00137103	0.0476589	31	19	23	53	63	80	73	major histocompatibility complex, class I-related [Source:MGI Symbol;Acc:MGI:1195463]	MGI:1195463	Mr1
ENSMUSG00000046324	500.269	-0.820123	0.256025	-3.20329	0.00135869	0.0476589	241	316	413	388	663	885	560	endoplasmic reticulum metallopeptidase 1 [Source:MGI Symbol;Acc:MGI:106250]	MGI:106250	Ermp1
ENSMUSG00000030688	15775.1	0.292491	0.0913953	3.20029	0.0013729	0.0476589	15590	13301	17693	20865	16466	16998	14195	START domain containing 10 [Source:MGI Symbol;Acc:MGI:1860093]	MGI:1860093	Stard10
ENSMUSG00000073889	669.305	0.594135	0.185663	3.20007	0.00137396	0.0476589	723	634	891	795	654	515	571	interleukin 11 receptor, alpha chain 1 [Source:MGI Symbol;Acc:MGI:107426]	MGI:107426	Il11ra1
ENSMUSG00000020460	303.645	0.867094	0.270892	3.20088	0.00137007	0.0476589	481	279	374	364	261	209	245	ribosomal protein S27A [Source:MGI Symbol;Acc:MGI:1925544]	MGI:1925544	Rps27a
ENSMUSG00000072680	135.214	1.20913	0.377839	3.20011	0.00137376	0.0476589	61	135	159	152	58	85	50	transmembrane protein 254c [Source:MGI Symbol;Acc:MGI:3711260]	MGI:3711260	Tmem254c
ENSMUSG00000031637	26.0063	-1.97478	0.617397	-3.19855	0.0013812	0.0476923	6	5	10	8	43	45	13	Lrp2 binding protein [Source:MGI Symbol;Acc:MGI:1914870]	MGI:1914870	Lrp2bp
ENSMUSG00000000552	283.509	-0.768228	0.240165	-3.19876	0.00138022	0.0476923	162	138	159	241	346	439	259	zinc finger protein 385A [Source:MGI Symbol;Acc:MGI:1352495]	MGI:1352495	Zfp385a
ENSMUSG00000032098	24.9378	-2.97181	0.930055	-3.1953	0.00139686	0.0480223	5	1	5	14	39	78	45	trehalase (brush-border membrane glycoprotein) [Source:MGI Symbol;Acc:MGI:1926230]	MGI:1926230	Treh
ENSMUSG00000081451	38.6515	-1.72516	0.539913	-3.19525	0.00139708	0.0480223	7	14	18	24	32	94	55	predicted gene 12734 [Source:MGI Symbol;Acc:MGI:3650213]	MGI:3650213	Gm12734
ENSMUSG00000111027	19.2648	-2.46211	0.771837	-3.18993	0.00142307	0.0481529	5	1	1	8	7	43	22	predicted gene 2981 [Source:MGI Symbol;Acc:MGI:3781159]	MGI:3781159	Gm2981
ENSMUSG00000046169	11.5002	-2.02178	0.633582	-3.19103	0.00141768	0.0481529	2	2	1	8	9	20	16	a disintegrin-like and metallopeptidase (reprolysin type) with thrombospondin type 1 motif, 6 [Source:MGI Symbol;Acc:MGI:1347348]	MGI:1347348	Adamts6
ENSMUSG00000027207	203.172	-0.939743	0.294361	-3.19248	0.00141058	0.0481529	87	90	105	250	243	393	232	galactokinase 2 [Source:MGI Symbol;Acc:MGI:1917226]	MGI:1917226	Galk2
ENSMUSG00000039428	1349.42	-0.600324	0.188157	-3.19056	0.00141999	0.0481529	763	732	897	1279	1356	2299	1232	transmembrane protein 135 [Source:MGI Symbol;Acc:MGI:1920009]	MGI:1920009	Tmem135
ENSMUSG00000028603	40564.3	-0.577461	0.180947	-3.19133	0.0014162	0.0481529	28691	29994	46301	45204	56988	82904	55052	sterol carrier protein 2, liver [Source:MGI Symbol;Acc:MGI:98254]	MGI:98254	Scp2
ENSMUSG00000042462	488.352	0.584373	0.183071	3.19205	0.00141266	0.0481529	537	421	596	587	469	426	349	dCTP pyrophosphatase 1 [Source:MGI Symbol;Acc:MGI:1913672]	MGI:1913672	Dctpp1
ENSMUSG00000030967	1347.92	0.678633	0.212695	3.19064	0.0014196	0.0481529	1994	1064	1561	1466	1226	1188	940	zinc finger, RAN-binding domain containing 1 [Source:MGI Symbol;Acc:MGI:106441]	MGI:106441	Zranb1
ENSMUSG00000069899	208.008	-0.847722	0.265814	-3.18915	0.00142692	0.0481761	62	117	168	248	324	357	226	predicted gene 12166 [Source:MGI Symbol;Acc:MGI:3650635]	MGI:3650635	Gm12166
ENSMUSG00000061613	185.1	0.810373	0.254213	3.18778	0.0014337	0.0482975	234	211	300	235	167	152	166	U2 small nuclear ribonucleoprotein auxiliary factor (U2AF) 1 [Source:MGI Symbol;Acc:MGI:98884]	MGI:98884	U2af1
ENSMUSG00000024055	1048.4	0.689059	0.21633	3.18522	0.00144642	0.0486183	1374	948	1374	1268	931	963	802	cytochrome P450, family 4, subfamily f, polypeptide 13 [Source:MGI Symbol;Acc:MGI:2158641]	MGI:2158641	Cyp4f13
ENSMUSG00000030342	419.71	-1.04919	0.329573	-3.18348	0.00145517	0.0486402	104	159	160	224	380	397	375	CD9 antigen [Source:MGI Symbol;Acc:MGI:88348]	MGI:88348	Cd9
ENSMUSG00000060636	1710.4	0.761139	0.239113	3.18318	0.00145668	0.0486402	2354	1723	2219	2295	1737	1256	1398	ribosomal protein L35A [Source:MGI Symbol;Acc:MGI:1928894]	MGI:1928894	Rpl35a
ENSMUSG00000075420	32.5394	1.5366	0.482652	3.18366	0.00145426	0.0486402	63	43	51	69	27	23	18	small integral membrane protein 6 [Source:MGI Symbol;Acc:MGI:1915778]	MGI:1915778	Smim6
ENSMUSG00000032179	155.401	-0.768706	0.241715	-3.18022	0.00147162	0.0488973	87	66	84	95	169	220	113	bone morphogenetic protein 5 [Source:MGI Symbol;Acc:MGI:88181]	MGI:88181	Bmp5
ENSMUSG00000021270	4337.15	0.654217	0.205716	3.1802	0.00147175	0.0488973	7289	3887	5973	6268	4417	4119	4332	heat shock protein 90, alpha (cytosolic), class A member 1 [Source:MGI Symbol;Acc:MGI:96250]	MGI:96250	Hsp90aa1
ENSMUSG00000058318	428.462	0.699133	0.21987	3.17975	0.00147403	0.0488973	545	405	614	544	445	317	357	PHD finger protein 21A [Source:MGI Symbol;Acc:MGI:2384756]	MGI:2384756	Phf21a
ENSMUSG00000020132	741.578	-0.47501	0.149645	-3.17424	0.00150231	0.0497268	437	432	678	766	815	1154	803	RAB21, member RAS oncogene family [Source:MGI Symbol;Acc:MGI:894308]	MGI:894308	Rab21
ENSMUSG00000093686	30.7716	0.992861	0.312924	3.17286	0.00150947	0.0498553	34	38	38	45	21	24	23	predicted gene 4705 [Source:MGI Symbol;Acc:MGI:3782885]	MGI:3782885	Gm4705
ENSMUSG00000001229	673.992	-0.385386	0.121615	-3.16891	0.00153012	0.0504275	542	485	688	715	870	1064	825	dipeptidylpeptidase 9 [Source:MGI Symbol;Acc:MGI:2443967]	MGI:2443967	Dpp9
ENSMUSG00000048234	1088.21	-0.606832	0.191665	-3.16611	0.00154495	0.050806	628	577	794	976	970	1857	1136	ring finger protein 149 [Source:MGI Symbol;Acc:MGI:2677438]	MGI:2677438	Rnf149
ENSMUSG00000050621	3463.21	0.610195	0.192832	3.16438	0.00155411	0.0509971	3802	3417	3759	3745	2892	2647	2896	ribosomal protein S27, retrogene [Source:MGI Symbol;Acc:MGI:3704345]	MGI:3704345	Rps27rt
ENSMUSG00000030804	323.14	0.536572	0.169631	3.16317	0.00156063	0.0511005	357	278	442	486	348	314	264	predicted gene 21974 [Source:MGI Symbol;Acc:MGI:5439443]	MGI:5439443	Gm21974
ENSMUSG00000026342	476.481	-0.909068	0.287605	-3.16082	0.00157327	0.0514036	137	217	329	466	480	891	477	solute carrier family 35, member F5 [Source:MGI Symbol;Acc:MGI:1921400]	MGI:1921400	Slc35f5
ENSMUSG00000029254	75.3358	-1.37882	0.436586	-3.15819	0.00158754	0.0514274	25	55	60	61	186	197	82	signal transducing adaptor family member 1 [Source:MGI Symbol;Acc:MGI:1926193]	MGI:1926193	Stap1
ENSMUSG00000021792	1312.64	-0.469731	0.148687	-3.15918	0.00158211	0.0514274	676	796	1027	1309	1487	1796	1272	peroxiredoxin like 2A [Source:MGI Symbol;Acc:MGI:1917814]	MGI:1917814	Prxl2a
ENSMUSG00000069862	638.813	0.952633	0.301598	3.15861	0.00158521	0.0514274	983	657	820	746	602	342	493	ribosomal protein S12, pseudogene 9 [Source:MGI Symbol;Acc:MGI:3704324]	MGI:3704324	Rps12-ps9
ENSMUSG00000113581	48.3957	1.61769	0.511943	3.1599	0.00157825	0.0514274	45	30	22	48	20	21	2	deiodinase, iodothyronine type III, opposite strand [Source:MGI Symbol;Acc:MGI:2664395]	MGI:2664395	Dio3os
ENSMUSG00000029623	1437.39	0.609885	0.19319	3.15691	0.00159448	0.0515424	2080	1300	1930	1698	1458	1302	1249	PDGFA associated protein 1 [Source:MGI Symbol;Acc:MGI:2448536]	MGI:2448536	Pdap1
ENSMUSG00000030553	9.6632	2.85402	0.904366	3.15582	0.00160048	0.0516266	13	2	11	7	2	2	0	pyroglutamyl-peptidase I-like [Source:MGI Symbol;Acc:MGI:1925694]	MGI:1925694	Pgpep1l
ENSMUSG00000030278	93.6132	-2.93467	0.931154	-3.15165	0.00162349	0.0522579	18	52	20	29	283	595	31	cell death-inducing DFFA-like effector c [Source:MGI Symbol;Acc:MGI:95585]	MGI:95585	Cidec
ENSMUSG00000056211	443.578	0.56	0.178045	3.14527	0.00165936	0.0532994	607	346	569	578	412	456	371	R3H domain containing 1 [Source:MGI Symbol;Acc:MGI:2448514]	MGI:2448514	R3hdm1
ENSMUSG00000109967	67.2644	-1.72995	0.550224	-3.14408	0.0016661	0.0533224	7	18	24	37	41	166	46	predicted gene 45883 [Source:MGI Symbol;Acc:MGI:5804998]	MGI:5804998	Gm45883
ENSMUSG00000075590	1206.22	0.893885	0.284323	3.14391	0.00166709	0.0533224	1947	1246	1882	1700	1217	840	1079	nuclear receptor binding protein 2 [Source:MGI Symbol;Acc:MGI:2385017]	MGI:2385017	Nrbp2
ENSMUSG00000026918	1483.71	0.777555	0.247421	3.14264	0.00167432	0.053441	2450	1463	2037	1586	1510	1206	1163	bromodomain containing 3 [Source:MGI Symbol;Acc:MGI:1914632]	MGI:1914632	Brd3
ENSMUSG00000037096	140.517	-0.730053	0.232516	-3.1398	0.00169066	0.0534623	64	70	114	119	132	242	154	predicted pseudogene 9762 [Source:MGI Symbol;Acc:MGI:3704220]	MGI:3704220	Gm9762
ENSMUSG00000026678	532.95	-0.685494	0.21827	-3.14057	0.0016862	0.0534623	261	195	322	349	462	711	411	regulator of G-protein signaling 5 [Source:MGI Symbol;Acc:MGI:1098434]	MGI:1098434	Rgs5
ENSMUSG00000063457	2733.34	0.701958	0.223543	3.14015	0.00168864	0.0534623	3888	2602	3370	3462	2864	2149	2130	ribosomal protein S15 [Source:MGI Symbol;Acc:MGI:98117]	MGI:98117	Rps15
ENSMUSG00000060126	2410.21	0.745832	0.237535	3.13988	0.00169016	0.0534623	3545	2369	3211	3280	2472	1848	2081	tumor protein, translationally-controlled 1 [Source:MGI Symbol;Acc:MGI:104890]	MGI:104890	Tpt1
ENSMUSG00000109509	541.421	0.978638	0.311721	3.13946	0.00169258	0.0534623	863	566	700	601	505	286	415	ribosomal protein S12, pseudogene 4 [Source:MGI Symbol;Acc:MGI:3780139]	MGI:3780139	Rps12-ps4
ENSMUSG00000073460	45.5634	-1.69534	0.540562	-3.13625	0.00171125	0.0534684	35	21	49	35	166	196	44	poly(A)-specific ribonuclease (PARN)-like domain containing 1 [Source:MGI Symbol;Acc:MGI:2685159]	MGI:2685159	Pnldc1
ENSMUSG00000079164	108.517	-0.997113	0.317694	-3.1386	0.00169759	0.0534684	52	37	95	115	149	226	131	toll-like receptor 5 [Source:MGI Symbol;Acc:MGI:1858171]	MGI:1858171	Tlr5
ENSMUSG00000000168	657.831	-0.738452	0.235396	-3.13706	0.0017065	0.0534684	285	447	508	629	833	1265	650	dihydrolipoamide S-acetyltransferase (E2 component of pyruvate dehydrogenase complex) [Source:MGI Symbol;Acc:MGI:2385311]	MGI:2385311	Dlat
ENSMUSG00000035493	765.682	-0.502067	0.160112	-3.13573	0.00171424	0.0534684	374	430	701	687	857	1120	710	transforming growth factor, beta induced [Source:MGI Symbol;Acc:MGI:99959]	MGI:99959	Tgfbi
ENSMUSG00000083619	220.525	0.629906	0.200813	3.13678	0.00170816	0.0534684	240	214	251	290	198	181	179	predicted gene 14414 [Source:MGI Symbol;Acc:MGI:3652253]	MGI:3652253	Gm14414
ENSMUSG00000023990	169.128	0.670895	0.213988	3.13519	0.00171741	0.0534684	266	160	233	206	162	203	119	transcription factor EB [Source:MGI Symbol;Acc:MGI:103270]	MGI:103270	Tfeb
ENSMUSG00000092051	11.9544	2.04581	0.65232	3.13621	0.00171147	0.0534684	23	15	20	16	7	6	3	predicted gene 17229 [Source:MGI Symbol;Acc:MGI:4938056]	MGI:4938056	Gm17229
ENSMUSG00000063524	3224.29	-0.542295	0.173072	-3.13336	0.0017282	0.0536944	1973	1563	2373	3197	4016	4625	2810	enolase 1, alpha non-neuron [Source:MGI Symbol;Acc:MGI:95393]	MGI:95393	Eno1
ENSMUSG00000024592	203.911	-0.514901	0.164502	-3.13006	0.00174772	0.05419	131	131	148	226	235	284	262	RIKEN cDNA C330018D20 gene [Source:MGI Symbol;Acc:MGI:1924672]	MGI:1924672	C330018D20Rik
ENSMUSG00000002324	30.6178	-1.62025	0.518699	-3.12367	0.00178608	0.0544069	24	7	18	11	51	79	36	REC8 meiotic recombination protein [Source:MGI Symbol;Acc:MGI:1929645]	MGI:1929645	Rec8
ENSMUSG00000044367	48.1735	-0.917804	0.293835	-3.12353	0.00178694	0.0544069	40	25	44	44	79	114	61	solute carrier family 16 (monocarboxylic acid transporters), member 13 [Source:MGI Symbol;Acc:MGI:1916559]	MGI:1916559	Slc16a13
ENSMUSG00000073988	6518.51	-0.797441	0.25505	-3.12661	0.00176833	0.0544069	2088	3683	3979	5877	6312	11535	5942	tocopherol (alpha) transfer protein [Source:MGI Symbol;Acc:MGI:1354168]	MGI:1354168	Ttpa
ENSMUSG00000062906	189.72	0.537381	0.17198	3.12466	0.00178008	0.0544069	195	157	294	242	172	196	160	histone deacetylase 10 [Source:MGI Symbol;Acc:MGI:2158340]	MGI:2158340	Hdac10
ENSMUSG00000107951	1057.88	0.674087	0.215564	3.12709	0.00176546	0.0544069	1341	883	1648	2042	1107	997	1013	predicted gene 6210 [Source:MGI Symbol;Acc:MGI:3643375]	MGI:3643375	Gm6210
ENSMUSG00000070394	1820.58	0.696471	0.222868	3.12503	0.00177786	0.0544069	1848	2026	2661	2583	1945	1401	1495	transmembrane protein 256 [Source:MGI Symbol;Acc:MGI:1916436]	MGI:1916436	Tmem256
ENSMUSG00000038214	119.572	0.723076	0.231303	3.12611	0.00177138	0.0544069	140	97	137	149	79	129	72	BEN domain containing 3 [Source:MGI Symbol;Acc:MGI:2677212]	MGI:2677212	Bend3
ENSMUSG00000038695	1331.32	1.00748	0.322318	3.12575	0.00177353	0.0544069	2236	1199	2153	1902	1302	846	1042	Josephin domain containing 2 [Source:MGI Symbol;Acc:MGI:1913374]	MGI:1913374	Josd2
ENSMUSG00000027579	9.68066	2.52472	0.807303	3.12734	0.00176394	0.0544069	19	8	16	12	2	0	6	src-related kinase lacking C-terminal regulatory tyrosine and N-terminal myristylation sites [Source:MGI Symbol;Acc:MGI:101865]	MGI:101865	Srms
ENSMUSG00000039405	84.3927	-1.14684	0.367417	-3.12137	0.00180011	0.0546982	33	34	42	60	119	161	52	protease, serine 23 [Source:MGI Symbol;Acc:MGI:1923703]	MGI:1923703	Prss23
ENSMUSG00000068328	2586.46	0.476293	0.152784	3.11744	0.00182431	0.0553228	3316	2160	3441	3324	2748	2632	2256	ancient ubiquitous protein 1 [Source:MGI Symbol;Acc:MGI:107789]	MGI:107789	Aup1
ENSMUSG00000008429	468.905	-0.478562	0.153703	-3.11355	0.00184854	0.0559032	275	280	377	479	493	700	507	HERPUD family member 2 [Source:MGI Symbol;Acc:MGI:1915393]	MGI:1915393	Herpud2
ENSMUSG00000029528	662.584	0.434952	0.139739	3.1126	0.00185449	0.0559032	652	536	745	685	553	697	459	paxillin [Source:MGI Symbol;Acc:MGI:108295]	MGI:108295	Pxn
ENSMUSG00000109510	29.6662	1.26861	0.407546	3.11279	0.00185326	0.0559032	58	22	63	44	32	14	20	predicted gene, 42417 [Source:MGI Symbol;Acc:MGI:5649003]	MGI:5649003	Gm42417
ENSMUSG00000096160	21.4238	-1.74763	0.562156	-3.1088	0.00187851	0.0562901	0	8	5	11	15	33	22	predicted pseudogene 3436 [Source:MGI Symbol;Acc:MGI:3781613]	MGI:3781613	Gm3436
ENSMUSG00000042082	373.803	-0.954965	0.307238	-3.10823	0.00188214	0.0562901	149	214	253	365	421	804	435	arylsulfatase B [Source:MGI Symbol;Acc:MGI:88075]	MGI:88075	Arsb
ENSMUSG00000030513	1663.75	-0.764725	0.245995	-3.10871	0.00187908	0.0562901	794	728	1226	1485	1693	3170	1418	proprotein convertase subtilisin/kexin type 6 [Source:MGI Symbol;Acc:MGI:102897]	MGI:102897	Pcsk6
ENSMUSG00000016319	5303.88	-0.544618	0.175193	-3.10867	0.00187931	0.0562901	2354	3315	4720	5487	6546	7957	5403	solute carrier family 25 (mitochondrial carrier, adenine nucleotide translocator), member 5 [Source:MGI Symbol;Acc:MGI:1353496]	MGI:1353496	Slc25a5
ENSMUSG00000023235	143.777	0.73404	0.236291	3.1065	0.00189313	0.0565076	200	117	267	206	152	154	105	chemokine (C-C motif) ligand 25 [Source:MGI Symbol;Acc:MGI:1099448]	MGI:1099448	Ccl25
ENSMUSG00000078087	1308.19	0.676459	0.217804	3.10581	0.00189756	0.0565288	1593	1241	1519	1494	1274	861	1039	ribosomal protein S12-like 1 [Source:MGI Symbol;Acc:MGI:3783241]	MGI:3783241	Rps12l1
ENSMUSG00000007035	25.559	1.5076	0.485528	3.10508	0.00190226	0.0565579	39	37	26	34	17	15	11	mutS homolog 5 [Source:MGI Symbol;Acc:MGI:1329021]	MGI:1329021	Msh5
ENSMUSG00000052192	174.341	0.863781	0.278407	3.10258	0.0019184	0.0569262	234	165	202	232	147	110	138	predicted pseudogene 5963 [Source:MGI Symbol;Acc:MGI:3648418]	MGI:3648418	Gm5963
ENSMUSG00000060317	969.519	-1.00923	0.325351	-3.10199	0.00192227	0.05693	383	347	692	925	1116	1688	1171	acyl-coenzyme A amino acid N-acyltransferase 2 [Source:MGI Symbol;Acc:MGI:2444345]	MGI:2444345	Acnat2
ENSMUSG00000003970	6388.26	0.461331	0.148819	3.09995	0.00193551	0.0570995	6927	4873	6844	7429	5388	5870	5188	ribosomal protein L8 [Source:MGI Symbol;Acc:MGI:1350927]	MGI:1350927	Rpl8
ENSMUSG00000038437	453.165	0.533019	0.171937	3.10008	0.00193468	0.0570995	540	345	484	504	382	414	337	myeloid/lymphoid or mixed-lineage leukemia; translocated to, 6 [Source:MGI Symbol;Acc:MGI:1935145]	MGI:1935145	Mllt6
ENSMUSG00000089712	58.5574	1.18843	0.383851	3.09606	0.00196108	0.0577415	134	40	93	113	45	55	44	predicted gene 15889 [Source:MGI Symbol;Acc:MGI:3802159]	MGI:3802159	Gm15889
ENSMUSG00000100679	18.3615	-2.23492	0.722519	-3.09324	0.00197987	0.0578542	2	2	10	10	10	58	28	predicted gene 28778 [Source:MGI Symbol;Acc:MGI:5579484]	MGI:5579484	Gm28778
ENSMUSG00000028518	792.83	-0.876375	0.283472	-3.09158	0.00199096	0.0578542	453	371	454	634	765	1531	810	protein kinase, AMP-activated, alpha 2 catalytic subunit [Source:MGI Symbol;Acc:MGI:1336173]	MGI:1336173	Prkaa2
ENSMUSG00000031696	968.377	-0.619884	0.200291	-3.09491	0.00196874	0.0578542	546	607	755	870	991	1797	986	VPS35 retromer complex component [Source:MGI Symbol;Acc:MGI:1890467]	MGI:1890467	Vps35
ENSMUSG00000062078	813.379	-0.586949	0.189725	-3.09369	0.00197686	0.0578542	442	452	646	622	768	1282	804	quaking [Source:MGI Symbol;Acc:MGI:97837]	MGI:97837	Qk
ENSMUSG00000096006	437.448	0.477587	0.154448	3.09222	0.00198664	0.0578542	568	356	466	581	416	466	356	predicted gene, 21596 [Source:MGI Symbol;Acc:MGI:5434951]	MGI:5434951	Gm21596
ENSMUSG00000026925	164.699	0.598608	0.193614	3.09176	0.00198973	0.0578542	216	157	191	210	161	140	144	inositol polyphosphate-5-phosphatase E [Source:MGI Symbol;Acc:MGI:1927753]	MGI:1927753	Inpp5e
ENSMUSG00000056917	244.493	0.678279	0.219402	3.09149	0.00199156	0.0578542	335	195	332	319	248	184	202	signal-induced proliferation associated gene 1 [Source:MGI Symbol;Acc:MGI:107576]	MGI:107576	Sipa1
ENSMUSG00000050103	1047.06	-0.990342	0.320654	-3.08851	0.00201165	0.0579032	256	426	594	832	792	1943	903	alkylglycerol monooxygenase [Source:MGI Symbol;Acc:MGI:2442495]	MGI:2442495	Agmo
ENSMUSG00000025571	420.744	0.574915	0.186143	3.08857	0.00201124	0.0579032	519	368	516	478	413	429	275	trinucleotide repeat containing 6C [Source:MGI Symbol;Acc:MGI:2443265]	MGI:2443265	Tnrc6c
ENSMUSG00000029389	189.724	0.635825	0.205787	3.08973	0.00200339	0.0579032	246	193	326	249	188	197	181	DEAD (Asp-Glu-Ala-Asp) box polypeptide 55 [Source:MGI Symbol;Acc:MGI:1915098]	MGI:1915098	Ddx55
ENSMUSG00000062006	1051.46	0.687411	0.222436	3.09038	0.00199899	0.0579032	1368	994	1419	1214	969	813	909	ribosomal protein L34 [Source:MGI Symbol;Acc:MGI:1915686]	MGI:1915686	Rpl34
ENSMUSG00000010406	883.66	0.689975	0.223408	3.08841	0.0020123	0.0579032	1219	933	1276	1214	1019	711	762	mitochondrial ribosomal protein L52 [Source:MGI Symbol;Acc:MGI:1916086]	MGI:1916086	Mrpl52
ENSMUSG00000036053	147.98	-0.666059	0.215713	-3.08771	0.00201708	0.057931	88	85	100	108	177	202	151	formin-like 2 [Source:MGI Symbol;Acc:MGI:1918659]	MGI:1918659	Fmnl2
ENSMUSG00000034203	204.528	-0.81556	0.264215	-3.08673	0.00202375	0.0580128	115	86	115	174	177	370	208	coiled-coil-helix-coiled-coil-helix domain containing 4 [Source:MGI Symbol;Acc:MGI:1919420]	MGI:1919420	Chchd4
ENSMUSG00000029407	1226.54	-0.703042	0.227865	-3.08535	0.00203315	0.0580149	633	816	1090	1297	1535	2402	1492	USO1 vesicle docking factor [Source:MGI Symbol;Acc:MGI:1929095]	MGI:1929095	Uso1
ENSMUSG00000019810	141.461	-0.679316	0.220197	-3.08504	0.00203527	0.0580149	78	94	83	96	161	188	148	fucosidase, alpha-L- 2, plasma [Source:MGI Symbol;Acc:MGI:1914098]	MGI:1914098	Fuca2
ENSMUSG00000091509	185.991	0.9742	0.315726	3.08558	0.00203154	0.0580149	363	223	321	204	197	145	157	predicted gene 17066 [Source:MGI Symbol;Acc:MGI:4937893]	MGI:4937893	Gm17066
ENSMUSG00000021228	1599	-2.81395	0.912595	-3.08346	0.00204606	0.0580399	48	46	52	158	582	1204	106	acyl-CoA thioesterase 3 [Source:MGI Symbol;Acc:MGI:2159619]	MGI:2159619	Acot3
ENSMUSG00000022248	100.462	-0.67078	0.217501	-3.08403	0.00204214	0.0580399	56	65	84	108	124	193	117	RAD1 checkpoint DNA exonuclease [Source:MGI Symbol;Acc:MGI:1316678]	MGI:1316678	Rad1
ENSMUSG00000028861	612.803	0.491291	0.15935	3.08309	0.00204863	0.0580399	673	603	754	745	646	543	529	mitochondrial ribosomal protein S15 [Source:MGI Symbol;Acc:MGI:1913657]	MGI:1913657	Mrps15
ENSMUSG00000083716	1662.73	0.554138	0.179758	3.08268	0.00205143	0.0580399	2100	1541	1943	1949	1587	1510	1396	predicted gene 13436 [Source:MGI Symbol;Acc:MGI:3651005]	MGI:3651005	Gm13436
ENSMUSG00000096647	38.4391	-1.40733	0.457523	-3.07596	0.00209823	0.0582156	6	16	18	33	28	84	54	predicted gene 6223 [Source:MGI Symbol;Acc:MGI:3646615]	MGI:3646615	Gm6223
ENSMUSG00000093574	55.2349	-1.36852	0.444538	-3.07852	0.00208031	0.0582156	9	21	22	34	45	107	44	predicted gene 20671 [Source:MGI Symbol;Acc:MGI:5313118]	MGI:5313118	Gm20671
ENSMUSG00000012519	88.1781	-1.31718	0.42821	-3.07602	0.00209786	0.0582156	26	56	28	55	93	135	135	mixed lineage kinase domain-like [Source:MGI Symbol;Acc:MGI:1921818]	MGI:1921818	Mlkl
ENSMUSG00000014905	1102.34	-1.1322	0.36758	-3.08016	0.00206891	0.0582156	332	295	951	952	868	2228	1514	DnaJ heat shock protein family (Hsp40) member B9 [Source:MGI Symbol;Acc:MGI:1351618]	MGI:1351618	Dnajb9
ENSMUSG00000060961	1118.57	-1.08403	0.35237	-3.07639	0.0020952	0.0582156	287	490	681	870	1030	2143	1109	solute carrier family 4 (anion exchanger), member 4 [Source:MGI Symbol;Acc:MGI:1927555]	MGI:1927555	Slc4a4
ENSMUSG00000027428	299.888	-0.62507	0.203075	-3.07803	0.00208373	0.0582156	154	196	273	319	346	571	346	retinoblastoma binding protein 9, serine hydrolase [Source:MGI Symbol;Acc:MGI:1347074]	MGI:1347074	Rbbp9
ENSMUSG00000025362	2630.05	0.510114	0.165835	3.07603	0.00209776	0.0582156	3035	2078	2986	2808	2190	2304	2178	ribosomal protein S26 [Source:MGI Symbol;Acc:MGI:1351628]	MGI:1351628	Rps26
ENSMUSG00000034254	346.928	0.779396	0.253401	3.07574	0.00209979	0.0582156	546	339	427	464	345	285	275	1-acylglycerol-3-phosphate O-acyltransferase 1 (lysophosphatidic acid acyltransferase, alpha) [Source:MGI Symbol;Acc:MGI:1932075]	MGI:1932075	Agpat1
ENSMUSG00000059291	209.414	0.840419	0.272918	3.07938	0.00207431	0.0582156	315	200	284	270	205	144	168	ribosomal protein L11 [Source:MGI Symbol;Acc:MGI:1914275]	MGI:1914275	Rpl11
ENSMUSG00000028952	307.961	0.949509	0.308449	3.07833	0.00208164	0.0582156	568	274	497	400	280	242	259	zinc finger and BTB domain containing 48 [Source:MGI Symbol;Acc:MGI:2140248]	MGI:2140248	Zbtb48
ENSMUSG00000041930	21.7324	2.17236	0.705564	3.0789	0.0020777	0.0582156	54	24	28	12	2	11	11	family with sequence similarity 222, member A [Source:MGI Symbol;Acc:MGI:3605543]	MGI:3605543	Fam222a
ENSMUSG00000032112	261.156	-1.10734	0.360286	-3.0735	0.00211564	0.0585013	68	84	107	225	247	445	202	trafficking protein particle complex 4 [Source:MGI Symbol;Acc:MGI:1926211]	MGI:1926211	Trappc4
ENSMUSG00000031561	255.014	-1.09197	0.35533	-3.0731	0.00211848	0.0585013	82	102	169	181	257	471	259	teneurin transmembrane protein 3 [Source:MGI Symbol;Acc:MGI:1345183]	MGI:1345183	Tenm3
ENSMUSG00000050052	208.941	-0.766026	0.249304	-3.07265	0.00212165	0.0585013	128	96	159	237	298	433	185	testis development related protein [Source:MGI Symbol;Acc:MGI:1919398]	MGI:1919398	Tdrp
ENSMUSG00000006638	70.584	1.0215	0.332533	3.07187	0.00212724	0.0585492	119	87	130	56	60	52	59	abhydrolase domain containing 1 [Source:MGI Symbol;Acc:MGI:1931013]	MGI:1931013	Abhd1
ENSMUSG00000032402	226.945	0.611242	0.199057	3.07069	0.00213566	0.0586747	241	188	387	247	207	260	144	SMAD family member 3 [Source:MGI Symbol;Acc:MGI:1201674]	MGI:1201674	Smad3
ENSMUSG00000062997	722.886	0.576465	0.187797	3.06962	0.00214333	0.0587791	951	615	808	860	715	568	601	ribosomal protein L35 [Source:MGI Symbol;Acc:MGI:1913739]	MGI:1913739	Rpl35
ENSMUSG00000085711	846.885	-1.98596	0.6478	-3.0657	0.00217163	0.058812	94	197	224	684	630	2360	1011	predicted gene 15163 [Source:MGI Symbol;Acc:MGI:3642430]	MGI:3642430	Gm15163
ENSMUSG00000107066	88.2349	-1.51217	0.492912	-3.06783	0.00215621	0.058812	24	20	64	62	74	248	96	predicted gene 4482 [Source:MGI Symbol;Acc:MGI:3782666]	MGI:3782666	Gm4482
ENSMUSG00000075268	426.155	-1.14243	0.372583	-3.06624	0.0021677	0.058812	67	180	296	414	462	814	499	predicted gene 10819 [Source:MGI Symbol;Acc:MGI:3642135]	MGI:3642135	Gm10819
ENSMUSG00000034620	233.102	-0.526055	0.171553	-3.06643	0.00216633	0.058812	150	162	181	184	251	373	240	ribitol xylosyltransferase 1 [Source:MGI Symbol;Acc:MGI:2384919]	MGI:2384919	Rxylt1
ENSMUSG00000026721	537.856	-0.450842	0.147038	-3.06616	0.00216827	0.058812	342	326	451	574	656	883	481	RAB GTPase activating protein 1-like [Source:MGI Symbol;Acc:MGI:1352507]	MGI:1352507	Rabgap1l
ENSMUSG00000054517	236.517	0.532801	0.173656	3.06814	0.00215397	0.058812	272	220	276	385	221	232	231	tripartite motif-containing 65 [Source:MGI Symbol;Acc:MGI:2442815]	MGI:2442815	Trim65
ENSMUSG00000039968	373.079	0.735674	0.239825	3.06755	0.00215824	0.058812	541	339	466	421	340	309	283	round spermatid basic protein 1-like [Source:MGI Symbol;Acc:MGI:3036237]	MGI:3036237	Rsbn1l
ENSMUSG00000070934	369.864	-0.866871	0.28293	-3.0639	0.00218471	0.0590482	135	195	324	323	425	699	415	Ras-related GTP binding A [Source:MGI Symbol;Acc:MGI:1915691]	MGI:1915691	Rraga
ENSMUSG00000041235	568.944	0.779797	0.254603	3.0628	0.00219278	0.0590482	1068	452	726	772	536	489	503	chromodomain helicase DNA binding protein 7 [Source:MGI Symbol;Acc:MGI:2444748]	MGI:2444748	Chd7
ENSMUSG00000086925	264.535	0.818916	0.267406	3.06245	0.00219535	0.0590482	413	240	326	303	242	174	216	predicted gene 6286 [Source:MGI Symbol;Acc:MGI:3646153]	MGI:3646153	Gm6286
ENSMUSG00000046727	141.155	1.12006	0.365748	3.06237	0.0021959	0.0590482	120	123	135	141	87	54	66	cysteine-rich transmembrane module containing 1 [Source:MGI Symbol;Acc:MGI:1913310]	MGI:1913310	Cystm1
ENSMUSG00000028936	2882.58	0.417968	0.136548	3.06097	0.00220623	0.0592214	3052	2427	3025	3390	2614	2690	2447	ribosomal protein L22 [Source:MGI Symbol;Acc:MGI:99262]	MGI:99262	Rpl22
ENSMUSG00000030760	286.542	-0.477559	0.156131	-3.05871	0.00222292	0.0593548	155	148	241	185	290	346	250	alkaline ceramidase 3 [Source:MGI Symbol;Acc:MGI:1913440]	MGI:1913440	Acer3
ENSMUSG00000035021	299.259	0.565983	0.184986	3.0596	0.00221636	0.0593548	402	243	386	352	262	286	265	bromodomain adjacent to zinc finger domain 1A [Source:MGI Symbol;Acc:MGI:1309478]	MGI:1309478	Baz1a
ENSMUSG00000025959	229.598	0.741847	0.242516	3.05896	0.00222104	0.0593548	319	178	286	262	223	139	176	Kruppel-like factor 7 (ubiquitous) [Source:MGI Symbol;Acc:MGI:1935151]	MGI:1935151	Klf7
ENSMUSG00000022090	25.685	-1.2335	0.403856	-3.05429	0.00225592	0.05953	11	13	13	20	41	52	25	PDZ and LIM domain 2 [Source:MGI Symbol;Acc:MGI:2384850]	MGI:2384850	Pdlim2
ENSMUSG00000106831	104.48	-1.16924	0.382668	-3.05549	0.00224694	0.05953	22	46	56	114	134	198	120	ubiquitin-conjugating enzyme E2N, pseudogene 1 [Source:MGI Symbol;Acc:MGI:894296]	MGI:894296	Ube2n-ps1
ENSMUSG00000040997	570.836	-0.581808	0.190478	-3.05447	0.00225456	0.05953	313	359	531	606	810	885	633	abhydrolase domain containing 4 [Source:MGI Symbol;Acc:MGI:1915938]	MGI:1915938	Abhd4
ENSMUSG00000026427	527.882	-0.451826	0.147938	-3.05416	0.00225691	0.05953	317	391	478	596	627	828	652	eukaryotic translation initiation factor 2D [Source:MGI Symbol;Acc:MGI:109342]	MGI:109342	Eif2d
ENSMUSG00000098274	38.0131	0.811336	0.265507	3.0558	0.00224463	0.05953	40	42	55	57	29	36	31	ribosomal protein L24 [Source:MGI Symbol;Acc:MGI:1915443]	MGI:1915443	Rpl24
ENSMUSG00000040563	226.926	1.00122	0.327811	3.05426	0.00225617	0.05953	320	221	311	256	221	132	131	phospholipid phosphatase related 2 [Source:MGI Symbol;Acc:MGI:2384575]	MGI:2384575	Plppr2
ENSMUSG00000105519	23.3314	1.85025	0.605195	3.05728	0.00223354	0.05953	66	24	37	24	17	8	12	RIKEN cDNA E430021H15 gene [Source:MGI Symbol;Acc:MGI:2444377]	MGI:2444377	E430021H15Rik
ENSMUSG00000046982	459.293	0.707848	0.231908	3.05228	0.00227107	0.0597995	714	388	684	622	472	428	379	teashirt zinc finger family member 1 [Source:MGI Symbol;Acc:MGI:1346031]	MGI:1346031	Tshz1
ENSMUSG00000087611	14.3699	-1.60321	0.525839	-3.04887	0.00229708	0.0603797	3	6	8	4	25	19	12	RIKEN cDNA 4930458D05 gene [Source:MGI Symbol;Acc:MGI:1923052]	MGI:1923052	4930458D05Rik
ENSMUSG00000024525	64.0173	-0.950646	0.312191	-3.04508	0.00232621	0.0610399	53	19	39	51	86	126	63	inositol (myo)-1(or 4)-monophosphatase 2 [Source:MGI Symbol;Acc:MGI:2149728]	MGI:2149728	Impa2
ENSMUSG00000109901	522.958	-0.466075	0.153253	-3.04121	0.00235631	0.0617232	354	317	455	572	587	848	594	charged multivesicular body protein 1B [Source:MGI Symbol;Acc:MGI:1914314]	MGI:1914314	Chmp1b
ENSMUSG00000045055	856.329	0.563345	0.185319	3.03986	0.00236688	0.0618933	1033	755	964	1095	817	654	771	ribosomal protein SA, pseudogene 2 [Source:MGI Symbol;Acc:MGI:3643356]	MGI:3643356	Rpsa-ps2
ENSMUSG00000029430	820.607	-0.782456	0.257542	-3.03817	0.00238016	0.0621304	306	363	600	812	768	1438	852	RAN, member RAS oncogene family [Source:MGI Symbol;Acc:MGI:1333112]	MGI:1333112	Ran
ENSMUSG00000031565	132.739	1.08225	0.356275	3.03767	0.00238413	0.0621304	112	158	169	228	86	81	101	fibroblast growth factor receptor 1 [Source:MGI Symbol;Acc:MGI:95522]	MGI:95522	Fgfr1
ENSMUSG00000064339	151281	1.19988	0.395087	3.03701	0.00238934	0.0621596	319972	109984	186796	139322	120190	75790	93220	mitochondrially encoded 16S rRNA [Source:MGI Symbol;Acc:MGI:102492]	MGI:102492	mt-Rnr2
ENSMUSG00000041577	662.765	-0.782033	0.257605	-3.03579	0.0023991	0.0621818	320	267	396	438	609	1060	495	proline arginine-rich end leucine-rich repeat [Source:MGI Symbol;Acc:MGI:2151110]	MGI:2151110	Prelp
ENSMUSG00000058317	353.794	-0.55325	0.182266	-3.03541	0.00240212	0.0621818	204	205	333	335	429	571	370	ubiquitin-conjugating enzyme E2E 2 [Source:MGI Symbol;Acc:MGI:2384997]	MGI:2384997	Ube2e2
ENSMUSG00000020515	787.087	0.425664	0.140235	3.03536	0.00240247	0.0621818	932	744	1070	1006	746	990	716	CCR4-NOT transcription complex, subunit 8 [Source:MGI Symbol;Acc:MGI:1916375]	MGI:1916375	Cnot8
ENSMUSG00000016487	479.391	-0.781404	0.257654	-3.03276	0.00242325	0.0626131	200	273	259	347	500	754	398	PTPRF interacting protein, binding protein 1 (liprin beta 1) [Source:MGI Symbol;Acc:MGI:1914783]	MGI:1914783	Ppfibp1
ENSMUSG00000080904	30.526	1.19197	0.39315	3.03183	0.00243077	0.0627006	58	26	48	37	26	22	17	predicted gene 11966 [Source:MGI Symbol;Acc:MGI:3649988]	MGI:3649988	Gm11966
ENSMUSG00000047394	99.5075	0.937116	0.309249	3.0303	0.00244313	0.0629127	112	109	161	139	101	63	70	outer dense fiber of sperm tails 3B [Source:MGI Symbol;Acc:MGI:1917363]	MGI:1917363	Odf3b
ENSMUSG00000032369	163.66	-1.09378	0.361036	-3.02955	0.00244921	0.0629625	42	76	72	152	197	262	166	phospholipid scramblase 1 [Source:MGI Symbol;Acc:MGI:893575]	MGI:893575	Plscr1
ENSMUSG00000079108	328.554	-1.08278	0.357693	-3.02711	0.00246901	0.0632327	80	146	183	295	304	643	338	signal recognition particle 54C [Source:MGI Symbol;Acc:MGI:3714359]	MGI:3714359	Srp54c
ENSMUSG00000079501	519.925	-0.474894	0.1569	-3.02672	0.00247221	0.0632327	335	346	529	641	798	875	544	predicted gene 5138 [Source:MGI Symbol;Acc:MGI:3779464]	MGI:3779464	Gm5138
ENSMUSG00000021835	69.3198	0.950771	0.314023	3.02771	0.00246413	0.0632327	104	69	72	67	62	56	28	bone morphogenetic protein 4 [Source:MGI Symbol;Acc:MGI:88180]	MGI:88180	Bmp4
ENSMUSG00000070544	2291.6	0.492255	0.162667	3.02615	0.00247689	0.0632459	3344	1999	3121	2795	2246	2471	2267	topoisomerase (DNA) I [Source:MGI Symbol;Acc:MGI:98788]	MGI:98788	Top1
ENSMUSG00000020495	105.831	-0.762889	0.252159	-3.02543	0.00248279	0.0632902	44	54	78	97	107	181	113	smg-8 homolog, nonsense mediated mRNA decay factor (C. elegans) [Source:MGI Symbol;Acc:MGI:1921383]	MGI:1921383	Smg8
ENSMUSG00000029571	2610.54	-0.651951	0.215647	-3.02324	0.00250087	0.063538	1426	1452	1892	2441	2840	4785	2353	transmembrane protein 106B [Source:MGI Symbol;Acc:MGI:1919150]	MGI:1919150	Tmem106b
ENSMUSG00000003355	305.373	1.20982	0.400149	3.02343	0.00249926	0.063538	520	446	525	325	282	156	250	FK506 binding protein 11 [Source:MGI Symbol;Acc:MGI:1913370]	MGI:1913370	Fkbp11
ENSMUSG00000081929	22.9483	1.27258	0.421147	3.0217	0.00251355	0.0637536	34	28	46	30	20	10	19	ribosomal protein S11, pseudogene 2 [Source:MGI Symbol;Acc:MGI:3651796]	MGI:3651796	Rps11-ps2
ENSMUSG00000032216	3152.43	-0.63158	0.2092	-3.01902	0.00253594	0.0642141	1687	1562	2371	2569	3084	5337	2738	neural precursor cell expressed, developmentally down-regulated 4 [Source:MGI Symbol;Acc:MGI:97297]	MGI:97297	Nedd4
ENSMUSG00000021908	297.221	-1.57056	0.520481	-3.01752	0.0025485	0.0644248	65	75	132	235	194	784	315	predicted gene 6768 [Source:MGI Symbol;Acc:MGI:3648259]	MGI:3648259	Gm6768
ENSMUSG00000058905	1523.25	0.703685	0.233429	3.01456	0.00257352	0.0649493	1951	1537	1896	1911	1526	1123	1242	predicted pseudogene 10051 [Source:MGI Symbol;Acc:MGI:3641791]	MGI:3641791	Gm10051
ENSMUSG00000052915	1089.96	0.447307	0.148424	3.01371	0.00258075	0.0650238	1229	1014	1404	1143	1079	1064	938	male specific lethal 1 [Source:MGI Symbol;Acc:MGI:1921276]	MGI:1921276	Msl1
ENSMUSG00000102960	8.08	2.10818	0.699866	3.01227	0.00259304	0.0652254	17	7	17	8	5	3	2	predicted gene, 37943 [Source:MGI Symbol;Acc:MGI:5611171]	MGI:5611171	Gm37943
ENSMUSG00000004864	9.66668	2.89363	0.96087	3.01147	0.00259988	0.0652893	7	5	4	51	0	3	4	mitogen-activated protein kinase 13 [Source:MGI Symbol;Acc:MGI:1346864]	MGI:1346864	Mapk13
ENSMUSG00000043192	592.446	-0.706914	0.234802	-3.01068	0.00260665	0.0653512	382	227	340	527	692	894	507	predicted gene 1840 [Source:MGI Symbol;Acc:MGI:3037698]	MGI:3037698	Gm1840
ENSMUSG00000021884	3302.73	-1.13274	0.376434	-3.00915	0.00261982	0.0655733	559	1068	1388	2121	2518	4440	2664	2-hydroxyacyl-CoA lyase 1 [Source:MGI Symbol;Acc:MGI:1929657]	MGI:1929657	Hacl1
ENSMUSG00000068663	295.22	0.731884	0.243385	3.00711	0.00263748	0.0659066	284	189	335	399	199	311	128	C-type lectin domain family 16, member A [Source:MGI Symbol;Acc:MGI:1921624]	MGI:1921624	Clec16a
ENSMUSG00000035184	272.267	-0.682784	0.227132	-3.00611	0.00264612	0.0660141	211	145	188	222	381	355	331	family with sequence similarity 124, member A [Source:MGI Symbol;Acc:MGI:3645930]	MGI:3645930	Fam124a
ENSMUSG00000040420	15.4945	-2.09029	0.696286	-3.00206	0.00268158	0.0660961	0	11	5	22	30	62	45	cadherin 18 [Source:MGI Symbol;Acc:MGI:1344366]	MGI:1344366	Cdh18
ENSMUSG00000020458	1359.42	-1.17205	0.390185	-3.00382	0.00266611	0.0660961	187	435	476	995	927	2013	1079	reticulon 4 [Source:MGI Symbol;Acc:MGI:1915835]	MGI:1915835	Rtn4
ENSMUSG00000075312	49.6039	-1.11886	0.372694	-3.00209	0.00268136	0.0660961	14	18	34	50	70	93	51	predicted gene 13597 [Source:MGI Symbol;Acc:MGI:3651139]	MGI:3651139	Gm13597
ENSMUSG00000047866	5165.52	-0.849623	0.283017	-3.00202	0.00268192	0.0660961	2065	3045	4901	4943	6831	10251	6175	lon peptidase 2, peroxisomal [Source:MGI Symbol;Acc:MGI:1914137]	MGI:1914137	Lonp2
ENSMUSG00000067813	217.627	-0.671312	0.223552	-3.00294	0.00267388	0.0660961	137	148	146	191	264	399	219	X-linked Kx blood group related 9 [Source:MGI Symbol;Acc:MGI:2686466]	MGI:2686466	Xkr9
ENSMUSG00000050912	480.27	-0.658711	0.219376	-3.00267	0.00267626	0.0660961	198	359	354	469	539	826	545	transmembrane protein 123 [Source:MGI Symbol;Acc:MGI:1919179]	MGI:1919179	Tmem123
ENSMUSG00000107881	1534.12	-0.629218	0.209641	-3.0014	0.0026874	0.0660961	1237	807	1434	1308	1987	2775	1727	predicted gene, 44250 [Source:MGI Symbol;Acc:MGI:5690642]	MGI:5690642	Gm44250
ENSMUSG00000005683	1953.59	-0.361537	0.120464	-3.0012	0.00268922	0.0660961	1501	1404	1841	1855	2565	2998	1909	citrate synthase [Source:MGI Symbol;Acc:MGI:88529]	MGI:88529	Cs
ENSMUSG00000018861	550.113	0.64411	0.214596	3.0015	0.0026865	0.0660961	689	514	829	798	572	497	487	ferredoxin reductase [Source:MGI Symbol;Acc:MGI:104724]	MGI:104724	Fdxr
ENSMUSG00000112433	52.2318	1.42336	0.474332	3.00078	0.00269292	0.0660961	121	32	86	45	34	29	30	predicted gene, 30122 [Source:MGI Symbol;Acc:MGI:5589281]	MGI:5589281	Gm30122
ENSMUSG00000025381	1587.54	0.478692	0.159595	2.99942	0.00270491	0.0662835	1654	1582	1848	2004	1535	1490	1405	canopy FGF signaling regulator 2 [Source:MGI Symbol;Acc:MGI:1928477]	MGI:1928477	Cnpy2
ENSMUSG00000038844	186.978	-0.663102	0.221163	-2.99825	0.00271537	0.0663257	118	78	115	149	183	288	167	kinesin family member 16B [Source:MGI Symbol;Acc:MGI:1098240]	MGI:1098240	Kif16b
ENSMUSG00000082938	228.656	0.867136	0.28917	2.99871	0.00271129	0.0663257	389	223	338	292	251	189	158	predicted pseudogene 2810 [Source:MGI Symbol;Acc:MGI:3780980]	MGI:3780980	Gm2810
ENSMUSG00000026335	426.732	-0.696139	0.232344	-2.99615	0.0027341	0.0666761	223	202	259	276	469	607	306	peptidylglycine alpha-amidating monooxygenase [Source:MGI Symbol;Acc:MGI:97475]	MGI:97475	Pam
ENSMUSG00000004319	593.547	-0.587862	0.196313	-2.99452	0.00274881	0.0668204	352	323	392	553	628	900	594	chloride channel, voltage-sensitive 3 [Source:MGI Symbol;Acc:MGI:103555]	MGI:103555	Clcn3
ENSMUSG00000017404	587.334	0.718021	0.239743	2.99496	0.0027448	0.0668204	803	546	799	774	612	451	473	ribosomal protein L19 [Source:MGI Symbol;Acc:MGI:98020]	MGI:98020	Rpl19
ENSMUSG00000074183	87.2989	-4.07359	1.3622	-2.99046	0.00278559	0.067512	3	2	11	6	207	86	18	glutathione S-transferase, alpha 1 (Ya) [Source:MGI Symbol;Acc:MGI:1095417]	MGI:1095417	Gsta1
ENSMUSG00000024981	4843.7	-0.722087	0.241521	-2.98974	0.00279211	0.067512	2077	2419	2756	4709	4959	8064	4152	acyl-CoA synthetase long-chain family member 5 [Source:MGI Symbol;Acc:MGI:1919129]	MGI:1919129	Acsl5
ENSMUSG00000061887	1117.33	0.495761	0.165838	2.98942	0.00279504	0.067512	1340	1034	1394	1316	1066	1120	970	single-stranded DNA binding protein 3 [Source:MGI Symbol;Acc:MGI:1919725]	MGI:1919725	Ssbp3
ENSMUSG00000035623	283.732	0.588236	0.196713	2.99033	0.00278673	0.067512	361	208	318	344	253	263	199	remodeling and spacing factor 1 [Source:MGI Symbol;Acc:MGI:2682305]	MGI:2682305	Rsf1
ENSMUSG00000047215	160.738	0.896664	0.299999	2.98889	0.00279995	0.0675233	279	193	173	186	156	106	133	ribosomal protein L9 [Source:MGI Symbol;Acc:MGI:1298373]	MGI:1298373	Rpl9
ENSMUSG00000090516	225.182	0.732318	0.245294	2.98547	0.00283145	0.0681747	332	247	299	275	234	209	171	ribosomal protein S11, pseudogene 1 [Source:MGI Symbol;Acc:MGI:3644744]	MGI:3644744	Rps11-ps1
ENSMUSG00000024997	1595.29	-0.50226	0.168301	-2.98431	0.00284222	0.0683258	803	1193	1468	1549	2093	2400	1694	peroxiredoxin 3 [Source:MGI Symbol;Acc:MGI:88034]	MGI:88034	Prdx3
ENSMUSG00000004843	425.556	-0.683598	0.229141	-2.9833	0.00285154	0.0683336	168	232	315	392	479	618	432	charged multivesicular body protein 2B [Source:MGI Symbol;Acc:MGI:1916192]	MGI:1916192	Chmp2b
ENSMUSG00000020167	265.763	0.687524	0.230437	2.98356	0.00284914	0.0683336	353	209	329	328	263	218	178	transcription factor 3 [Source:MGI Symbol;Acc:MGI:98510]	MGI:98510	Tcf3
ENSMUSG00000030086	57.6079	-0.793499	0.266087	-2.9821	0.00286276	0.0683867	43	32	34	49	68	77	91	coiled-coil-helix-coiled-coil-helix domain containing 6 [Source:MGI Symbol;Acc:MGI:1913348]	MGI:1913348	Chchd6
ENSMUSG00000037600	57.4436	0.91708	0.307508	2.98229	0.00286098	0.0683867	73	68	63	62	50	39	36	keratinocyte differentiation factor 1 [Source:MGI Symbol;Acc:MGI:1916323]	MGI:1916323	Kdf1
ENSMUSG00000060647	95.2554	-0.95971	0.322206	-2.97856	0.00289609	0.0688336	43	32	67	86	97	174	108	predicted gene 7099 [Source:MGI Symbol;Acc:MGI:3646387]	MGI:3646387	Gm7099
ENSMUSG00000001105	1027.45	0.394453	0.132447	2.97819	0.00289959	0.0688336	1284	972	1296	1369	1111	1138	1011	intraflagellar transport 20 [Source:MGI Symbol;Acc:MGI:1915585]	MGI:1915585	Ift20
ENSMUSG00000022414	81.6475	0.698822	0.234555	2.97935	0.00288859	0.0688336	99	65	117	89	71	73	55	TGF-beta activated kinase 1/MAP3K7 binding protein 1 [Source:MGI Symbol;Acc:MGI:1913763]	MGI:1913763	Tab1
ENSMUSG00000058603	3718.56	0.71812	0.241054	2.97908	0.00289117	0.0688336	5098	3764	4750	4334	3738	2784	3008	ribosomal protein L28, pseudogene 1 [Source:MGI Symbol;Acc:MGI:3705349]	MGI:3705349	Rpl28-ps1
ENSMUSG00000040385	2001.89	-0.480744	0.161519	-2.97639	0.00291666	0.0691307	1083	1301	1497	2004	2070	2941	2124	protein phosphatase 1 catalytic subunit alpha [Source:MGI Symbol;Acc:MGI:103016]	MGI:103016	Ppp1ca
ENSMUSG00000111960	8.40388	-1.96372	0.659982	-2.97541	0.00292596	0.0692432	2	2	8	5	20	14	21	predicted gene, 46349 [Source:MGI Symbol;Acc:MGI:5825986]	MGI:5825986	Gm46349
ENSMUSG00000023828	100.086	-0.975901	0.328089	-2.9745	0.00293467	0.0693412	44	35	96	84	141	169	121	solute carrier family 22 (organic cation transporter), member 3 [Source:MGI Symbol;Acc:MGI:1333817]	MGI:1333817	Slc22a3
ENSMUSG00000080989	237.111	-0.999826	0.336615	-2.97024	0.00297572	0.0696173	82	129	175	205	255	541	244	predicted gene 14048 [Source:MGI Symbol;Acc:MGI:3650660]	MGI:3650660	Gm14048
ENSMUSG00000013846	1106.48	-0.592879	0.199553	-2.97103	0.00296804	0.0696173	600	759	872	1171	1308	1693	1421	ST3 beta-galactoside alpha-2,3-sialyltransferase 1 [Source:MGI Symbol;Acc:MGI:98304]	MGI:98304	St3gal1
ENSMUSG00000032757	818.625	-0.560598	0.188824	-2.9689	0.00298869	0.0696173	492	609	858	857	1190	1475	954	Bet1 golgi vesicular membrane trafficking protein [Source:MGI Symbol;Acc:MGI:1343104]	MGI:1343104	Bet1
ENSMUSG00000030770	1301.98	-0.347946	0.117157	-2.96992	0.00297876	0.0696173	946	838	1193	1360	1485	1980	1340	parvin, alpha [Source:MGI Symbol;Acc:MGI:1931144]	MGI:1931144	Parva
ENSMUSG00000020190	2292.31	0.462084	0.15566	2.96854	0.00299217	0.0696173	2037	1436	2321	2935	1837	2172	1456	MAP kinase-interacting serine/threonine kinase 2 [Source:MGI Symbol;Acc:MGI:894279]	MGI:894279	Mknk2
ENSMUSG00000082035	850.725	0.55665	0.187502	2.96877	0.00298995	0.0696173	886	830	985	945	716	709	737	ribosomal protein L17, pseudogene 8 [Source:MGI Symbol;Acc:MGI:3802129]	MGI:3802129	Rpl17-ps8
ENSMUSG00000055093	2029.66	0.614261	0.206804	2.97026	0.00297544	0.0696173	2546	1561	2213	2359	1715	1534	1653	predicted pseudogene 8430 [Source:MGI Symbol;Acc:MGI:3645406]	MGI:3645406	Gm8430
ENSMUSG00000082895	160.562	0.705162	0.237273	2.97195	0.00295917	0.0696173	200	112	176	228	139	128	111	ribosomal protein SA, pseudogene 9 [Source:MGI Symbol;Acc:MGI:3650393]	MGI:3650393	Rpsa-ps9
ENSMUSG00000016758	95.7288	1.13439	0.381704	2.97191	0.00295954	0.0696173	186	99	181	114	113	74	47	BCL2-interacting killer [Source:MGI Symbol;Acc:MGI:1206591]	MGI:1206591	Bik
ENSMUSG00000016356	43.5095	1.36153	0.458392	2.97024	0.00297569	0.0696173	76	41	55	53	30	24	23	collagen, type XX, alpha 1 [Source:MGI Symbol;Acc:MGI:1920618]	MGI:1920618	Col20a1
ENSMUSG00000050550	26.1155	-1.9443	0.655489	-2.96618	0.00301524	0.069896	1	4	9	18	13	68	24	predicted gene 11868 [Source:MGI Symbol;Acc:MGI:3650507]	MGI:3650507	Gm11868
ENSMUSG00000031357	755.661	-0.728748	0.245658	-2.96651	0.00301202	0.069896	346	437	576	796	908	1529	688	synapse associated protein 1 [Source:MGI Symbol;Acc:MGI:1914293]	MGI:1914293	Syap1
ENSMUSG00000001289	1619.05	0.405588	0.13676	2.9657	0.00301995	0.069896	1524	1458	1946	2040	1652	1514	1382	prefoldin 5 [Source:MGI Symbol;Acc:MGI:1928753]	MGI:1928753	Pfdn5
ENSMUSG00000033767	450.105	0.919205	0.309973	2.96543	0.00302256	0.069896	625	391	567	517	410	393	190	transmembrane 131 like [Source:MGI Symbol;Acc:MGI:2443399]	MGI:2443399	Tmem131l
ENSMUSG00000029195	240.869	-0.923579	0.311575	-2.96423	0.00303443	0.0699644	109	146	122	179	267	485	202	klotho beta [Source:MGI Symbol;Acc:MGI:1932466]	MGI:1932466	Klb
ENSMUSG00000026623	2614.94	-0.634477	0.214047	-2.9642	0.00303472	0.0699644	1344	1550	1869	2659	2443	4516	3038	lysophosphatidylglycerol acyltransferase 1 [Source:MGI Symbol;Acc:MGI:2446186]	MGI:2446186	Lpgat1
ENSMUSG00000061292	384.831	-1.19442	0.403014	-2.96371	0.00303951	0.0699686	104	122	168	229	342	804	143	cytochrome P450, family 3, subfamily a, polypeptide 59 [Source:MGI Symbol;Acc:MGI:3769707]	MGI:3769707	Cyp3a59
ENSMUSG00000112324	54.5983	-1.49611	0.50499	-2.96266	0.00304998	0.0701033	17	27	56	33	116	77	120	predicted gene, 47939 [Source:MGI Symbol;Acc:MGI:6097203]	MGI:6097203	Gm47939
ENSMUSG00000002718	397.6	-0.63964	0.215937	-2.96216	0.00305484	0.0701091	227	246	353	403	458	784	433	chromosome segregation 1-like (S. cerevisiae) [Source:MGI Symbol;Acc:MGI:1339951]	MGI:1339951	Cse1l
ENSMUSG00000008384	153.62	0.654063	0.220897	2.96094	0.00306702	0.0701765	211	146	175	208	153	132	125	SERTA domain containing 1 [Source:MGI Symbol;Acc:MGI:1913438]	MGI:1913438	Sertad1
ENSMUSG00000073002	184.511	0.662708	0.223809	2.96104	0.00306604	0.0701765	230	130	231	211	183	138	118	vesicle-associated membrane protein 5 [Source:MGI Symbol;Acc:MGI:1858622]	MGI:1858622	Vamp5
ENSMUSG00000025968	1528.93	-0.617296	0.208544	-2.96002	0.00307616	0.0702799	797	778	1221	1350	1527	2660	1378	NADH:ubiquinone oxidoreductase core subunit S1 [Source:MGI Symbol;Acc:MGI:2443241]	MGI:2443241	Ndufs1
ENSMUSG00000002058	153.712	-0.853145	0.288442	-2.95777	0.00309869	0.070489	99	90	106	136	317	223	140	unc-119 lipid binding chaperone [Source:MGI Symbol;Acc:MGI:1328357]	MGI:1328357	Unc119
ENSMUSG00000031938	4161.17	-0.500326	0.169159	-2.95772	0.00309923	0.070489	2523	2526	3960	4311	5259	7179	3967	RIKEN cDNA 4931406C07 gene [Source:MGI Symbol;Acc:MGI:1918234]	MGI:1918234	4931406C07Rik
ENSMUSG00000009145	250.06	0.744945	0.251797	2.95852	0.0030912	0.070489	295	249	415	443	284	201	223	DEAQ RNA-dependent ATPase [Source:MGI Symbol;Acc:MGI:2136388]	MGI:2136388	Dqx1
ENSMUSG00000020570	1082.1	-0.629084	0.212769	-2.95665	0.00310996	0.070615	485	530	784	1017	942	1761	1061	synaptophysin-like protein [Source:MGI Symbol;Acc:MGI:108081]	MGI:108081	Sypl
ENSMUSG00000059851	253.52	0.798531	0.270159	2.95579	0.00311872	0.070615	384	207	285	364	230	195	192	lysine methyltransferase 5C [Source:MGI Symbol;Acc:MGI:2385262]	MGI:2385262	Kmt5c
ENSMUSG00000097336	107.51	1.1475	0.388185	2.95608	0.0031158	0.070615	205	117	164	146	133	69	50	Foxf1 adjacent non-coding developmental regulatory RNA [Source:MGI Symbol;Acc:MGI:1916040]	MGI:1916040	Fendrr
ENSMUSG00000030432	134.137	1.07406	0.363458	2.95511	0.00312563	0.0706661	263	141	197	170	134	89	98	ribosomal protein L28 [Source:MGI Symbol;Acc:MGI:101839]	MGI:101839	Rpl28
ENSMUSG00000073565	353.178	-0.903093	0.305665	-2.95452	0.00313159	0.0706958	117	197	208	350	375	664	376	proline rich 16 [Source:MGI Symbol;Acc:MGI:1918623]	MGI:1918623	Prr16
ENSMUSG00000031176	983.444	-0.545913	0.184825	-2.95367	0.00314019	0.0707456	529	462	598	899	885	1476	810	dynein light chain Tctex-type 3 [Source:MGI Symbol;Acc:MGI:1914367]	MGI:1914367	Dynlt3
ENSMUSG00000039615	977.599	0.450978	0.152699	2.95338	0.00314311	0.0707456	1060	837	1329	1178	1031	960	804	STIP1 homology and U-Box containing protein 1 [Source:MGI Symbol;Acc:MGI:1891731]	MGI:1891731	Stub1
ENSMUSG00000022853	4531.67	-1.05637	0.358434	-2.94719	0.00320671	0.071827	1068	1877	2600	3154	4349	8369	3193	enoyl-Coenzyme A, hydratase/3-hydroxyacyl Coenzyme A dehydrogenase [Source:MGI Symbol;Acc:MGI:1277964]	MGI:1277964	Ehhadh
ENSMUSG00000059895	148.065	-0.770572	0.261635	-2.94522	0.00322725	0.071827	90	79	90	93	193	195	142	protein tyrosine phosphatase 4a3 [Source:MGI Symbol;Acc:MGI:1277098]	MGI:1277098	Ptp4a3
ENSMUSG00000036257	1619.49	-0.757502	0.257034	-2.94709	0.00320781	0.071827	706	888	1120	1442	1486	3128	1570	patatin-like phospholipase domain containing 8 [Source:MGI Symbol;Acc:MGI:1914702]	MGI:1914702	Pnpla8
ENSMUSG00000051674	423.493	-0.692441	0.23513	-2.94492	0.00323034	0.071827	259	245	380	401	463	910	456	DCN1, defective in cullin neddylation 1, domain containing 4 (S. cerevisiae) [Source:MGI Symbol;Acc:MGI:2140972]	MGI:2140972	Dcun1d4
ENSMUSG00000026866	2212.12	-0.641105	0.217589	-2.94641	0.00321489	0.071827	1074	1678	2195	2353	2825	4220	2849	kynureninase [Source:MGI Symbol;Acc:MGI:1918039]	MGI:1918039	Kynu
ENSMUSG00000028557	1595.7	-0.606735	0.205989	-2.94547	0.00322461	0.071827	970	926	1343	1250	1983	2505	1526	ring finger protein 11 [Source:MGI Symbol;Acc:MGI:1352759]	MGI:1352759	Rnf11
ENSMUSG00000078592	296.465	-0.581841	0.197596	-2.9446	0.00323371	0.071827	179	177	275	393	447	560	310	predicted gene 4609 [Source:MGI Symbol;Acc:MGI:3782792]	MGI:3782792	Gm4609
ENSMUSG00000015087	614.417	0.726949	0.246814	2.94533	0.00322605	0.071827	969	438	959	735	557	515	540	RAB, member RAS oncogene family-like 6 [Source:MGI Symbol;Acc:MGI:2442633]	MGI:2442633	Rabl6
ENSMUSG00000095041	6547.53	0.955519	0.324416	2.94535	0.00322587	0.071827	7731	5755	10104	6788	5504	4072	4002
ENSMUSG00000000001	1233.54	-0.444082	0.150841	-2.94405	0.00323951	0.0718509	754	686	1014	1129	1246	1871	1139	guanine nucleotide binding protein (G protein), alpha inhibiting 3 [Source:MGI Symbol;Acc:MGI:95773]	MGI:95773	Gnai3
ENSMUSG00000043870	67.3282	-1.28711	0.437592	-2.94135	0.00326785	0.0718828	11	14	34	54	45	123	64	predicted pseudogene 5809 [Source:MGI Symbol;Acc:MGI:3647324]	MGI:3647324	Gm5809
ENSMUSG00000035840	162.315	-1.21425	0.41284	-2.94122	0.00326924	0.0718828	45	56	116	113	132	366	167	LysM, putative peptidoglycan-binding, domain containing 3 [Source:MGI Symbol;Acc:MGI:1915906]	MGI:1915906	Lysmd3
ENSMUSG00000063902	754.718	-1.02239	0.347534	-2.94184	0.00326266	0.0718828	208	362	422	724	651	1548	814	predicted gene 7964 [Source:MGI Symbol;Acc:MGI:3646150]	MGI:3646150	Gm7964
ENSMUSG00000031521	254.787	-0.552882	0.187992	-2.94099	0.00327169	0.0718828	129	164	232	317	351	418	288	aspartylglucosaminidase [Source:MGI Symbol;Acc:MGI:104873]	MGI:104873	Aga
ENSMUSG00000044934	273.301	-0.544374	0.185079	-2.94131	0.00326831	0.0718828	145	182	267	258	364	432	284	zinc finger protein 367 [Source:MGI Symbol;Acc:MGI:2442266]	MGI:2442266	Zfp367
ENSMUSG00000049422	8642.52	0.68752	0.23375	2.94126	0.00326884	0.0718828	11411	8810	12229	10107	9905	7138	6144	coiled-coil-helix-coiled-coil-helix domain containing 10 [Source:MGI Symbol;Acc:MGI:2143558]	MGI:2143558	Chchd10
ENSMUSG00000049971	1037.67	0.873818	0.29714	2.94076	0.00327407	0.0718828	1151	929	1912	1200	1009	890	570	glycosyltransferase 1 domain containing 1 [Source:MGI Symbol;Acc:MGI:2442755]	MGI:2442755	Glt1d1
ENSMUSG00000037408	66.6247	0.799454	0.272001	2.93915	0.00329111	0.0721527	61	66	81	86	45	61	42	cyclin M4 [Source:MGI Symbol;Acc:MGI:2151060]	MGI:2151060	Cnnm4
ENSMUSG00000024413	2020.98	0.548836	0.186967	2.93547	0.00333043	0.0724918	2097	1589	2213	2004	1553	2131	1144	NPC intracellular cholesterol transporter 1 [Source:MGI Symbol;Acc:MGI:1097712]	MGI:1097712	Npc1
ENSMUSG00000021638	233.537	0.612636	0.208675	2.93584	0.00332647	0.0724918	137	189	228	229	144	177	127	occludin [Source:MGI Symbol;Acc:MGI:106183]	MGI:106183	Ocln
ENSMUSG00000020888	91.4716	0.70912	0.241555	2.93564	0.00332859	0.0724918	116	70	87	117	72	74	62	dishevelled segment polarity protein 2 [Source:MGI Symbol;Acc:MGI:106613]	MGI:106613	Dvl2
ENSMUSG00000038692	80.5782	0.777282	0.264788	2.93548	0.00333028	0.0724918	91	72	144	105	85	66	56	homeobox B4 [Source:MGI Symbol;Acc:MGI:96185]	MGI:96185	Hoxb4
ENSMUSG00000107225	52.4523	0.931354	0.317172	2.93643	0.00332014	0.0724918	79	54	79	63	50	38	38	predicted gene 43637 [Source:MGI Symbol;Acc:MGI:5663774]	MGI:5663774	Gm43637
ENSMUSG00000026692	168.19	-0.836752	0.285095	-2.935	0.00333551	0.0724985	66	80	63	98	169	216	106	flavin containing monooxygenase 4 [Source:MGI Symbol;Acc:MGI:2429497]	MGI:2429497	Fmo4
ENSMUSG00000109093	373.873	-0.738045	0.251525	-2.93428	0.00334325	0.0725629	235	285	324	494	799	676	449	predicted gene, 19950 [Source:MGI Symbol;Acc:MGI:5012135]	MGI:5012135	Gm19950
ENSMUSG00000030762	1329.74	-0.91625	0.312566	-2.93138	0.00337457	0.0728265	581	906	767	1485	2304	2571	1303	aquaporin 8 [Source:MGI Symbol;Acc:MGI:1195271]	MGI:1195271	Aqp8
ENSMUSG00000066366	45191.9	0.451191	0.153895	2.93181	0.00336991	0.0728265	43527	45493	60507	54274	42178	44358	42860	serine (or cysteine) peptidase inhibitor, clade A, member 1A [Source:MGI Symbol;Acc:MGI:891971]	MGI:891971	Serpina1a
ENSMUSG00000033099	282.077	0.534191	0.182195	2.93198	0.0033681	0.0728265	365	273	386	377	300	248	286	nucleolar protein 12 [Source:MGI Symbol;Acc:MGI:2146285]	MGI:2146285	Nol12
ENSMUSG00000029149	32.2244	1.37824	0.469983	2.93252	0.0033622	0.0728265	67	32	39	63	25	21	21	keratinocyte associated protein 3 [Source:MGI Symbol;Acc:MGI:1917065]	MGI:1917065	Krtcap3
ENSMUSG00000074240	45.378	3.35143	1.14436	2.92864	0.00340445	0.073367	21	56	22	22	4	3	4	calcium and integrin binding family member 3 [Source:MGI Symbol;Acc:MGI:2685953]	MGI:2685953	Cib3
ENSMUSG00000032350	4065.42	-0.896429	0.306385	-2.92582	0.00343547	0.0735142	2360	2775	3430	2802	7508	7758	3724	glutamate-cysteine ligase, catalytic subunit [Source:MGI Symbol;Acc:MGI:104990]	MGI:104990	Gclc
ENSMUSG00000022241	1471.47	-0.752339	0.257051	-2.9268	0.00342466	0.0735142	922	768	1067	1138	1407	2585	1770	threonyl-tRNA synthetase [Source:MGI Symbol;Acc:MGI:106314]	MGI:106314	Tars
ENSMUSG00000046574	253.922	0.54426	0.18592	2.92739	0.0034182	0.0735142	336	201	316	302	258	253	183	proline rich 12 [Source:MGI Symbol;Acc:MGI:2679002]	MGI:2679002	Prr12
ENSMUSG00000069682	4234.45	0.61714	0.210867	2.92667	0.00342609	0.0735142	5046	3900	4650	4348	3935	3126	3201	predicted pseudogene 10275 [Source:MGI Symbol;Acc:MGI:3704354]	MGI:3704354	Gm10275
ENSMUSG00000079055	12.8373	2.8467	0.972948	2.92585	0.00343519	0.0735142	57	5	18	11	0	9	3	solute carrier family 8 (sodium/calcium exchanger), member 3 [Source:MGI Symbol;Acc:MGI:107976]	MGI:107976	Slc8a3
ENSMUSG00000066878	289.13	-0.862009	0.294754	-2.92451	0.00345003	0.0737219	118	164	216	268	321	577	317	predicted pseudogene 10184 [Source:MGI Symbol;Acc:MGI:3704480]	MGI:3704480	Gm10184
ENSMUSG00000053560	490.515	0.705816	0.241426	2.92353	0.00346091	0.073747	783	386	498	526	462	374	349	immediate early response 2 [Source:MGI Symbol;Acc:MGI:104815]	MGI:104815	Ier2
ENSMUSG00000071052	301.518	0.806969	0.275989	2.92392	0.00345655	0.073747	473	299	401	364	344	198	224	ribosomal protein L7A, pseudogene 5 [Source:MGI Symbol;Acc:MGI:3643553]	MGI:3643553	Rpl7a-ps5
ENSMUSG00000044139	140.48	1.23924	0.424296	2.9207	0.00349251	0.0743162	270	120	254	214	114	104	96	protease, serine 53 [Source:MGI Symbol;Acc:MGI:2652890]	MGI:2652890	Prss53
ENSMUSG00000029664	954.722	-0.754557	0.258404	-2.92007	0.00349955	0.0743618	509	672	743	866	1244	1688	1196	tissue factor pathway inhibitor 2 [Source:MGI Symbol;Acc:MGI:108543]	MGI:108543	Tfpi2
ENSMUSG00000059343	26.5636	-1.14431	0.391976	-2.91932	0.00350792	0.0744355	11	5	18	20	29	50	24	aldolase 1 A, retrogene 1 [Source:MGI Symbol;Acc:MGI:2447811]	MGI:2447811	Aldoart1
ENSMUSG00000090150	4448.89	-0.962099	0.32995	-2.91589	0.00354675	0.0748414	1323	1754	3026	4006	4023	9208	3800	acyl-Coenzyme A dehydrogenase family, member 11 [Source:MGI Symbol;Acc:MGI:2143169]	MGI:2143169	Acad11
ENSMUSG00000022521	777.412	0.62803	0.215345	2.91639	0.00354109	0.0748414	1151	691	994	870	773	682	647	CREB binding protein [Source:MGI Symbol;Acc:MGI:1098280]	MGI:1098280	Crebbp
ENSMUSG00000022468	11.6133	1.73894	0.596339	2.91603	0.0035452	0.0748414	7	16	14	15	3	9	2	endonuclease, polyU-specific [Source:MGI Symbol;Acc:MGI:97746]	MGI:97746	Endou
ENSMUSG00000020205	2291.5	1.84636	0.633151	2.91615	0.00354385	0.0748414	9013	1955	3375	2042	2292	753	1033	pleckstrin homology like domain, family A, member 1 [Source:MGI Symbol;Acc:MGI:1096880]	MGI:1096880	Phlda1
ENSMUSG00000063760	355.678	-0.516213	0.177106	-2.91471	0.0035602	0.0749171	194	227	265	349	343	504	431	ring finger protein 217 [Source:MGI Symbol;Acc:MGI:3610311]	MGI:3610311	Rnf217
ENSMUSG00000079137	114.946	1.01463	0.348087	2.91486	0.00355844	0.0749171	210	97	171	178	125	68	85	ribosomal protein L27, pseudogene 1 [Source:MGI Symbol;Acc:MGI:3645348]	MGI:3645348	Rpl27-ps1
ENSMUSG00000004127	97.3021	0.567681	0.194803	2.91412	0.00356687	0.0749537	113	105	112	143	103	99	77	tRNA methyltransferase 10A [Source:MGI Symbol;Acc:MGI:1920421]	MGI:1920421	Trmt10a
ENSMUSG00000027035	414.993	-0.779245	0.267528	-2.91276	0.00358246	0.0750736	197	168	237	284	479	493	346	ceramide synthase 6 [Source:MGI Symbol;Acc:MGI:2442564]	MGI:2442564	Cers6
ENSMUSG00000022999	261.82	0.944262	0.324153	2.91301	0.00357958	0.0750736	378	291	348	350	261	188	174	limb region 1 like [Source:MGI Symbol;Acc:MGI:1289247]	MGI:1289247	Lmbr1l
ENSMUSG00000110123	32.338	-1.25814	0.432343	-2.91004	0.00361385	0.075085	12	12	20	33	36	68	52	predicted gene, 18562 [Source:MGI Symbol;Acc:MGI:5010747]	MGI:5010747	Gm18562
ENSMUSG00000028551	86.415	-1.14988	0.395092	-2.9104	0.00360964	0.075085	14	46	28	42	72	99	84	cyclin dependent kinase inhibitor 2C [Source:MGI Symbol;Acc:MGI:105388]	MGI:105388	Cdkn2c
ENSMUSG00000028953	445.684	-0.721817	0.248071	-2.90971	0.0036176	0.075085	274	212	326	482	416	888	540	ATP-binding cassette, sub-family F (GCN20), member 2 [Source:MGI Symbol;Acc:MGI:1351657]	MGI:1351657	Abcf2
ENSMUSG00000049940	1078.33	-0.518084	0.178031	-2.91008	0.00361342	0.075085	742	670	864	1190	1390	1846	1093	progesterone receptor membrane component 2 [Source:MGI Symbol;Acc:MGI:1918054]	MGI:1918054	Pgrmc2
ENSMUSG00000004947	87.9059	0.633534	0.217685	2.91032	0.00361057	0.075085	87	92	113	110	80	72	73	deltex 2, E3 ubiquitin ligase [Source:MGI Symbol;Acc:MGI:1921448]	MGI:1921448	Dtx2
ENSMUSG00000028949	33.732	1.10727	0.380241	2.91202	0.00359103	0.075085	38	21	42	54	24	25	13	SWI/SNF related, matrix associated, actin dependent regulator of chromatin, subfamily d, member 3 [Source:MGI Symbol;Acc:MGI:1914243]	MGI:1914243	Smarcd3
ENSMUSG00000038879	8.36306	3.07711	1.05745	2.90993	0.00361509	0.075085	10	7	5	6	2	1	0	NIPA-like domain containing 2 [Source:MGI Symbol;Acc:MGI:1924488]	MGI:1924488	Nipal2
ENSMUSG00000030287	672.064	0.454125	0.15614	2.90845	0.00363221	0.0752854	815	535	784	710	628	656	537	inositol 1,4,5-triphosphate receptor 2 [Source:MGI Symbol;Acc:MGI:99418]	MGI:99418	Itpr2
ENSMUSG00000001158	500.129	0.64499	0.221979	2.90563	0.00366515	0.0758647	752	445	665	574	551	392	414	small nuclear ribonucleoprotein 27 (U4/U6.U5) [Source:MGI Symbol;Acc:MGI:1913868]	MGI:1913868	Snrnp27
ENSMUSG00000044147	326.26	-1.1074	0.381522	-2.90258	0.00370098	0.076191	142	99	227	192	285	620	334	ADP-ribosylation factor 6 [Source:MGI Symbol;Acc:MGI:99435]	MGI:99435	Arf6
ENSMUSG00000022883	158.601	-1.03019	0.354848	-2.90319	0.00369384	0.076191	42	65	112	87	220	183	134	roundabout guidance receptor 1 [Source:MGI Symbol;Acc:MGI:1274781]	MGI:1274781	Robo1
ENSMUSG00000039865	113.861	-0.975163	0.335956	-2.90265	0.00370023	0.076191	45	53	58	104	140	198	106	solute carrier family 44, member 3 [Source:MGI Symbol;Acc:MGI:2384860]	MGI:2384860	Slc44a3
ENSMUSG00000030541	2270.84	-0.631757	0.217599	-2.90331	0.00369237	0.076191	707	1008	1364	1728	2259	2768	1434	isocitrate dehydrogenase 2 (NADP+), mitochondrial [Source:MGI Symbol;Acc:MGI:96414]	MGI:96414	Idh2
ENSMUSG00000039616	482.077	-0.607297	0.20929	-2.9017	0.00371146	0.0763033	285	329	409	468	537	837	607	molybdenum cofactor sulfurase [Source:MGI Symbol;Acc:MGI:1915841]	MGI:1915841	Mocos
ENSMUSG00000028011	16832.1	-0.714274	0.246203	-2.90116	0.00371786	0.0763317	7992	11022	17848	19993	21366	40442	19274	tryptophan 2,3-dioxygenase [Source:MGI Symbol;Acc:MGI:1928486]	MGI:1928486	Tdo2
ENSMUSG00000074489	19.0876	-1.81122	0.62456	-2.9	0.00373167	0.0764087	8	6	14	20	47	62	34	bone gamma-carboxyglutamate protein 3 [Source:MGI Symbol;Acc:MGI:88155]	MGI:88155	Bglap3
ENSMUSG00000042747	852.124	0.625837	0.215804	2.90002	0.00373136	0.0764087	1071	975	1276	1000	936	768	750	keratinocyte associated protein 2 [Source:MGI Symbol;Acc:MGI:1913309]	MGI:1913309	Krtcap2
ENSMUSG00000082070	48.3207	-1.57912	0.545066	-2.89712	0.003766	0.0768698	5	8	17	44	34	99	50	predicted gene 1866 [Source:MGI Symbol;Acc:MGI:3037724]	MGI:3037724	Gm1866
ENSMUSG00000039395	367.455	-0.889998	0.30719	-2.89722	0.00376481	0.0768698	132	213	312	288	508	721	315	melanoregulin [Source:MGI Symbol;Acc:MGI:2151839]	MGI:2151839	Mreg
ENSMUSG00000010025	7370.95	-0.811638	0.280221	-2.89642	0.00377443	0.0768698	3488	3426	6664	6291	10178	15058	5368	aldehyde dehydrogenase family 3, subfamily A2 [Source:MGI Symbol;Acc:MGI:1353452]	MGI:1353452	Aldh3a2
ENSMUSG00000080848	3547.13	0.462072	0.159514	2.89675	0.00377045	0.0768698	3917	3444	4159	4137	3702	3272	2974	predicted pseudogene 9385 [Source:MGI Symbol;Acc:MGI:3646182]	MGI:3646182	Gm9385
ENSMUSG00000032420	300.203	-1.49144	0.515058	-2.89567	0.00378349	0.0768763	29	23	55	44	124	176	71	5' nucleotidase, ecto [Source:MGI Symbol;Acc:MGI:99782]	MGI:99782	Nt5e
ENSMUSG00000040274	589.338	-0.50583	0.174692	-2.89556	0.00378487	0.0768763	462	314	589	465	762	963	559	cyclin-dependent kinase 6 [Source:MGI Symbol;Acc:MGI:1277162]	MGI:1277162	Cdk6
ENSMUSG00000028617	273.928	-0.572454	0.197772	-2.89452	0.00379742	0.0770282	124	163	193	281	285	394	295	leucine rich repeat containing 42 [Source:MGI Symbol;Acc:MGI:1925059]	MGI:1925059	Lrrc42
ENSMUSG00000058761	991.189	0.503514	0.173991	2.8939	0.00380489	0.0770769	1022	737	1409	1380	847	1059	844	ring finger protein 169 [Source:MGI Symbol;Acc:MGI:1920257]	MGI:1920257	Rnf169
ENSMUSG00000063931	691.386	-0.562061	0.194297	-2.8928	0.00381825	0.0771419	314	431	647	788	785	1207	772	peptidase D [Source:MGI Symbol;Acc:MGI:97542]	MGI:97542	Pepd
ENSMUSG00000002395	824.368	0.472559	0.163356	2.89282	0.00381804	0.0771419	842	807	1160	1138	927	792	733	unconventional SNARE in the ER 1 homolog (S. cerevisiae) [Source:MGI Symbol;Acc:MGI:1914273]	MGI:1914273	Use1
ENSMUSG00000061273	328.947	-0.67475	0.233329	-2.89184	0.0038299	0.077172	186	169	250	324	362	580	345	membrane magnesium transporter 1 [Source:MGI Symbol;Acc:MGI:2384305]	MGI:2384305	Mmgt1
ENSMUSG00000078162	639.558	-0.461734	0.159665	-2.89189	0.0038293	0.077172	403	432	661	790	974	1076	663	predicted pseudogene 2574 [Source:MGI Symbol;Acc:MGI:3780741]	MGI:3780741	Gm2574
ENSMUSG00000062846	80.3661	-0.900584	0.311501	-2.89111	0.00383885	0.0772498	25	32	56	81	90	136	82	predicted gene 14176 [Source:MGI Symbol;Acc:MGI:3650021]	MGI:3650021	Gm14176
ENSMUSG00000073176	13.4455	-1.7011	0.589033	-2.88795	0.00387763	0.077927	0	6	6	7	20	23	11	zinc finger protein 449 [Source:MGI Symbol;Acc:MGI:1925869]	MGI:1925869	Zfp449
ENSMUSG00000074743	74.664	-1.16117	0.402412	-2.88552	0.00390762	0.0783225	22	31	29	56	63	125	80	thrombomodulin [Source:MGI Symbol;Acc:MGI:98736]	MGI:98736	Thbd
ENSMUSG00000030341	1147.94	-0.388153	0.13451	-2.88569	0.00390555	0.0783225	816	796	928	1208	1245	1686	1335	tumor necrosis factor receptor superfamily, member 1a [Source:MGI Symbol;Acc:MGI:1314884]	MGI:1314884	Tnfrsf1a
ENSMUSG00000083481	217.756	0.565736	0.196117	2.88468	0.00391809	0.078429	228	205	237	285	196	181	182	ribosomal protein S8, pseudogene 2 [Source:MGI Symbol;Acc:MGI:3649696]	MGI:3649696	Rps8-ps2
ENSMUSG00000025902	67.0897	0.920915	0.319584	2.8816	0.00395657	0.0790949	80	54	93	79	49	42	48	SRY (sex determining region Y)-box 17 [Source:MGI Symbol;Acc:MGI:107543]	MGI:107543	Sox17
ENSMUSG00000072674	55.2724	1.17568	0.408187	2.88026	0.00397353	0.0792255	53	30	62	71	46	24	12	placenta specific 9b [Source:MGI Symbol;Acc:MGI:3711222]	MGI:3711222	Plac9b
ENSMUSG00000074461	8.13999	1.88379	0.653969	2.88056	0.00396975	0.0792255	16	6	12	13	2	4	5	predicted gene 10699 [Source:MGI Symbol;Acc:MGI:3642530]	MGI:3642530	Gm10699
ENSMUSG00000110866	29.8766	-1.5591	0.541811	-2.87757	0.0040075	0.0796937	7	14	33	23	76	49	63	predicted gene, 48362 [Source:MGI Symbol;Acc:MGI:6097831]	MGI:6097831	Gm48362
ENSMUSG00000020978	427.297	-0.496711	0.172614	-2.87758	0.00400736	0.0796937	228	278	307	420	473	624	420	kelch domain containing 2 [Source:MGI Symbol;Acc:MGI:1916804]	MGI:1916804	Klhdc2
ENSMUSG00000055254	224.461	-1.95361	0.679866	-2.87352	0.00405925	0.0801823	86	24	97	97	237	441	320	neurotrophic tyrosine kinase, receptor, type 2 [Source:MGI Symbol;Acc:MGI:97384]	MGI:97384	Ntrk2
ENSMUSG00000009905	475.682	-0.621559	0.216312	-2.87343	0.00406036	0.0801823	273	202	318	408	504	741	370	3-ketodihydrosphingosine reductase [Source:MGI Symbol;Acc:MGI:1918000]	MGI:1918000	Kdsr
ENSMUSG00000035297	436.764	-0.576454	0.200646	-2.87299	0.00406611	0.0801823	208	249	344	472	432	734	470	COP9 signalosome subunit 4 [Source:MGI Symbol;Acc:MGI:1349414]	MGI:1349414	Cops4
ENSMUSG00000027947	1173.87	0.824306	0.287013	2.87202	0.00407862	0.0801823	1999	873	1109	1716	696	1297	858	interleukin 6 receptor, alpha [Source:MGI Symbol;Acc:MGI:105304]	MGI:105304	Il6ra
ENSMUSG00000112249	169.124	0.832275	0.289518	2.87469	0.00404419	0.0801823	257	159	232	294	134	144	173	predicted gene, 30262 [Source:MGI Symbol;Acc:MGI:5589421]	MGI:5589421	Gm30262
ENSMUSG00000002910	353.777	1.10728	0.385286	2.87392	0.00405407	0.0801823	692	324	615	465	317	277	255	arrestin domain containing 2 [Source:MGI Symbol;Acc:MGI:1918057]	MGI:1918057	Arrdc2
ENSMUSG00000105144	32.0838	1.42499	0.496177	2.87194	0.00407957	0.0801823	64	39	55	44	36	15	15	ribosomal protein L21, pseudogene 11 [Source:MGI Symbol;Acc:MGI:3648207]	MGI:3648207	Rpl21-ps11
ENSMUSG00000102649	19.8948	1.52905	0.532027	2.87402	0.00405288	0.0801823	53	21	37	30	17	8	17	predicted gene, 38021 [Source:MGI Symbol;Acc:MGI:5611249]	MGI:5611249	Gm38021
ENSMUSG00000082016	321.331	-1.39914	0.487452	-2.87032	0.00410051	0.0804897	47	129	136	360	328	797	374	phosphoglycerate mutase 1, pseudogene 2 [Source:MGI Symbol;Acc:MGI:3645709]	MGI:3645709	Pgam1-ps2
ENSMUSG00000058240	216.083	-0.450627	0.157028	-2.86972	0.00410831	0.0805389	124	149	193	224	302	280	231	crystallin, zeta (quinone reductase)-like 1 [Source:MGI Symbol;Acc:MGI:1913859]	MGI:1913859	Cryzl1
ENSMUSG00000022433	223.092	0.807512	0.281437	2.86925	0.00411451	0.0805563	319	175	322	230	241	162	121	casein kinase 1, epsilon [Source:MGI Symbol;Acc:MGI:1351660]	MGI:1351660	Csnk1e
ENSMUSG00000081787	49.1299	-1.94074	0.677248	-2.86563	0.00416184	0.0811244	6	7	19	28	26	138	36	predicted gene 13991 [Source:MGI Symbol;Acc:MGI:3651689]	MGI:3651689	Gm13991
ENSMUSG00000025588	21.4387	-1.46293	0.510511	-2.86562	0.00416197	0.0811244	10	6	15	17	33	47	33	N-acetyl transferase 1 [Source:MGI Symbol;Acc:MGI:97279]	MGI:97279	Nat1
ENSMUSG00000075700	2822.33	-0.512292	0.178759	-2.86583	0.00415915	0.0811244	1775	1736	2484	2808	2954	4863	3128	selenoprotein T [Source:MGI Symbol;Acc:MGI:1916477]	MGI:1916477	Selenot
ENSMUSG00000047694	490.249	-0.496201	0.17317	-2.8654	0.00416488	0.0811244	365	269	421	507	512	834	566	Yip1 domain family, member 6 [Source:MGI Symbol;Acc:MGI:1925179]	MGI:1925179	Yipf6
ENSMUSG00000075581	187.452	0.523102	0.182614	2.86452	0.00417644	0.0812453	250	162	211	251	169	197	165	predicted gene 16409 [Source:MGI Symbol;Acc:MGI:3646708]	MGI:3646708	Gm16409
ENSMUSG00000042133	1215.67	0.647257	0.226058	2.86324	0.00419338	0.0814706	1752	1133	1631	1292	1244	976	1024	peptidyl-prolyl isomerase G (cyclophilin G) [Source:MGI Symbol;Acc:MGI:2445173]	MGI:2445173	Ppig
ENSMUSG00000024253	16.7533	-1.35575	0.473824	-2.86129	0.00421916	0.0816582	9	3	4	11	17	26	17	dynein cytoplasmic 2 light intermediate chain 1 [Source:MGI Symbol;Acc:MGI:1913996]	MGI:1913996	Dync2li1
ENSMUSG00000026209	536.364	-0.592984	0.207221	-2.8616	0.00421515	0.0816582	235	335	460	650	602	931	633	aspartyl aminopeptidase [Source:MGI Symbol;Acc:MGI:1278328]	MGI:1278328	Dnpep
ENSMUSG00000020115	378.864	-0.450613	0.157458	-2.8618	0.00421246	0.0816582	240	239	282	409	417	562	407	TANK-binding kinase 1 [Source:MGI Symbol;Acc:MGI:1929658]	MGI:1929658	Tbk1
ENSMUSG00000020679	260.134	0.633523	0.221467	2.86058	0.00422871	0.0817283	399	244	351	261	226	261	229	HNF1 homeobox B [Source:MGI Symbol;Acc:MGI:98505]	MGI:98505	Hnf1b
ENSMUSG00000027533	139.124	1.27119	0.444438	2.86021	0.00423354	0.0817283	173	89	61	92	58	39	56	fatty acid binding protein 5, epidermal [Source:MGI Symbol;Acc:MGI:101790]	MGI:101790	Fabp5
ENSMUSG00000091639	12.3267	-1.85399	0.648469	-2.85903	0.00424941	0.0819305	2	3	4	12	14	25	24	predicted gene 3756 [Source:MGI Symbol;Acc:MGI:3781931]	MGI:3781931	Gm3756
ENSMUSG00000028995	163.719	-1.06257	0.371836	-2.85762	0.00426834	0.0821911	45	43	36	85	103	201	83	family with sequence similarity 126, member A [Source:MGI Symbol;Acc:MGI:2149839]	MGI:2149839	Fam126a
ENSMUSG00000024601	657.049	-0.914731	0.320205	-2.8567	0.00428068	0.0822061	287	341	384	532	504	1430	660	isochorismatase domain containing 1 [Source:MGI Symbol;Acc:MGI:1913557]	MGI:1913557	Isoc1
ENSMUSG00000024247	337.237	0.572666	0.200492	2.8563	0.00428612	0.0822061	398	255	316	378	237	250	296	protein kinase domain containing, cytoplasmic [Source:MGI Symbol;Acc:MGI:2147077]	MGI:2147077	Pkdcc
ENSMUSG00000022389	3715.79	0.772244	0.270339	2.85657	0.00428239	0.0822061	4587	3390	4397	4665	2958	3473	2378	thyrotroph embryonic factor [Source:MGI Symbol;Acc:MGI:98663]	MGI:98663	Tef
ENSMUSG00000021182	52.7832	1.00501	0.351899	2.85596	0.00429076	0.0822061	50	59	47	59	35	27	32	coiled-coil domain containing 88C [Source:MGI Symbol;Acc:MGI:1915589]	MGI:1915589	Ccdc88c
ENSMUSG00000083424	421.383	0.825921	0.289296	2.85494	0.0043045	0.0823655	641	433	518	476	412	272	336	ribosomal protein 35A, pseudogene 4 [Source:MGI Symbol;Acc:MGI:3650995]	MGI:3650995	Rpl35a-ps4
ENSMUSG00000097416	20.4935	1.69889	0.59527	2.85398	0.00431756	0.0825116	23	25	33	19	18	4	5	predicted gene, 26670 [Source:MGI Symbol;Acc:MGI:5477164]	MGI:5477164	Gm26670
ENSMUSG00000008730	849.739	-0.42387	0.148563	-2.85312	0.00432917	0.0826295	589	507	713	821	908	1351	830	homeodomain interacting protein kinase 1 [Source:MGI Symbol;Acc:MGI:1314873]	MGI:1314873	Hipk1
ENSMUSG00000097987	18.4127	1.2047	0.422336	2.85246	0.00433827	0.0826993	25	21	26	26	14	11	12	predicted gene, 17786 [Source:MGI Symbol;Acc:MGI:5009950]	MGI:5009950	Gm17786
ENSMUSG00000029797	40.5398	1.42665	0.500377	2.85116	0.00435602	0.0829336	47	37	63	53	25	14	24	SCO-spondin [Source:MGI Symbol;Acc:MGI:2674311]	MGI:2674311	Sspo
ENSMUSG00000101878	167.721	-1.14552	0.401989	-2.84962	0.00437716	0.0832318	31	56	89	150	126	329	159	predicted pseudogene 8203 [Source:MGI Symbol;Acc:MGI:3646499]	MGI:3646499	Gm8203
ENSMUSG00000095478	283.352	-1.18496	0.416058	-2.84807	0.00439852	0.0833756	38	110	149	288	292	569	264	predicted pseudogene 9824 [Source:MGI Symbol;Acc:MGI:3641964]	MGI:3641964	Gm9824
ENSMUSG00000036572	614.612	0.756474	0.265623	2.84793	0.00440052	0.0833756	937	617	874	693	634	515	476	UPF3 regulator of nonsense transcripts homolog B (yeast) [Source:MGI Symbol;Acc:MGI:1915384]	MGI:1915384	Upf3b
ENSMUSG00000083827	13.8221	1.99935	0.70205	2.84788	0.00440119	0.0833756	35	21	12	18	7	3	9	predicted gene 15712 [Source:MGI Symbol;Acc:MGI:3783154]	MGI:3783154	Gm15712
ENSMUSG00000020250	1585.5	-0.600892	0.211114	-2.84629	0.00442324	0.0836891	860	928	1123	1430	1494	2591	1678	thioredoxin reductase 1 [Source:MGI Symbol;Acc:MGI:1354175]	MGI:1354175	Txnrd1
ENSMUSG00000084323	275.855	0.556072	0.195444	2.84517	0.00443872	0.0838775	279	258	296	354	252	226	222	predicted gene 14438 [Source:MGI Symbol;Acc:MGI:3652091]	MGI:3652091	Gm14438
ENSMUSG00000087008	9.5554	-2.20176	0.774705	-2.84206	0.00448231	0.0841845	0	4	1	4	10	19	8	predicted gene 5530 [Source:MGI Symbol;Acc:MGI:3646374]	MGI:3646374	Gm5530
ENSMUSG00000113749	57.8548	-0.979402	0.344627	-2.84192	0.0044843	0.0841845	17	25	40	52	62	104	61	mRNA turnover 4, pseudogene 1 [Source:MGI Symbol;Acc:MGI:3644169]	MGI:3644169	Mrto4-ps1
ENSMUSG00000062590	72.5722	-0.710467	0.249898	-2.84303	0.00446862	0.0841845	40	46	74	68	83	142	99	armadillo repeat containing 9 [Source:MGI Symbol;Acc:MGI:1926045]	MGI:1926045	Armc9
ENSMUSG00000029084	297.163	-0.47188	0.166053	-2.84174	0.00448684	0.0841845	146	150	222	226	290	326	274	CD38 antigen [Source:MGI Symbol;Acc:MGI:107474]	MGI:107474	Cd38
ENSMUSG00000020455	585.494	0.64094	0.225649	2.84043	0.00450534	0.0841845	811	615	843	864	658	495	576	tripartite motif-containing 11 [Source:MGI Symbol;Acc:MGI:2137355]	MGI:2137355	Trim11
ENSMUSG00000021458	563.456	0.719987	0.253478	2.84043	0.00450533	0.0841845	724	495	815	745	542	455	456	aminopeptidase O [Source:MGI Symbol;Acc:MGI:1919311]	MGI:1919311	Aopep
ENSMUSG00000095526	549.307	0.836967	0.294621	2.84082	0.00449972	0.0841845	799	604	688	589	528	354	435	predicted gene 10243 [Source:MGI Symbol;Acc:MGI:3704266]	MGI:3704266	Gm10243
ENSMUSG00000032265	347.648	0.867171	0.304972	2.84344	0.00446291	0.0841845	463	214	251	356	143	211	257	terminal nucleotidyltransferase 5A [Source:MGI Symbol;Acc:MGI:2670964]	MGI:2670964	Tent5a
ENSMUSG00000113630	54.5023	1.52789	0.537976	2.84007	0.00451038	0.0841845	96	74	114	82	50	37	25	RIKEN cDNA 4930404H11 gene [Source:MGI Symbol;Acc:MGI:1921065]	MGI:1921065	4930404H11Rik
ENSMUSG00000031289	11.6991	2.38529	0.839647	2.84082	0.00449976	0.0841845	19	7	9	13	3	2	3	interleukin 13 receptor, alpha 2 [Source:MGI Symbol;Acc:MGI:1277954]	MGI:1277954	Il13ra2
ENSMUSG00000102571	13.0804	1.66821	0.587779	2.83816	0.00453738	0.0845846	31	13	22	12	11	7	4	predicted gene, 37967 [Source:MGI Symbol;Acc:MGI:5611195]	MGI:5611195	Gm37967
ENSMUSG00000083325	90.6747	-0.985906	0.347503	-2.83711	0.00455236	0.0845966	36	34	40	84	86	160	86	predicted gene 14121 [Source:MGI Symbol;Acc:MGI:3651769]	MGI:3651769	Gm14121
ENSMUSG00000018761	686.874	-0.519405	0.183086	-2.83695	0.00455473	0.0845966	431	496	680	919	960	1284	869	mannose-P-dolichol utilization defect 1 [Source:MGI Symbol;Acc:MGI:1346040]	MGI:1346040	Mpdu1
ENSMUSG00000074607	9.23728	2.30296	0.811648	2.83739	0.00454847	0.0845966	6	6	11	12	3	1	2	TOX high mobility group box family member 2 [Source:MGI Symbol;Acc:MGI:3611233]	MGI:3611233	Tox2
ENSMUSG00000103922	57.9913	-1.20779	0.42609	-2.83458	0.00458864	0.0851223	22	17	20	44	44	112	52	predicted gene 6123 [Source:MGI Symbol;Acc:MGI:3647047]	MGI:3647047	Gm6123
ENSMUSG00000039361	1789	-0.434124	0.153207	-2.83359	0.00460284	0.0852816	1040	1011	1411	1609	1681	2528	1750	phosphatidylinositol binding clathrin assembly protein [Source:MGI Symbol;Acc:MGI:2385902]	MGI:2385902	Picalm
ENSMUSG00000048949	255.278	-1.16683	0.411972	-2.83231	0.00462127	0.0854148	51	89	125	233	160	533	262	predicted pseudogene 6206 [Source:MGI Symbol;Acc:MGI:3644890]	MGI:3644890	Gm6206
ENSMUSG00000057074	2716.78	-0.907942	0.320557	-2.83239	0.00462012	0.0854148	566	1414	1629	2560	2831	4660	2479	carboxylesterase 1G [Source:MGI Symbol;Acc:MGI:88378]	MGI:88378	Ces1g
ENSMUSG00000042010	1062.84	-1.23142	0.434896	-2.83152	0.00463277	0.0854323	185	160	82	481	422	1035	402	acetyl-Coenzyme A carboxylase beta [Source:MGI Symbol;Acc:MGI:2140940]	MGI:2140940	Acacb
ENSMUSG00000062328	92.831	0.729932	0.257793	2.83147	0.00463346	0.0854323	102	83	119	111	84	68	65	ribosomal protein L17 [Source:MGI Symbol;Acc:MGI:2448270]	MGI:2448270	Rpl17
ENSMUSG00000041870	362.5	-0.470257	0.166124	-2.83076	0.00464376	0.0855184	248	195	257	362	440	535	309	ankyrin repeat domain 13a [Source:MGI Symbol;Acc:MGI:1915670]	MGI:1915670	Ankrd13a
ENSMUSG00000061724	93.9525	-1.40509	0.496512	-2.82992	0.00465595	0.0855638	14	30	31	98	77	207	102	predicted gene 2423 [Source:MGI Symbol;Acc:MGI:3805957]	MGI:3805957	Gm2423
ENSMUSG00000071419	2712.95	0.503523	0.177935	2.82982	0.00465749	0.0855638	3192	2398	2885	3018	2387	2392	2315	ribosomal protein S15, pseudogene 2 [Source:MGI Symbol;Acc:MGI:3647234]	MGI:3647234	Rps15-ps2
ENSMUSG00000055866	957.785	1.02167	0.36109	2.82941	0.00466334	0.0855678	1754	670	1651	1653	787	875	752	period circadian clock 2 [Source:MGI Symbol;Acc:MGI:1195265]	MGI:1195265	Per2
ENSMUSG00000025666	92.5695	-0.738457	0.261043	-2.82887	0.00467122	0.085609	66	43	63	55	127	135	74	transmembrane protein 47 [Source:MGI Symbol;Acc:MGI:2177570]	MGI:2177570	Tmem47
ENSMUSG00000032372	445.944	-0.888411	0.314217	-2.82738	0.00469307	0.0859059	158	259	357	535	669	927	481	phospholipid scramblase 2 [Source:MGI Symbol;Acc:MGI:1270860]	MGI:1270860	Plscr2
ENSMUSG00000033417	808.284	-0.596322	0.211005	-2.8261	0.00471183	0.0859385	480	498	582	855	835	1322	1001	CDK2 associated, cullin domain 1 [Source:MGI Symbol;Acc:MGI:1926082]	MGI:1926082	Cacul1
ENSMUSG00000021514	262.097	0.587605	0.207902	2.82636	0.00470808	0.0859385	355	230	266	349	243	261	198	zinc finger protein 369 [Source:MGI Symbol;Acc:MGI:2176229]	MGI:2176229	Zfp369
ENSMUSG00000043424	901.641	0.718248	0.254128	2.82632	0.00470864	0.0859385	1694	654	1146	948	788	930	683	eukaryotic translation initiation factor 3, subunit J2 [Source:MGI Symbol;Acc:MGI:3704486]	MGI:3704486	Eif3j2
ENSMUSG00000081740	38.5055	1.14646	0.405742	2.82559	0.00471934	0.0859723	75	42	61	50	38	24	28	predicted gene 14279 [Source:MGI Symbol;Acc:MGI:3650107]	MGI:3650107	Gm14279
ENSMUSG00000085893	43.1661	0.775669	0.274573	2.82501	0.00472798	0.0860267	52	42	63	83	46	39	35	predicted gene 12091 [Source:MGI Symbol;Acc:MGI:3650089]	MGI:3650089	Gm12091
ENSMUSG00000054342	12.4739	1.85865	0.658144	2.82408	0.00474165	0.0861721	8	14	13	35	4	5	7	potassium intermediate/small conductance calcium-activated channel, subfamily N, member 4 [Source:MGI Symbol;Acc:MGI:1277957]	MGI:1277957	Kcnn4
ENSMUSG00000024747	2986.58	-0.697401	0.247041	-2.82302	0.00475734	0.08632	1210	2146	2377	3552	3768	5247	3903	aldehyde dehydrogenase family 1, subfamily A7 [Source:MGI Symbol;Acc:MGI:1347050]	MGI:1347050	Aldh1a7
ENSMUSG00000089862	199.822	-0.669804	0.237287	-2.82276	0.00476115	0.08632	98	130	158	202	210	382	226	UMAP1-MVP12 associated (UMA) domain containing 1 [Source:MGI Symbol;Acc:MGI:3840148]	MGI:3840148	Umad1
ENSMUSG00000048787	218.44	-0.628779	0.22295	-2.82027	0.00479838	0.086479	129	138	198	248	254	410	287	DCN1, defective in cullin neddylation 1, domain containing 3 (S. cerevisiae) [Source:MGI Symbol;Acc:MGI:2679003]	MGI:2679003	Dcun1d3
ENSMUSG00000053253	491.358	-0.625935	0.221937	-2.82032	0.00479759	0.086479	234	274	363	407	533	736	454	Nedd4 family interacting protein 2 [Source:MGI Symbol;Acc:MGI:1923523]	MGI:1923523	Ndfip2
ENSMUSG00000014956	1418.13	-0.576026	0.204213	-2.82072	0.00479165	0.086479	670	783	1117	1300	1362	2174	1456	protein phosphatase 1 catalytic subunit beta [Source:MGI Symbol;Acc:MGI:104871]	MGI:104871	Ppp1cb
ENSMUSG00000032898	946.973	0.716573	0.253975	2.82143	0.00478095	0.086479	889	878	1301	882	778	825	529	F-box protein 21 [Source:MGI Symbol;Acc:MGI:1924223]	MGI:1924223	Fbxo21
ENSMUSG00000044646	10.875	2.0102	0.712494	2.82136	0.00478207	0.086479	23	16	26	9	3	4	9	zinc finger and BTB domain containing 7C [Source:MGI Symbol;Acc:MGI:2443302]	MGI:2443302	Zbtb7c
ENSMUSG00000035047	254.134	0.470606	0.166979	2.81836	0.00482696	0.0865832	315	228	324	376	261	260	252	KRI1 homolog [Source:MGI Symbol;Acc:MGI:2384899]	MGI:2384899	Kri1
ENSMUSG00000083621	3885.82	0.574855	0.203906	2.81921	0.00481418	0.0865832	4494	3918	4690	4182	3862	2994	3284	predicted gene 14586 [Source:MGI Symbol;Acc:MGI:3705507]	MGI:3705507	Gm14586
ENSMUSG00000109764	5774.37	0.729222	0.258687	2.81894	0.00481827	0.0865832	7280	6026	8203	6569	5621	4959	4309	kallikrein B, plasma 1 [Source:MGI Symbol;Acc:MGI:102849]	MGI:102849	Klkb1
ENSMUSG00000031832	50.6934	0.827363	0.293524	2.81872	0.00482149	0.0865832	56	40	67	85	52	28	38	TATA-box binding protein associated factor, RNA polymerase I, C [Source:MGI Symbol;Acc:MGI:109576]	MGI:109576	Taf1c
ENSMUSG00000026707	46.8268	-0.982024	0.348823	-2.81525	0.00487395	0.0870152	14	34	36	33	63	82	58	NOL1/NOP2/Sun domain family member 6 [Source:MGI Symbol;Acc:MGI:1921705]	MGI:1921705	Nsun6
ENSMUSG00000017723	278.113	-0.876403	0.31126	-2.81566	0.00486772	0.0870152	184	147	172	370	646	427	288	WAP four-disulfide core domain 2 [Source:MGI Symbol;Acc:MGI:1914951]	MGI:1914951	Wfdc2
ENSMUSG00000105748	12.6602	1.59324	0.565774	2.81604	0.00486189	0.0870152	40	13	14	29	10	10	8	predicted gene 43088 [Source:MGI Symbol;Acc:MGI:5663225]	MGI:5663225	Gm43088
ENSMUSG00000096674	22103	3.16322	1.1235	2.81551	0.00486993	0.0870152	47225	56551	88990	38022	8419	3290	10038	major urinary protein 15 [Source:MGI Symbol;Acc:MGI:3780235]	MGI:3780235	Mup15
ENSMUSG00000001891	9172.29	-0.83876	0.298235	-2.81242	0.00491705	0.087591	5142	4765	7560	8134	14064	18126	8026	UDP-glucose pyrophosphorylase 2 [Source:MGI Symbol;Acc:MGI:2183447]	MGI:2183447	Ugp2
ENSMUSG00000037827	165.958	-0.742092	0.263937	-2.81162	0.00492926	0.087591	85	84	117	176	173	306	188	predicted pseudogene 5884 [Source:MGI Symbol;Acc:MGI:3644646]	MGI:3644646	Gm5884
ENSMUSG00000030754	1206.3	-0.532948	0.189531	-2.81194	0.00492444	0.087591	656	743	1099	1244	1346	2076	1276	coatomer protein complex, subunit beta 1 [Source:MGI Symbol;Acc:MGI:1917599]	MGI:1917599	Copb1
ENSMUSG00000097464	15.8082	2.23823	0.795854	2.81237	0.00491787	0.087591	75	15	37	14	14	2	10	predicted gene, 26736 [Source:MGI Symbol;Acc:MGI:5477230]	MGI:5477230	Gm26736
ENSMUSG00000025402	268.653	0.954589	0.339606	2.81087	0.00494076	0.0876926	338	329	365	303	263	147	192	Ngfi-A binding protein 2 [Source:MGI Symbol;Acc:MGI:107563]	MGI:107563	Nab2
ENSMUSG00000030670	160.404	-0.635264	0.226046	-2.81033	0.00494915	0.0877391	99	81	102	163	182	262	157	cytochrome P450, family 2, subfamily r, polypeptide 1 [Source:MGI Symbol;Acc:MGI:2449771]	MGI:2449771	Cyp2r1
ENSMUSG00000015357	1019.15	-0.765314	0.272591	-2.80755	0.00499196	0.0880901	433	703	975	1009	1295	2038	1277	caseinolytic mitochondrial matrix peptidase chaperone subunit [Source:MGI Symbol;Acc:MGI:1346017]	MGI:1346017	Clpx
ENSMUSG00000047804	136.166	-0.61146	0.217792	-2.80754	0.00499214	0.0880901	84	75	89	138	141	254	124	A kinase (PRKA) anchor protein 10 [Source:MGI Symbol;Acc:MGI:1890218]	MGI:1890218	Akap10
ENSMUSG00000041164	456.416	0.417382	0.14861	2.80858	0.00497609	0.0880901	551	379	577	551	478	491	377	zinc finger, MIZ-type containing 2 [Source:MGI Symbol;Acc:MGI:106374]	MGI:106374	Zmiz2
ENSMUSG00000061322	7.73625	2.37349	0.845362	2.80766	0.00499029	0.0880901	16	17	21	6	4	0	6	dynein, axonemal, intermediate chain 1 [Source:MGI Symbol;Acc:MGI:1916172]	MGI:1916172	Dnaic1
ENSMUSG00000046532	336.385	-0.972041	0.346353	-2.8065	0.00500827	0.0881698	183	211	163	368	496	624	455	androgen receptor [Source:MGI Symbol;Acc:MGI:88064]	MGI:88064	Ar
ENSMUSG00000040548	1888.66	-0.561778	0.200154	-2.80673	0.0050047	0.0881698	1009	1202	1622	1846	2039	3297	1987	testis expressed gene 2 [Source:MGI Symbol;Acc:MGI:102465]	MGI:102465	Tex2
ENSMUSG00000099397	29.3801	-1.68563	0.600947	-2.80496	0.00503232	0.0882018	4	7	5	14	14	39	30	predicted gene 7809 [Source:MGI Symbol;Acc:MGI:3643362]	MGI:3643362	Gm7809
ENSMUSG00000034645	28.5832	-0.996387	0.35515	-2.80554	0.00502322	0.0882018	23	14	18	19	56	40	33	zyg-11 family member A, cell cycle regulator [Source:MGI Symbol;Acc:MGI:2446208]	MGI:2446208	Zyg11a
ENSMUSG00000039270	366.37	-0.754984	0.269167	-2.80489	0.0050333	0.0882018	187	193	266	361	398	650	421	multiple EGF-like-domains 9 [Source:MGI Symbol;Acc:MGI:1918264]	MGI:1918264	Megf9
ENSMUSG00000033863	1803.36	0.79321	0.282745	2.80539	0.00502563	0.0882018	3285	1753	2378	2185	1809	1530	1534	Kruppel-like factor 9 [Source:MGI Symbol;Acc:MGI:1333856]	MGI:1333856	Klf9
ENSMUSG00000050312	168.257	-0.689757	0.246008	-2.8038	0.00505037	0.088399	81	95	150	135	133	296	217	NOL1/NOP2/Sun domain family member 3 [Source:MGI Symbol;Acc:MGI:2146565]	MGI:2146565	Nsun3
ENSMUSG00000006057	1033.39	0.611916	0.218471	2.8009	0.00509601	0.0890952	1398	970	1392	1262	1030	946	890	ATP synthase, H+ transporting, mitochondrial F0 complex, subunit C1 (subunit 9) [Source:MGI Symbol;Acc:MGI:107653]	MGI:107653	Atp5g1
ENSMUSG00000105987	82.3624	-1.72291	0.615335	-2.79995	0.00511109	0.0892313	10	8	8	23	40	49	47	expressed sequence AI506816 [Source:MGI Symbol;Acc:MGI:2140929]	MGI:2140929	AI506816
ENSMUSG00000082274	69.33	-1.07097	0.382534	-2.79967	0.00511555	0.0892313	22	20	34	60	50	123	71	predicted gene 14026 [Source:MGI Symbol;Acc:MGI:3649712]	MGI:3649712	Gm14026
ENSMUSG00000024002	1360.03	0.545852	0.19512	2.79751	0.00514978	0.0897254	1888	1300	1760	1490	1410	1279	1188	bromodomain containing 4 [Source:MGI Symbol;Acc:MGI:1888520]	MGI:1888520	Brd4
ENSMUSG00000024892	6858.78	-0.811222	0.290056	-2.79678	0.00516147	0.0898261	3414	3586	4018	6896	6733	14226	6684	pyruvate carboxylase [Source:MGI Symbol;Acc:MGI:97520]	MGI:97520	Pcx
ENSMUSG00000038745	4843.7	0.911746	0.32625	2.79462	0.00519602	0.0903239	8055	5261	9698	6577	5562	4098	3976	NLR family, pyrin domain containing 6 [Source:MGI Symbol;Acc:MGI:2141990]	MGI:2141990	Nlrp6
ENSMUSG00000068036	965.527	0.427544	0.153035	2.79376	0.00520988	0.0904373	1145	800	1355	1055	987	1055	793	afadin, adherens junction formation factor [Source:MGI Symbol;Acc:MGI:1314653]	MGI:1314653	Afdn
ENSMUSG00000010538	39.1764	0.977548	0.349939	2.79348	0.00521445	0.0904373	59	48	51	46	26	35	31	TSSK6 activating co-chaperone [Source:MGI Symbol;Acc:MGI:1924177]	MGI:1924177	Tsacc
ENSMUSG00000015476	8.99068	1.81105	0.648413	2.79305	0.00522129	0.0904527	12	16	10	13	6	4	3	proline-rich transmembrane protein 1 [Source:MGI Symbol;Acc:MGI:1932118]	MGI:1932118	Prrt1
ENSMUSG00000106864	1005.84	0.622578	0.223015	2.79165	0.00524408	0.090744	1341	874	1346	1179	1028	885	774	general transcription factor IIIC, polypeptide 2, beta [Source:MGI Symbol;Acc:MGI:1919002]	MGI:1919002	Gtf3c2
ENSMUSG00000053080	94.2488	0.634124	0.227216	2.79085	0.00525706	0.0908652	90	79	113	99	83	90	44	RIKEN cDNA 2700081O15 gene [Source:MGI Symbol;Acc:MGI:1919667]	MGI:1919667	2700081O15Rik
ENSMUSG00000062582	255.199	0.999727	0.358276	2.79039	0.00526453	0.090891	369	360	340	265	237	125	223	ribosomal protein L30, pseudogene 8 [Source:MGI Symbol;Acc:MGI:3643509]	MGI:3643509	Rpl30-ps8
ENSMUSG00000071640	15.9213	-1.99011	0.714299	-2.78611	0.00533454	0.0909774	2	3	1	13	7	36	21	syntaxin-binding protein 3, pseudogene [Source:MGI Symbol;Acc:MGI:3586869]	MGI:3586869	Stxbp3-ps
ENSMUSG00000026869	451.49	-0.534861	0.191978	-2.78605	0.00533541	0.0909774	265	292	304	444	448	749	465	proteasome (prosome, macropain) 26S subunit, non-ATPase, 5 [Source:MGI Symbol;Acc:MGI:1914248]	MGI:1914248	Psmd5
ENSMUSG00000020074	1426.71	0.525581	0.188441	2.78909	0.00528556	0.0909774	1849	1240	1826	1706	1401	1315	1281	cell division cycle and apoptosis regulator 1 [Source:MGI Symbol;Acc:MGI:1914750]	MGI:1914750	Ccar1
ENSMUSG00000021209	119.877	0.654483	0.234846	2.78686	0.00532217	0.0909774	108	134	198	133	117	110	91	protein phosphatase 4, regulatory subunit 4 [Source:MGI Symbol;Acc:MGI:1921771]	MGI:1921771	Ppp4r4
ENSMUSG00000091845	2597.81	0.66978	0.240203	2.78839	0.00529699	0.0909774	3447	2527	3362	2826	2631	1966	2086	ribosomal protein L36, pseudogene 12 [Source:MGI Symbol;Acc:MGI:3782787]	MGI:3782787	Rpl36-ps12
ENSMUSG00000002289	1955.51	0.677952	0.243259	2.78696	0.00532054	0.0909774	2187	1142	2165	3259	1140	2171	1381	angiopoietin-like 4 [Source:MGI Symbol;Acc:MGI:1888999]	MGI:1888999	Angptl4
ENSMUSG00000038872	678.827	0.786835	0.282246	2.78777	0.0053073	0.0909774	1067	610	973	747	811	465	446	zinc finger homeobox 3 [Source:MGI Symbol;Acc:MGI:99948]	MGI:99948	Zfhx3
ENSMUSG00000003378	261.799	0.874424	0.313522	2.78903	0.00528658	0.0909774	383	293	458	309	235	219	232	glutamate receptor, ionotropic, kainate 5 (gamma 2) [Source:MGI Symbol;Acc:MGI:95818]	MGI:95818	Grik5
ENSMUSG00000041482	31.4066	1.09527	0.392769	2.78859	0.00529381	0.0909774	31	22	42	28	18	24	9	piezo-type mechanosensitive ion channel component 2 [Source:MGI Symbol;Acc:MGI:1918781]	MGI:1918781	Piezo2
ENSMUSG00000038415	349.116	1.88665	0.677012	2.78674	0.00532419	0.0909774	1324	295	219	222	272	149	102	forkhead box Q1 [Source:MGI Symbol;Acc:MGI:1298228]	MGI:1298228	Foxq1
ENSMUSG00000109877	13.0021	1.90258	0.682483	2.78773	0.00530788	0.0909774	16	17	24	44	8	4	10	predicted gene 45609 [Source:MGI Symbol;Acc:MGI:5791445]	MGI:5791445	Gm45609
ENSMUSG00000037419	96.2599	-0.784051	0.281525	-2.78501	0.00535255	0.0910653	36	49	98	80	117	163	109	endonuclease domain containing 1 [Source:MGI Symbol;Acc:MGI:1919196]	MGI:1919196	Endod1
ENSMUSG00000112605	39.7415	0.922978	0.331375	2.7853	0.00534786	0.0910653	62	38	58	78	49	32	26	predicted gene 7476 [Source:MGI Symbol;Acc:MGI:3648574]	MGI:3648574	Gm7476
ENSMUSG00000021018	196.067	0.630922	0.226607	2.78422	0.00536571	0.0911871	237	193	230	276	193	181	153	polymerase (RNA) II (DNA directed) polypeptide H [Source:MGI Symbol;Acc:MGI:2384309]	MGI:2384309	Polr2h
ENSMUSG00000079165	66.5544	0.973405	0.349754	2.78311	0.00538403	0.0913962	126	60	108	91	66	45	58	sin3 associated polypeptide [Source:MGI Symbol;Acc:MGI:3802945]	MGI:3802945	Sap25
ENSMUSG00000025732	601.183	0.709908	0.255151	2.78231	0.0053974	0.0915209	913	484	824	943	691	513	459	MAPK regulated corepressor interacting protein 2 [Source:MGI Symbol;Acc:MGI:1915491]	MGI:1915491	Mcrip2
ENSMUSG00000090137	1093.28	0.814955	0.293244	2.77911	0.00545087	0.0923245	1672	1172	1486	1302	1102	846	863	ubiquitin A-52 residue ribosomal protein fusion product 1 [Source:MGI Symbol;Acc:MGI:98887]	MGI:98887	Uba52
ENSMUSG00000057863	290.862	0.79051	0.28449	2.77869	0.00545782	0.0923393	462	272	424	374	322	219	228	ribosomal protein L36 [Source:MGI Symbol;Acc:MGI:1860603]	MGI:1860603	Rpl36
ENSMUSG00000059022	127.035	0.95069	0.342239	2.77785	0.00547198	0.0924758	239	118	215	141	132	96	95	kielin/chordin-like protein [Source:MGI Symbol;Acc:MGI:2141640]	MGI:2141640	Kcp
ENSMUSG00000024371	1136.96	0.505179	0.182005	2.77564	0.0055094	0.0930048	1063	1192	1242	1616	944	1018	1140	complement component 2 (within H-2S) [Source:MGI Symbol;Acc:MGI:88226]	MGI:88226	C2
ENSMUSG00000034566	1736.13	0.883041	0.31829	2.77433	0.00553154	0.0932749	3028	1777	2476	2189	1814	1286	1388	ATP synthase, H+ transporting, mitochondrial F0 complex, subunit D [Source:MGI Symbol;Acc:MGI:1918929]	MGI:1918929	Atp5h
ENSMUSG00000060377	139.133	0.63372	0.22854	2.77291	0.00555577	0.0935797	153	118	172	186	130	110	109	ribosomal protein L36A, pseudogene 1 [Source:MGI Symbol;Acc:MGI:3642585]	MGI:3642585	Rpl36a-ps1
ENSMUSG00000066613	181.628	0.660894	0.238471	2.77138	0.00558193	0.0938122	254	153	250	199	168	145	157	zinc finger protein 932 [Source:MGI Symbol;Acc:MGI:1916754]	MGI:1916754	Zfp932
ENSMUSG00000021684	23.7113	1.09687	0.395782	2.7714	0.00558163	0.0938122	13	17	26	42	13	16	10	phosphodiesterase 8B [Source:MGI Symbol;Acc:MGI:2443999]	MGI:2443999	Pde8b
ENSMUSG00000058927	1482.42	-0.482465	0.174278	-2.76836	0.00563389	0.0942048	767	1097	1549	1591	2025	2410	1619	predicted gene 10053 [Source:MGI Symbol;Acc:MGI:3704493]	MGI:3704493	Gm10053
ENSMUSG00000036733	325.727	0.362699	0.13099	2.76891	0.00562436	0.0942048	386	292	415	454	364	361	317	RNA binding motif protein 42 [Source:MGI Symbol;Acc:MGI:1915285]	MGI:1915285	Rbm42
ENSMUSG00000008036	1123.71	0.457621	0.165312	2.76822	0.00563629	0.0942048	1285	1013	1417	1406	1253	1073	918	adaptor-related protein complex 2, sigma 1 subunit [Source:MGI Symbol;Acc:MGI:2141861]	MGI:2141861	Ap2s1
ENSMUSG00000029647	582.357	0.630928	0.227838	2.76919	0.00561957	0.0942048	795	500	730	676	632	477	416	PAN3 poly(A) specific ribonuclease subunit [Source:MGI Symbol;Acc:MGI:1919837]	MGI:1919837	Pan3
ENSMUSG00000067225	2912.34	1.82063	0.657518	2.76894	0.0056239	0.0942048	2302	3325	4867	3390	1038	1341	1058	cytochrome P450, family 2, subfamily c, polypeptide 54 [Source:MGI Symbol;Acc:MGI:3642960]	MGI:3642960	Cyp2c54
ENSMUSG00000069083	170.885	-0.988726	0.357228	-2.76777	0.00564406	0.0942311	50	93	122	163	188	361	188	predicted pseudogene 10259 [Source:MGI Symbol;Acc:MGI:3704211]	MGI:3704211	Gm10259
ENSMUSG00000052146	603.854	0.763432	0.275886	2.7672	0.00565405	0.0942942	826	564	764	710	602	390	470	ribosomal protein S10 [Source:MGI Symbol;Acc:MGI:1914347]	MGI:1914347	Rps10
ENSMUSG00000033964	228.296	-0.65681	0.237482	-2.76573	0.0056796	0.0944699	165	124	201	180	261	396	269	zinc finger and BTB domain containing 41 [Source:MGI Symbol;Acc:MGI:2444487]	MGI:2444487	Zbtb41
ENSMUSG00000031478	55.005	1.0294	0.372149	2.7661	0.00567317	0.0944699	95	52	59	89	59	41	27	NIMA (never in mitosis gene a)-related expressed kinase 3 [Source:MGI Symbol;Acc:MGI:1344371]	MGI:1344371	Nek3
ENSMUSG00000090264	175.28	1.30632	0.472361	2.76552	0.00568324	0.0944699	490	114	124	301	90	86	178	eukaryotic translation initiation factor 4E binding protein 3 [Source:MGI Symbol;Acc:MGI:1270847]	MGI:1270847	Eif4ebp3
ENSMUSG00000083892	8.5006	-2.29234	0.829771	-2.76261	0.00573407	0.0951067	0	3	2	4	6	12	19	predicted gene 1848 [Source:MGI Symbol;Acc:MGI:3037706]	MGI:3037706	Gm1848
ENSMUSG00000027546	872.319	-0.68869	0.249264	-2.76289	0.00572916	0.0951067	506	424	613	867	960	1641	795	ATPase, class II, type 9A [Source:MGI Symbol;Acc:MGI:1330826]	MGI:1330826	Atp9a
ENSMUSG00000054889	770.751	-0.802034	0.290389	-2.76193	0.00574609	0.0952021	329	284	365	539	522	1249	569	desmoplakin [Source:MGI Symbol;Acc:MGI:109611]	MGI:109611	Dsp
ENSMUSG00000035284	276.903	-0.683841	0.247639	-2.76144	0.0057547	0.0952408	181	154	218	177	258	493	295	vacuolar protein sorting 13C [Source:MGI Symbol;Acc:MGI:2444207]	MGI:2444207	Vps13c
ENSMUSG00000021699	37.0885	-1.24367	0.450716	-2.75933	0.005792	0.0953776	13	14	15	9	40	51	19	phosphodiesterase 4D, cAMP specific [Source:MGI Symbol;Acc:MGI:99555]	MGI:99555	Pde4d
ENSMUSG00000067150	149.539	-0.705429	0.255643	-2.75943	0.00579017	0.0953776	100	77	117	117	152	277	162	exportin 5 [Source:MGI Symbol;Acc:MGI:1913789]	MGI:1913789	Xpo5
ENSMUSG00000022110	1869.3	-0.689706	0.25003	-2.75849	0.0058069	0.0953776	735	988	1297	1818	1617	3307	1847	succinate-Coenzyme A ligase, ADP-forming, beta subunit [Source:MGI Symbol;Acc:MGI:1306775]	MGI:1306775	Sucla2
ENSMUSG00000061559	705.615	-0.600579	0.217626	-2.75968	0.00578579	0.0953776	283	446	669	786	824	1212	801	WD repeat domain 61 [Source:MGI Symbol;Acc:MGI:1917493]	MGI:1917493	Wdr61
ENSMUSG00000022553	323.743	0.477314	0.172974	2.75946	0.00578974	0.0953776	313	249	385	376	310	287	227	MAF1 homolog, negative regulator of RNA polymerase III [Source:MGI Symbol;Acc:MGI:1916127]	MGI:1916127	Maf1
ENSMUSG00000008575	3896.37	0.605372	0.219417	2.759	0.00579782	0.0953776	5160	3566	4777	4379	4177	3496	2699	nuclear factor I/B [Source:MGI Symbol;Acc:MGI:103188]	MGI:103188	Nfib
ENSMUSG00000021281	343.766	0.821542	0.297788	2.75881	0.0058012	0.0953776	288	310	582	350	296	240	211	tumor necrosis factor, alpha-induced protein 2 [Source:MGI Symbol;Acc:MGI:104960]	MGI:104960	Tnfaip2
ENSMUSG00000032010	1056.61	1.28749	0.466824	2.75798	0.00581594	0.0954228	2430	448	957	1691	465	946	588	ubiquitin specific peptidase 2 [Source:MGI Symbol;Acc:MGI:1858178]	MGI:1858178	Usp2
ENSMUSG00000041741	46.9309	-0.954835	0.346389	-2.75654	0.00584164	0.095679	18	23	22	27	46	77	33	phosphodiesterase 3A, cGMP inhibited [Source:MGI Symbol;Acc:MGI:1860764]	MGI:1860764	Pde3a
ENSMUSG00000028024	1412.55	-0.786773	0.285444	-2.75632	0.00584562	0.095679	639	558	729	1045	1178	2126	1181	glutamyl aminopeptidase [Source:MGI Symbol;Acc:MGI:106645]	MGI:106645	Enpep
ENSMUSG00000085783	296.794	-0.752542	0.273051	-2.75605	0.00585045	0.095679	120	190	206	328	320	616	308	predicted pseudogene 9816 [Source:MGI Symbol;Acc:MGI:3704465]	MGI:3704465	Gm9816
ENSMUSG00000043991	631.65	0.82955	0.301031	2.75569	0.00585677	0.0956795	1145	663	929	710	703	462	536	purine rich element binding protein A [Source:MGI Symbol;Acc:MGI:103079]	MGI:103079	Pura
ENSMUSG00000063281	162.216	-0.667018	0.242083	-2.75532	0.0058634	0.0956849	89	106	130	150	184	268	204	zinc finger protein 35 [Source:MGI Symbol;Acc:MGI:99179]	MGI:99179	Zfp35
ENSMUSG00000045136	32.2741	-1.89062	0.686858	-2.75256	0.00591306	0.0958774	8	14	22	10	86	76	19	tubulin, beta 2B class IIB [Source:MGI Symbol;Acc:MGI:1920960]	MGI:1920960	Tubb2b
ENSMUSG00000030275	857.572	-0.716002	0.260033	-2.7535	0.00589614	0.0958774	391	513	568	754	792	1563	871	ethanolamine kinase 1 [Source:MGI Symbol;Acc:MGI:1922570]	MGI:1922570	Etnk1
ENSMUSG00000022808	360.73	-0.651275	0.236583	-2.75284	0.00590815	0.0958774	157	193	292	365	360	636	370	sorting nexin 4 [Source:MGI Symbol;Acc:MGI:1916400]	MGI:1916400	Snx4
ENSMUSG00000070002	577.203	0.621427	0.225649	2.75395	0.00588804	0.0958774	711	628	785	755	554	536	540	elongation factor RNA polymerase II [Source:MGI Symbol;Acc:MGI:109377]	MGI:109377	Ell
ENSMUSG00000040640	136.96	0.685878	0.249144	2.75294	0.00590619	0.0958774	161	174	228	172	146	141	115	ELKS/RAB6-interacting/CAST family member 2 [Source:MGI Symbol;Acc:MGI:1098749]	MGI:1098749	Erc2
ENSMUSG00000081214	568.062	0.867936	0.315204	2.75357	0.00589496	0.0958774	899	620	714	631	605	361	415	ribosomal protein L35A, pseudogene 2 [Source:MGI Symbol;Acc:MGI:3705461]	MGI:3705461	Rpl35a-ps2
ENSMUSG00000097589	422.912	0.943769	0.342945	2.75195	0.00592417	0.0959551	584	522	470	407	356	253	308	deleted in lymphocytic leukemia, 2 [Source:MGI Symbol;Acc:MGI:1934030]	MGI:1934030	Dleu2
ENSMUSG00000079884	330.296	-1.85297	0.673813	-2.74998	0.00595997	0.096127	41	68	79	254	186	780	373	predicted gene 10698 [Source:MGI Symbol;Acc:MGI:3704329]	MGI:3704329	Gm10698
ENSMUSG00000078995	15.9029	-1.29908	0.472263	-2.75075	0.00594591	0.096127	5	9	4	7	21	17	16	zinc finger protein 456 [Source:MGI Symbol;Acc:MGI:3040694]	MGI:3040694	Zfp456
ENSMUSG00000052031	274.244	0.860323	0.312804	2.75036	0.00595303	0.096127	394	256	350	280	246	188	186	T cell activation GTPase activating protein 1 [Source:MGI Symbol;Acc:MGI:1919786]	MGI:1919786	Tagap1
ENSMUSG00000095017	22.8863	1.28396	0.466899	2.74997	0.00596009	0.096127	44	27	30	27	19	10	17	ribosomal protein S12, pseudogene 15 [Source:MGI Symbol;Acc:MGI:3645463]	MGI:3645463	Rps12-ps15
ENSMUSG00000019818	4661.59	-0.4351	0.158241	-2.7496	0.00596676	0.0961325	2625	3335	4263	4549	5036	7412	5011	CD164 antigen [Source:MGI Symbol;Acc:MGI:1859568]	MGI:1859568	Cd164
ENSMUSG00000019863	71.9266	-0.654497	0.238094	-2.7489	0.00597953	0.0962362	50	49	73	59	95	128	95	glutaminyl-tRNA synthase (glutamine-hydrolyzing)-like 1 [Source:MGI Symbol;Acc:MGI:1923813]	MGI:1923813	Qrsl1
ENSMUSG00000039745	701.761	-0.65519	0.238511	-2.747	0.00601427	0.0965066	247	313	364	514	661	814	494	HIV-1 Tat interactive protein 2 [Source:MGI Symbol;Acc:MGI:1859271]	MGI:1859271	Htatip2
ENSMUSG00000022210	2160.23	-0.541681	0.197203	-2.74682	0.00601768	0.0965066	1556	1264	1764	2426	2527	4066	2311	dehydrogenase/reductase (SDR family) member 4 [Source:MGI Symbol;Acc:MGI:90169]	MGI:90169	Dhrs4
ENSMUSG00000029787	208.356	-0.45217	0.164629	-2.7466	0.00602174	0.0965066	116	118	185	212	246	309	192	AVL9 cell migration associated [Source:MGI Symbol;Acc:MGI:1926187]	MGI:1926187	Avl9
ENSMUSG00000071226	344.156	0.83594	0.304354	2.7466	0.00602162	0.0965066	486	339	539	304	314	262	248	CECR2, histone acetyl-lysine reader [Source:MGI Symbol;Acc:MGI:1923799]	MGI:1923799	Cecr2
ENSMUSG00000025040	125.093	-0.735288	0.267794	-2.74572	0.00603781	0.0965605	44	76	92	113	138	198	133	FUN14 domain containing 1 [Source:MGI Symbol;Acc:MGI:1919268]	MGI:1919268	Fundc1
ENSMUSG00000035401	452.176	0.674505	0.245653	2.74577	0.00603695	0.0965605	668	390	657	481	419	398	385	EMSY, BRCA2-interacting transcriptional repressor [Source:MGI Symbol;Acc:MGI:1924203]	MGI:1924203	Emsy
ENSMUSG00000081887	23.5043	-1.42997	0.520956	-2.74489	0.00605303	0.0967021	7	16	7	10	18	57	25	predicted gene 12097 [Source:MGI Symbol;Acc:MGI:3651582]	MGI:3651582	Gm12097
ENSMUSG00000026343	103.872	-0.958073	0.349248	-2.74325	0.00608352	0.097087	30	50	72	76	118	152	111	G protein-coupled receptor 39 [Source:MGI Symbol;Acc:MGI:1918361]	MGI:1918361	Gpr39
ENSMUSG00000045333	9.35303	-1.88631	0.687735	-2.74279	0.006092	0.0971204	3	4	6	9	20	46	7	zinc finger protein 423 [Source:MGI Symbol;Acc:MGI:1891217]	MGI:1891217	Zfp423
ENSMUSG00000107835	23.7875	1.96194	0.715629	2.74156	0.00611487	0.0973828	110	16	22	23	18	11	11	predicted gene, 43999 [Source:MGI Symbol;Acc:MGI:5690391]	MGI:5690391	Gm43999
ENSMUSG00000045854	120.474	-0.503338	0.183624	-2.74113	0.00612278	0.0974067	71	77	104	134	134	180	156	LYR motif containing 2 [Source:MGI Symbol;Acc:MGI:1917573]	MGI:1917573	Lyrm2
ENSMUSG00000099662	22.4107	-1.44697	0.528342	-2.73871	0.00616814	0.0977646	1	7	17	16	28	44	23	protein phosphatase 1, regulatory (inhibitor) subunit 2, pseudogene 2 [Source:MGI Symbol;Acc:MGI:3647847]	MGI:3647847	Ppp1r2-ps2
ENSMUSG00000094257	53.5897	-0.967257	0.35353	-2.736	0.00621916	0.0977646	17	27	47	64	72	122	65	adaptor-related protein complex 3, sigma 1 subunit, pseudogene 2 [Source:MGI Symbol;Acc:MGI:1929217]	MGI:1929217	Ap3s1-ps2
ENSMUSG00000046441	38.8368	-0.955796	0.34939	-2.73561	0.0062264	0.0977646	23	18	21	27	47	60	44	cap methyltransferase 2 [Source:MGI Symbol;Acc:MGI:2384580]	MGI:2384580	Cmtr2
ENSMUSG00000026368	2031.15	-0.869185	0.317589	-2.73682	0.00620355	0.0977646	519	960	1318	1757	1713	3657	1837	coagulation factor XIII, beta subunit [Source:MGI Symbol;Acc:MGI:88379]	MGI:88379	F13b
ENSMUSG00000031166	452.683	0.31658	0.115675	2.7368	0.00620394	0.0977646	427	331	501	549	412	483	364	WD repeat domain 13 [Source:MGI Symbol;Acc:MGI:1914661]	MGI:1914661	Wdr13
ENSMUSG00000024958	404.996	0.531868	0.194381	2.73621	0.00621507	0.0977646	490	421	634	601	486	400	392	G protein-coupled receptor 137 [Source:MGI Symbol;Acc:MGI:2147529]	MGI:2147529	Gpr137
ENSMUSG00000031365	154.86	0.56858	0.207854	2.73548	0.00622893	0.0977646	167	146	186	167	125	144	125	zinc finger protein 275 [Source:MGI Symbol;Acc:MGI:1350985]	MGI:1350985	Zfp275
ENSMUSG00000073435	215.435	0.573884	0.209753	2.736	0.00621917	0.0977646	218	196	291	293	192	202	184	NME/NM23 nucleoside diphosphate kinase 3 [Source:MGI Symbol;Acc:MGI:1930182]	MGI:1930182	Nme3
ENSMUSG00000019039	852.47	0.587839	0.214701	2.73794	0.00618253	0.0977646	1212	781	1191	1203	893	863	776	DALR anticodon binding domain containing 3 [Source:MGI Symbol;Acc:MGI:1915039]	MGI:1915039	Dalrd3
ENSMUSG00000036570	4380.65	0.69239	0.253036	2.73632	0.00621297	0.0977646	6586	4356	5666	5287	4579	3611	3672	FXYD domain-containing ion transport regulator 1 [Source:MGI Symbol;Acc:MGI:1889273]	MGI:1889273	Fxyd1
ENSMUSG00000084129	24.5553	1.01282	0.370064	2.73689	0.00620235	0.0977646	41	18	31	45	20	16	21	high mobility group box 1, pseudogene 1 [Source:MGI Symbol;Acc:MGI:3768536]	MGI:3768536	Hmgb1-ps1
ENSMUSG00000023755	14.093	1.55686	0.56902	2.73604	0.00621842	0.0977646	22	17	14	19	14	7	1	Ras homolog enriched in brain like 1 [Source:MGI Symbol;Acc:MGI:1916409]	MGI:1916409	Rhebl1
ENSMUSG00000103916	12.1493	2.32782	0.849846	2.73911	0.00616061	0.0977646	41	29	20	6	11	4	3	predicted gene, 38071 [Source:MGI Symbol;Acc:MGI:5611299]	MGI:5611299	Gm38071
ENSMUSG00000036282	376.351	-0.506533	0.185241	-2.73445	0.0062484	0.097969	234	195	326	399	380	614	417	N(alpha)-acetyltransferase 30, NatC catalytic subunit [Source:MGI Symbol;Acc:MGI:1922259]	MGI:1922259	Naa30
ENSMUSG00000026641	353.205	0.483981	0.177054	2.73352	0.00626608	0.098145	364	338	399	431	376	320	262	upstream transcription factor 1 [Source:MGI Symbol;Acc:MGI:99542]	MGI:99542	Usf1
ENSMUSG00000036309	3804.17	-0.44159	0.161571	-2.73311	0.00627391	0.0981663	2134	2490	3609	4280	4800	6055	3822	S-phase kinase-associated protein 1A [Source:MGI Symbol;Acc:MGI:103575]	MGI:103575	Skp1a
ENSMUSG00000043487	40.4522	-1.18111	0.432262	-2.73239	0.00628775	0.0982817	14	4	20	28	31	62	34	acyl-CoA thioesterase 6 [Source:MGI Symbol;Acc:MGI:1921287]	MGI:1921287	Acot6
ENSMUSG00000075000	297.922	-0.670394	0.245497	-2.73076	0.00631881	0.0986656	152	169	249	345	343	566	344	nuclear receptor binding factor 2 [Source:MGI Symbol;Acc:MGI:1354950]	MGI:1354950	Nrbf2
ENSMUSG00000028990	73.5675	-0.904597	0.331327	-2.73023	0.00632908	0.0987245	40	40	46	65	70	142	100	leucine zipper and CTNNBIP1 domain containing [Source:MGI Symbol;Acc:MGI:1916401]	MGI:1916401	Lzic
ENSMUSG00000050029	666.761	-0.356589	0.130713	-2.72803	0.00637134	0.0990785	470	515	589	635	877	975	641	RAP2C, member of RAS oncogene family [Source:MGI Symbol;Acc:MGI:1919315]	MGI:1919315	Rap2c
ENSMUSG00000059159	700.334	0.76995	0.28219	2.72848	0.00636266	0.0990785	1139	612	912	741	663	453	616	predicted pseudogene 8129 [Source:MGI Symbol;Acc:MGI:3646863]	MGI:3646863	Gm8129
ENSMUSG00000025207	7220.48	0.788545	0.289026	2.72829	0.00636638	0.0990785	8101	7133	13563	7931	7342	5759	5294	sema domain, immunoglobulin domain (Ig), transmembrane domain (TM) and short cytoplasmic domain, (semaphorin) 4G [Source:MGI Symbol;Acc:MGI:1347047]	MGI:1347047	Sema4g
ENSMUSG00000028633	75.283	-1.18265	0.433572	-2.72769	0.00637792	0.0990795	53	37	45	46	93	149	121	cytidine 5'-triphosphate synthase [Source:MGI Symbol;Acc:MGI:1858304]	MGI:1858304	Ctps
ENSMUSG00000039108	469.417	0.399888	0.146663	2.72658	0.00639936	0.0993111	552	366	493	598	444	493	390	LSM family member 14B [Source:MGI Symbol;Acc:MGI:3040677]	MGI:3040677	Lsm14b
ENSMUSG00000017493	26448.8	0.292377	0.10727	2.72561	0.0064183	0.0994121	21262	21443	28881	35984	23741	28359	23384	insulin-like growth factor binding protein 4 [Source:MGI Symbol;Acc:MGI:96439]	MGI:96439	Igfbp4
ENSMUSG00000020451	169.29	0.603524	0.221457	2.72524	0.0064255	0.0994121	169	140	229	209	172	135	117	LIM motif-containing protein kinase 2 [Source:MGI Symbol;Acc:MGI:1197517]	MGI:1197517	Limk2
ENSMUSG00000055553	1623.27	0.681717	0.250119	2.72557	0.00641907	0.0994121	2126	1638	2081	1988	1603	1345	1319	KxDL motif containing 1 [Source:MGI Symbol;Acc:MGI:1922870]	MGI:1922870	Kxd1
ENSMUSG00000036613	118.668	-0.630062	0.231287	-2.72416	0.0064466	0.099637	89	84	124	107	177	259	120	EARP complex and GARP complex interacting protein 1 [Source:MGI Symbol;Acc:MGI:1289332]	MGI:1289332	Eipr1
ENSMUSG00000113475	60.1057	-3.10394	1.14038	-2.72185	0.00649175	0.0996682	0	2	4	4	16	58	4	predicted gene, 49366 [Source:MGI Symbol;Acc:MGI:6121579]	MGI:6121579	Gm49366
ENSMUSG00000067656	337.892	-2.97447	1.09211	-2.72359	0.00645763	0.0996682	6	16	32	58	302	390	54	solute carrier family 22, member 27 [Source:MGI Symbol;Acc:MGI:3042283]	MGI:3042283	Slc22a27
ENSMUSG00000031299	1947.36	-0.552457	0.202884	-2.72302	0.00646883	0.0996682	1285	1045	1372	1984	2149	3304	1839	pyruvate dehydrogenase E1 alpha 1 [Source:MGI Symbol;Acc:MGI:97532]	MGI:97532	Pdha1
ENSMUSG00000027531	1439.78	0.349635	0.128447	2.72201	0.00648853	0.0996682	1417	1196	1702	1825	1340	1600	1246	inositol (myo)-1(or 4)-monophosphatase 1 [Source:MGI Symbol;Acc:MGI:1933158]	MGI:1933158	Impa1
ENSMUSG00000060198	1008.84	0.509268	0.18703	2.72293	0.00647066	0.0996682	1091	939	1131	1095	918	795	888	predicted gene 11353 [Source:MGI Symbol;Acc:MGI:3649794]	MGI:3649794	Gm11353
ENSMUSG00000090555	245.755	0.723174	0.265706	2.72171	0.00649454	0.0996682	325	274	382	220	194	210	236	predicted gene 8893 [Source:MGI Symbol;Acc:MGI:3779818]	MGI:3779818	Gm8893
ENSMUSG00000073406	16.9018	1.89169	0.694896	2.72226	0.00648373	0.0996682	45	5	44	36	18	4	7	histocompatibility 2, blastocyst [Source:MGI Symbol;Acc:MGI:892004]	MGI:892004	H2-Bl
ENSMUSG00000013662	733.899	-0.520544	0.191314	-2.72089	0.00651055	0.0998131	396	407	500	685	616	1162	715	ATPase family, AAA domain containing 1 [Source:MGI Symbol;Acc:MGI:1915229]	MGI:1915229	Atad1
ENSMUSG00000045827	126.602	-0.679257	0.249695	-2.72035	0.00652134	0.0998777	44	71	87	103	109	195	122	serine (or cysteine) peptidase inhibitor, clade B, member 9 [Source:MGI Symbol;Acc:MGI:106603]	MGI:106603	Serpinb9
ENSMUSG00000111409	39.7197	-1.4294	0.525687	-2.71911	0.00654579	0.100051	6	15	15	34	30	76	54	predicted gene, 49380 [Source:MGI Symbol;Acc:MGI:6121601]	MGI:6121601	Gm49380
ENSMUSG00000106574	499.386	-0.421746	0.15509	-2.71937	0.00654057	0.100051	344	341	517	630	766	841	512	predicted pseudogene 2451 [Source:MGI Symbol;Acc:MGI:3780618]	MGI:3780618	Gm2451
ENSMUSG00000032261	682.178	-0.75314	0.277134	-2.7176	0.00657564	0.100262	434	344	484	539	719	1299	674	SH3 domain binding glutamic acid-rich protein like 2 [Source:MGI Symbol;Acc:MGI:1915350]	MGI:1915350	Sh3bgrl2
ENSMUSG00000082585	401.384	0.449962	0.165579	2.7175	0.00657764	0.100262	519	321	412	526	374	442	325	predicted gene 15387 [Source:MGI Symbol;Acc:MGI:3705374]	MGI:3705374	Gm15387
ENSMUSG00000005718	101.065	0.74731	0.275008	2.71741	0.00657945	0.100262	126	103	116	128	101	83	64	transcription factor AP4 [Source:MGI Symbol;Acc:MGI:103239]	MGI:103239	Tfap4
ENSMUSG00000026796	117.386	-0.89148	0.32815	-2.71668	0.00659397	0.100283	83	60	65	82	146	225	112	family with sequence similarity 129, member B [Source:MGI Symbol;Acc:MGI:2442910]	MGI:2442910	Fam129b
ENSMUSG00000040451	273.888	-0.548219	0.201784	-2.71686	0.00659036	0.100283	148	137	254	215	321	410	230	sphingomyelin synthase 1 [Source:MGI Symbol;Acc:MGI:2444110]	MGI:2444110	Sgms1
ENSMUSG00000034993	492.666	-0.660281	0.243185	-2.71513	0.00662491	0.100585	245	282	325	480	564	759	503	vesicle amine transport 1 [Source:MGI Symbol;Acc:MGI:1349450]	MGI:1349450	Vat1
ENSMUSG00000031446	1331.54	-0.594621	0.219049	-2.71456	0.00663639	0.100585	874	712	1049	1196	1243	2538	1327	cullin 4A [Source:MGI Symbol;Acc:MGI:1914487]	MGI:1914487	Cul4a
ENSMUSG00000044328	49.4978	0.807402	0.297387	2.71499	0.00662777	0.100585	80	46	67	68	58	38	34	transformation related protein 53 inducible protein 13 [Source:MGI Symbol;Acc:MGI:1915125]	MGI:1915125	Trp53i13
ENSMUSG00000085028	296.387	0.984878	0.362839	2.71436	0.00664033	0.100585	448	255	536	411	270	209	233	Slc2a4 regulator, pseudogene [Source:MGI Symbol;Acc:MGI:3651388]	MGI:3651388	Slc2a4rg-ps
ENSMUSG00000069744	842.573	0.607132	0.223709	2.71394	0.00664883	0.100613	1252	950	1268	1039	1026	826	751	proteasome (prosome, macropain) subunit, beta type 3 [Source:MGI Symbol;Acc:MGI:1347014]	MGI:1347014	Psmb3
ENSMUSG00000004610	4856.34	0.549034	0.202376	2.71293	0.00666902	0.100718	5952	4568	6571	6108	5302	4554	3955	electron transferring flavoprotein, beta polypeptide [Source:MGI Symbol;Acc:MGI:106098]	MGI:106098	Etfb
ENSMUSG00000072115	5439.54	1.06312	0.39183	2.71323	0.00666313	0.100718	5764	8344	7900	11300	3251	2605	7290	angiogenin, ribonuclease, RNase A family, 5 [Source:MGI Symbol;Acc:MGI:88022]	MGI:88022	Ang
ENSMUSG00000058258	466.306	1.054	0.388583	2.71241	0.00667955	0.100777	155	380	197	616	116	234	208	isopentenyl-diphosphate delta isomerase [Source:MGI Symbol;Acc:MGI:2442264]	MGI:2442264	Idi1
ENSMUSG00000038274	523.919	0.744433	0.274536	2.7116	0.00669595	0.100924	724	460	660	678	512	388	403	Finkel-Biskis-Reilly murine sarcoma virus (FBR-MuSV) ubiquitously expressed (fox derived) [Source:MGI Symbol;Acc:MGI:102547]	MGI:102547	Fau
ENSMUSG00000033624	73.3343	-1.34866	0.497526	-2.71073	0.00671346	0.101088	21	23	47	37	44	173	72	pyruvate dehydrogenase phosphatase regulatory subunit [Source:MGI Symbol;Acc:MGI:2442188]	MGI:2442188	Pdpr
ENSMUSG00000031925	58.9774	0.756661	0.279317	2.70896	0.00674937	0.101528	50	46	51	83	35	35	46	mastermind like transcriptional coactivator 2 [Source:MGI Symbol;Acc:MGI:2389460]	MGI:2389460	Maml2
ENSMUSG00000030042	315.256	-0.399756	0.147601	-2.70835	0.00676178	0.101614	200	182	294	342	357	470	330	polymerase (DNA-directed), epsilon 4 (p12 subunit) [Source:MGI Symbol;Acc:MGI:1914229]	MGI:1914229	Pole4
ENSMUSG00000029265	292.562	-0.658574	0.243286	-2.707	0.0067895	0.10193	123	190	204	297	299	484	332	down-regulator of transcription 1 [Source:MGI Symbol;Acc:MGI:1100515]	MGI:1100515	Dr1
ENSMUSG00000031245	1318.24	0.55857	0.206382	2.70648	0.00680004	0.101987	1830	1082	1629	1578	1235	1264	1127	high-mobility group nucleosome binding domain 5 [Source:MGI Symbol;Acc:MGI:1355295]	MGI:1355295	Hmgn5
ENSMUSG00000035126	11.6258	1.52321	0.562903	2.706	0.00680995	0.102035	13	11	26	12	7	9	3	WD repeat domain 78 [Source:MGI Symbol;Acc:MGI:2385328]	MGI:2385328	Wdr78
ENSMUSG00000029014	496.161	0.473262	0.175021	2.70403	0.0068504	0.102238	559	414	654	588	523	442	415	DnaJ heat shock protein family (Hsp40) member C2 [Source:MGI Symbol;Acc:MGI:99470]	MGI:99470	Dnajc2
ENSMUSG00000024422	749.955	0.524075	0.193785	2.70441	0.0068426	0.102238	1022	642	908	908	740	748	631	DEAH (Asp-Glu-Ala-His) box polypeptide 16 [Source:MGI Symbol;Acc:MGI:1916442]	MGI:1916442	Dhx16
ENSMUSG00000034382	366.425	0.589229	0.217883	2.70433	0.00684418	0.102238	400	311	458	433	274	416	251	expressed sequence AI661453 [Source:MGI Symbol;Acc:MGI:2146908]	MGI:2146908	AI661453
ENSMUSG00000062170	10.9046	6.1641	2.27947	2.70419	0.00684717	0.102238	36	0	13	45	0	1	0	Fmr1 neighbor [Source:MGI Symbol;Acc:MGI:2672032]	MGI:2672032	Fmr1nb
ENSMUSG00000021069	7850	-0.631358	0.233607	-2.70265	0.0068789	0.102562	5822	3933	6083	7669	8171	14920	8756	liver glycogen phosphorylase [Source:MGI Symbol;Acc:MGI:97829]	MGI:97829	Pygl
ENSMUSG00000026116	421.394	-0.54001	0.199894	-2.70148	0.00690316	0.102653	208	197	321	387	392	613	390	transmembrane protein 131 [Source:MGI Symbol;Acc:MGI:1927110]	MGI:1927110	Tmem131
ENSMUSG00000032591	2621.7	0.427139	0.158111	2.70152	0.00690241	0.102653	2638	2195	3447	3143	2499	2620	2236	macrophage stimulating 1 (hepatocyte growth factor-like) [Source:MGI Symbol;Acc:MGI:96080]	MGI:96080	Mst1
ENSMUSG00000025876	29.0607	1.00487	0.372003	2.70124	0.0069082	0.102653	23	31	39	32	20	23	12	unc-5 netrin receptor A [Source:MGI Symbol;Acc:MGI:894682]	MGI:894682	Unc5a
ENSMUSG00000030124	26.658	1.09881	0.406807	2.70106	0.00691197	0.102653	36	32	62	35	25	29	14	lymphocyte-activation gene 3 [Source:MGI Symbol;Acc:MGI:106588]	MGI:106588	Lag3
ENSMUSG00000032688	136.568	0.819516	0.303462	2.70056	0.00692234	0.102706	158	152	197	134	120	102	98	MALT1 paracaspase [Source:MGI Symbol;Acc:MGI:2445027]	MGI:2445027	Malt1
ENSMUSG00000112449	132.494	-0.940246	0.34821	-2.70023	0.00692918	0.102707	31	68	86	111	116	228	146	signal recognition particle 54B [Source:MGI Symbol;Acc:MGI:3714357]	MGI:3714357	Srp54b
ENSMUSG00000033953	496.942	-0.764138	0.283081	-2.69936	0.00694733	0.102776	258	204	269	440	396	914	436	protein phosphatase 3, regulatory subunit B, alpha isoform (calcineurin B, type I) [Source:MGI Symbol;Acc:MGI:107172]	MGI:107172	Ppp3r1
ENSMUSG00000058503	381.962	0.634451	0.235016	2.69961	0.00694212	0.102776	566	356	540	436	441	317	310	family with sequence similarity 133, member B [Source:MGI Symbol;Acc:MGI:1915402]	MGI:1915402	Fam133b
ENSMUSG00000029778	25.0491	1.47576	0.546865	2.69858	0.0069635	0.102915	26	12	32	25	12	14	4	adenylate cyclase activating polypeptide 1 receptor 1 [Source:MGI Symbol;Acc:MGI:108449]	MGI:108449	Adcyap1r1
ENSMUSG00000042041	500.827	-1.21778	0.451443	-2.69753	0.00698554	0.10304	352	214	214	365	1075	855	434	RIKEN cDNA 2010003K11 gene [Source:MGI Symbol;Acc:MGI:1917111]	MGI:1917111	2010003K11Rik
ENSMUSG00000057322	129.993	0.853317	0.316331	2.69754	0.00698535	0.10304	215	117	170	166	114	82	122	ribosomal protein L38 [Source:MGI Symbol;Acc:MGI:1914921]	MGI:1914921	Rpl38
ENSMUSG00000021708	7.53568	-2.16908	0.805029	-2.69442	0.00705122	0.103908	3	2	1	2	12	18	3	RAS protein-specific guanine nucleotide-releasing factor 2 [Source:MGI Symbol;Acc:MGI:109137]	MGI:109137	Rasgrf2
ENSMUSG00000026393	808.598	-0.600193	0.222856	-2.69319	0.00707709	0.104115	484	420	573	754	785	1397	781	NIMA (never in mitosis gene a)-related expressed kinase 7 [Source:MGI Symbol;Acc:MGI:1890645]	MGI:1890645	Nek7
ENSMUSG00000027577	116.869	2.24073	0.832024	2.69311	0.00707896	0.104115	69	144	65	133	31	30	18	cholinergic receptor, nicotinic, alpha polypeptide 4 [Source:MGI Symbol;Acc:MGI:87888]	MGI:87888	Chrna4
ENSMUSG00000094683	127.969	-1.17207	0.435376	-2.69209	0.00710054	0.10423	35	56	112	132	134	354	160	adaptor-related protein complex 3, mu 1 subunit, pseudogene [Source:MGI Symbol;Acc:MGI:3645307]	MGI:3645307	Ap3m1-ps
ENSMUSG00000040078	275.216	-1.15845	0.430286	-2.69228	0.0070966	0.10423	75	92	144	294	211	628	306	prostaglandin E synthase 3, pseudogene [Source:MGI Symbol;Acc:MGI:3704271]	MGI:3704271	Ptges3-ps
ENSMUSG00000036202	189.349	0.462032	0.171664	2.69149	0.00711328	0.104317	203	162	243	195	183	164	160	replication timing regulatory factor 1 [Source:MGI Symbol;Acc:MGI:1098622]	MGI:1098622	Rif1
ENSMUSG00000081953	158.758	-0.980505	0.364451	-2.69036	0.00713741	0.104424	56	55	85	132	114	287	157	predicted gene 12435 [Source:MGI Symbol;Acc:MGI:3651950]	MGI:3651950	Gm12435
ENSMUSG00000032469	143.366	-0.533245	0.198219	-2.69019	0.00714122	0.104424	86	74	141	143	159	242	154	debranching RNA lariats 1 [Source:MGI Symbol;Acc:MGI:1931520]	MGI:1931520	Dbr1
ENSMUSG00000041417	1229.26	-0.510267	0.189664	-2.69037	0.00713737	0.104424	897	780	1063	1419	1409	2303	1445	phosphoinositide-3-kinase regulatory subunit 1 [Source:MGI Symbol;Acc:MGI:97583]	MGI:97583	Pik3r1
ENSMUSG00000038406	725.336	0.472228	0.175594	2.68931	0.00715988	0.104496	965	617	956	886	764	712	668	SR-related CTD-associated factor 1 [Source:MGI Symbol;Acc:MGI:2141980]	MGI:2141980	Scaf1
ENSMUSG00000100033	29.9588	1.12643	0.418852	2.68933	0.00715955	0.104496	51	19	48	70	27	21	24	predicted gene 8337 [Source:MGI Symbol;Acc:MGI:3644012]	MGI:3644012	Gm8337
ENSMUSG00000020648	82.3467	0.601	0.223504	2.68899	0.00716696	0.104499	103	76	106	124	73	94	68	dihydrouridine synthase 4-like (S. cerevisiae) [Source:MGI Symbol;Acc:MGI:1919166]	MGI:1919166	Dus4l
ENSMUSG00000083879	44.2252	-1.3357	0.497022	-2.68741	0.00720086	0.104632	20	12	10	37	42	90	42	predicted gene 14038 [Source:MGI Symbol;Acc:MGI:3650657]	MGI:3650657	Gm14038
ENSMUSG00000085445	81.3639	-1.31139	0.48802	-2.68716	0.00720628	0.104632	42	44	9	74	142	100	120	predicted gene 16348 [Source:MGI Symbol;Acc:MGI:3840113]	MGI:3840113	Gm16348
ENSMUSG00000032332	52.5677	-0.959351	0.356888	-2.6881	0.00718602	0.104632	23	28	33	39	92	89	31	collagen, type XII, alpha 1 [Source:MGI Symbol;Acc:MGI:88448]	MGI:88448	Col12a1
ENSMUSG00000002732	64.3669	-0.785359	0.292259	-2.6872	0.00720535	0.104632	30	43	44	53	86	87	81	FK506 binding protein 7 [Source:MGI Symbol;Acc:MGI:1336879]	MGI:1336879	Fkbp7
ENSMUSG00000042476	4096.72	-0.588669	0.21911	-2.68664	0.00721745	0.104632	2599	2174	3297	3840	4567	7535	3660	ATP-binding cassette, sub-family B (MDR/TAP), member 4 [Source:MGI Symbol;Acc:MGI:97569]	MGI:97569	Abcb4
ENSMUSG00000104576	12.5781	1.90963	0.710717	2.68691	0.00721168	0.104632	42	7	29	13	6	6	9	RIKEN cDNA F830115B05 gene [Source:MGI Symbol;Acc:MGI:3642056]	MGI:3642056	F830115B05Rik
ENSMUSG00000025188	119.573	-0.59738	0.222546	-2.6843	0.00726828	0.104649	77	62	131	120	165	202	140	HPS1, biogenesis of lysosomal organelles complex 3 subunit 1 [Source:MGI Symbol;Acc:MGI:2177763]	MGI:2177763	Hps1
ENSMUSG00000030534	101.485	-0.551175	0.205214	-2.68585	0.00723451	0.104649	70	64	74	105	136	165	100	vacuolar protein sorting 33B [Source:MGI Symbol;Acc:MGI:2446237]	MGI:2446237	Vps33b
ENSMUSG00000020111	395.637	-0.527764	0.19663	-2.68405	0.0072737	0.104649	264	254	366	428	505	686	451	mitochondrial calcium uptake 1 [Source:MGI Symbol;Acc:MGI:2384909]	MGI:2384909	Micu1
ENSMUSG00000073424	2738.87	0.41056	0.152905	2.68506	0.00725161	0.104649	3155	2331	3662	3471	2684	3184	2408	cytochrome P450, family 4, subfamily f, polypeptide 15 [Source:MGI Symbol;Acc:MGI:2146921]	MGI:2146921	Cyp4f15
ENSMUSG00000067038	2208.91	0.466767	0.173817	2.68539	0.00724444	0.104649	2196	1988	2396	2468	2127	1719	1834	ribosomal protein S12, pseudogene 3 [Source:MGI Symbol;Acc:MGI:3704503]	MGI:3704503	Rps12-ps3
ENSMUSG00000002660	769.778	0.516931	0.192516	2.68513	0.00725015	0.104649	970	764	1132	1068	966	826	608	caseinolytic mitochondrial matrix peptidase proteolytic subunit [Source:MGI Symbol;Acc:MGI:1858213]	MGI:1858213	Clpp
ENSMUSG00000019518	285.753	0.521299	0.194186	2.68453	0.00726323	0.104649	345	232	341	333	288	281	196	adaptor-related protein complex AP-4, mu 1 [Source:MGI Symbol;Acc:MGI:1337063]	MGI:1337063	Ap4m1
ENSMUSG00000081378	128.883	0.526336	0.19609	2.68416	0.0072713	0.104649	134	113	167	175	128	119	106	ribosomal protein S13, pseudogene 4 [Source:MGI Symbol;Acc:MGI:3648822]	MGI:3648822	Rps13-ps4
ENSMUSG00000024194	600.408	0.632058	0.235543	2.68341	0.00728759	0.10475	787	598	811	830	673	504	513	cutA divalent cation tolerance homolog [Source:MGI Symbol;Acc:MGI:1914925]	MGI:1914925	Cuta
ENSMUSG00000000567	160.624	1.20524	0.449216	2.68298	0.00729693	0.104785	202	296	291	204	132	100	146	SRY (sex determining region Y)-box 9 [Source:MGI Symbol;Acc:MGI:98371]	MGI:98371	Sox9
ENSMUSG00000026639	87.3139	-1.09664	0.4089	-2.68192	0.00732015	0.10492	51	55	53	86	129	283	66	laminin, beta 3 [Source:MGI Symbol;Acc:MGI:99915]	MGI:99915	Lamb3
ENSMUSG00000032081	44008.9	0.6726	0.250786	2.68197	0.007319	0.10492	66692	39474	61320	58208	50926	37777	34426	apolipoprotein C-III [Source:MGI Symbol;Acc:MGI:88055]	MGI:88055	Apoc3
ENSMUSG00000033545	1063.1	0.759757	0.283447	2.68042	0.00735302	0.105292	1670	1196	1670	1463	1177	887	1010	zinc and ring finger 1 [Source:MGI Symbol;Acc:MGI:2177308]	MGI:2177308	Znrf1
ENSMUSG00000078496	25.9195	-1.6565	0.618283	-2.6792	0.00737982	0.105377	22	8	24	10	45	109	31	zinc finger protein 982 [Source:MGI Symbol;Acc:MGI:3701121]	MGI:3701121	Zfp982
ENSMUSG00000027968	354.954	0.475725	0.177557	2.67927	0.0073782	0.105377	412	326	454	462	398	344	292	La ribonucleoprotein domain family, member 7 [Source:MGI Symbol;Acc:MGI:107634]	MGI:107634	Larp7
ENSMUSG00000028911	877.518	0.510105	0.190391	2.67925	0.00737874	0.105377	1234	680	1284	1144	902	996	754	serine/arginine-rich splicing factor 4 [Source:MGI Symbol;Acc:MGI:1890577]	MGI:1890577	Srsf4
ENSMUSG00000093769	68.5779	0.975089	0.364023	2.67865	0.00739207	0.105377	71	109	116	159	71	43	80	histone cluster 2, H3c1 [Source:MGI Symbol;Acc:MGI:2448355]	MGI:2448355	Hist2h3c1
ENSMUSG00000104383	24.0832	1.44868	0.54084	2.67857	0.00739367	0.105377	56	21	44	22	15	14	17	predicted gene, 37553 [Source:MGI Symbol;Acc:MGI:5610781]	MGI:5610781	Gm37553
ENSMUSG00000031762	445.801	-2.41513	0.901873	-2.6779	0.00740844	0.105489	24	35	47	56	105	94	484	metallothionein 2 [Source:MGI Symbol;Acc:MGI:97172]	MGI:97172	Mt2
ENSMUSG00000113258	84.188	-1.06127	0.396383	-2.67738	0.00742003	0.105555	29	28	44	80	70	168	86	predicted gene 7446 [Source:MGI Symbol;Acc:MGI:3644947]	MGI:3644947	Gm7446
ENSMUSG00000081957	47.2896	-1.92603	0.71979	-2.67582	0.00745473	0.105623	9	8	10	14	8	114	23	adenylate kinase 3-like 2, pseudogene [Source:MGI Symbol;Acc:MGI:3574349]	MGI:3574349	Ak3l2-ps
ENSMUSG00000025917	929.394	-0.364015	0.136019	-2.6762	0.0074463	0.105623	581	571	851	958	961	1316	1008	COP9 signalosome subunit 5 [Source:MGI Symbol;Acc:MGI:1349415]	MGI:1349415	Cops5
ENSMUSG00000033184	1547.07	-0.314247	0.117426	-2.67614	0.00744758	0.105623	1193	1127	1482	1560	1684	2302	1828	transmembrane p24 trafficking protein 7 [Source:MGI Symbol;Acc:MGI:1913926]	MGI:1913926	Tmed7
ENSMUSG00000040964	337.358	0.543921	0.203313	2.67529	0.00746651	0.105623	426	299	483	378	350	324	276	Rho guanine nucleotide exchange factor (GEF) 10-like [Source:MGI Symbol;Acc:MGI:1920004]	MGI:1920004	Arhgef10l
ENSMUSG00000069379	428.94	0.6274	0.234416	2.67643	0.00744101	0.105623	636	440	632	504	496	386	372	predicted pseudogene 4950 [Source:MGI Symbol;Acc:MGI:3649015]	MGI:3649015	Gm4950
ENSMUSG00000004896	357.798	0.722556	0.270082	2.67532	0.00746573	0.105623	505	313	515	439	347	298	287	ribosomal RNA adenine dimethylase domain containing 1 [Source:MGI Symbol;Acc:MGI:2387197]	MGI:2387197	Rrnad1
ENSMUSG00000028412	576.955	-0.432266	0.161602	-2.67488	0.00747566	0.105654	330	371	459	553	561	819	627	solute carrier family 44, member 1 [Source:MGI Symbol;Acc:MGI:2140592]	MGI:2140592	Slc44a1
ENSMUSG00000022951	552.437	-1.05487	0.394435	-2.67437	0.00748696	0.105715	496	189	312	568	576	1291	939	regulator of calcineurin 1 [Source:MGI Symbol;Acc:MGI:1890564]	MGI:1890564	Rcan1
ENSMUSG00000024976	349.981	-0.614342	0.229775	-2.67367	0.00750262	0.105838	256	182	263	319	326	633	409	Shoc2, leucine rich repeat scaffold protein [Source:MGI Symbol;Acc:MGI:1927197]	MGI:1927197	Shoc2
ENSMUSG00000048332	174.571	-0.811364	0.303523	-2.67316	0.0075141	0.10587	54	58	102	86	153	200	107	lipoma HMGIC fusion partner [Source:MGI Symbol;Acc:MGI:1920048]	MGI:1920048	Lhfp
ENSMUSG00000069565	957.349	0.508041	0.190068	2.67295	0.00751881	0.10587	1179	833	1033	1175	911	896	787	DAZ associated protein 1 [Source:MGI Symbol;Acc:MGI:1917498]	MGI:1917498	Dazap1
ENSMUSG00000032754	760.952	0.565231	0.211493	2.67257	0.00752725	0.10589	780	692	800	720	630	744	441	solute carrier family 8 (sodium/lithium/calcium exchanger), member B1 [Source:MGI Symbol;Acc:MGI:2180781]	MGI:2180781	Slc8b1
ENSMUSG00000025544	2162.28	-0.475894	0.178098	-2.67209	0.00753808	0.105945	1104	1320	1739	1961	2023	3246	2157	transmembrane 9 superfamily member 2 [Source:MGI Symbol;Acc:MGI:1915309]	MGI:1915309	Tm9sf2
ENSMUSG00000026123	214.454	-0.764607	0.286232	-2.67128	0.00755619	0.106003	98	86	101	206	188	328	202	pleckstrin homology domain containing, family B (evectins) member 2 [Source:MGI Symbol;Acc:MGI:2385825]	MGI:2385825	Plekhb2
ENSMUSG00000052675	35.4642	0.769342	0.287978	2.67153	0.00755074	0.106003	37	41	63	48	35	38	24	zinc finger protein 112 [Source:MGI Symbol;Acc:MGI:1929115]	MGI:1929115	Zfp112
ENSMUSG00000023328	10.0988	1.55785	0.583394	2.67033	0.0075777	0.106207	22	11	15	12	8	5	5	acetylcholinesterase [Source:MGI Symbol;Acc:MGI:87876]	MGI:87876	Ache
ENSMUSG00000097750	133.458	0.983951	0.368546	2.66982	0.00758921	0.10627	207	179	252	125	117	130	99	predicted gene 4673 [Source:MGI Symbol;Acc:MGI:3782854]	MGI:3782854	Gm4673
ENSMUSG00000103735	53.6936	-1.11366	0.417305	-2.6687	0.00761465	0.106528	12	34	27	58	74	102	68	predicted gene, 38317 [Source:MGI Symbol;Acc:MGI:5611545]	MGI:5611545	Gm38317
ENSMUSG00000032500	180.652	0.986841	0.369868	2.66809	0.00762834	0.106621	146	142	119	177	94	110	60	doublecortin-like kinase 3 [Source:MGI Symbol;Acc:MGI:3039580]	MGI:3039580	Dclk3
ENSMUSG00000022304	3903.1	-0.876122	0.328601	-2.66622	0.00767094	0.106872	1217	1753	2207	4139	3434	7289	3906	dihydropyrimidinase [Source:MGI Symbol;Acc:MGI:1928679]	MGI:1928679	Dpys
ENSMUSG00000081093	41.9948	-0.868012	0.325578	-2.66607	0.00767443	0.106872	20	25	24	50	56	66	63	predicted gene 12565 [Source:MGI Symbol;Acc:MGI:3652206]	MGI:3652206	Gm12565
ENSMUSG00000071649	609.329	0.395938	0.148504	2.66618	0.00767182	0.106872	745	522	744	735	651	611	554	beta-1,3-glucuronyltransferase 3 (glucuronosyltransferase I) [Source:MGI Symbol;Acc:MGI:1919977]	MGI:1919977	B3gat3
ENSMUSG00000043439	51.8218	1.27878	0.479503	2.66689	0.0076556	0.106872	69	31	55	64	25	28	25	elongin BC and polycomb repressive complex 2 associated protein [Source:MGI Symbol;Acc:MGI:2143991]	MGI:2143991	Epop
ENSMUSG00000029462	574.913	-0.426311	0.159936	-2.66551	0.00768719	0.106952	305	415	534	623	755	804	616	VPS29 retromer complex component [Source:MGI Symbol;Acc:MGI:1928344]	MGI:1928344	Vps29
ENSMUSG00000102805	118.833	-1.02934	0.386266	-2.66484	0.00770258	0.10697	26	52	58	111	101	228	107	predicted gene, 37240 [Source:MGI Symbol;Acc:MGI:5610468]	MGI:5610468	Gm37240
ENSMUSG00000110620	11.2484	1.79509	0.673612	2.66488	0.00770162	0.10697	22	15	23	12	10	2	6	predicted gene 45733 [Source:MGI Symbol;Acc:MGI:5804848]	MGI:5804848	Gm45733
ENSMUSG00000021710	317.575	-0.714831	0.268306	-2.66423	0.00771637	0.107035	165	150	226	321	359	627	253	neurolysin (metallopeptidase M3 family) [Source:MGI Symbol;Acc:MGI:1923055]	MGI:1923055	Nln
ENSMUSG00000037475	1007.57	0.626732	0.235258	2.66402	0.00772135	0.107035	1454	913	1348	1055	1004	796	894	THO complex 2 [Source:MGI Symbol;Acc:MGI:2442413]	MGI:2442413	Thoc2
ENSMUSG00000111942	423.11	-1.62175	0.609223	-2.66199	0.00776802	0.107403	126	72	190	142	238	1072	187	predicted gene 5182 [Source:MGI Symbol;Acc:MGI:3649174]	MGI:3649174	Gm5182
ENSMUSG00000027698	578.322	-0.62104	0.233357	-2.66133	0.00778326	0.107403	290	232	327	462	513	829	422	neutral cholesterol ester hydrolase 1 [Source:MGI Symbol;Acc:MGI:2443191]	MGI:2443191	Nceh1
ENSMUSG00000002372	490.918	0.386633	0.145274	2.66141	0.00778139	0.107403	566	410	603	629	534	532	405	RAN binding protein 3 [Source:MGI Symbol;Acc:MGI:1919060]	MGI:1919060	Ranbp3
ENSMUSG00000040236	547.026	0.495982	0.18631	2.66213	0.00776481	0.107403	670	502	731	725	604	524	486	trafficking protein particle complex 5 [Source:MGI Symbol;Acc:MGI:1913932]	MGI:1913932	Trappc5
ENSMUSG00000040146	667.356	0.779293	0.292809	2.66144	0.00778069	0.107403	1003	559	1300	742	673	559	576	ral guanine nucleotide dissociation stimulator-like 3 [Source:MGI Symbol;Acc:MGI:1918996]	MGI:1918996	Rgl3
ENSMUSG00000036932	1570.85	-0.54163	0.203547	-2.66095	0.00779196	0.107426	772	973	1429	1722	1839	2559	1725	apoptosis-inducing factor, mitochondrion-associated 1 [Source:MGI Symbol;Acc:MGI:1349419]	MGI:1349419	Aifm1
ENSMUSG00000087119	64.4472	-1.32045	0.49633	-2.66043	0.00780415	0.107496	18	23	42	86	72	186	96	autophagy related 4A, pseudogene [Source:MGI Symbol;Acc:MGI:3615624]	MGI:3615624	Atg4a-ps
ENSMUSG00000015839	1696.16	-0.40871	0.153645	-2.66008	0.00781212	0.107509	1299	1120	1567	1646	2328	2836	1447	nuclear factor, erythroid derived 2, like 2 [Source:MGI Symbol;Acc:MGI:108420]	MGI:108420	Nfe2l2
ENSMUSG00000002365	467.005	-0.662413	0.249061	-2.65964	0.00782248	0.107554	261	278	390	495	527	952	492	sorting nexin 9 [Source:MGI Symbol;Acc:MGI:1913866]	MGI:1913866	Snx9
ENSMUSG00000074227	1329.8	0.503704	0.189474	2.65843	0.00785048	0.107841	1088	1188	1552	1839	1150	1139	1129	serine protease inhibitor, Kunitz type 2 [Source:MGI Symbol;Acc:MGI:1338031]	MGI:1338031	Spint2
ENSMUSG00000041598	836.157	0.563949	0.212207	2.65755	0.00787118	0.108028	1172	804	1004	1141	779	984	699	CDC42 effector protein (Rho GTPase binding) 4 [Source:MGI Symbol;Acc:MGI:1929760]	MGI:1929760	Cdc42ep4
ENSMUSG00000030787	204.201	-1.09576	0.412632	-2.65554	0.00791826	0.108328	142	63	137	96	311	394	138	lymphatic vessel endothelial hyaluronan receptor 1 [Source:MGI Symbol;Acc:MGI:2136348]	MGI:2136348	Lyve1
ENSMUSG00000036461	256.003	-0.562139	0.211631	-2.65622	0.00790214	0.108328	154	145	145	209	237	425	200	E74-like factor 1 [Source:MGI Symbol;Acc:MGI:107180]	MGI:107180	Elf1
ENSMUSG00000025409	771.399	0.634426	0.23892	2.65539	0.0079216	0.108328	1038	657	1198	904	844	639	631	methyl-CpG binding domain protein 6 [Source:MGI Symbol;Acc:MGI:106378]	MGI:106378	Mbd6
ENSMUSG00000057580	461.332	0.87848	0.330776	2.65581	0.0079117	0.108328	915	464	727	542	499	341	417	predicted pseudogene 10012 [Source:MGI Symbol;Acc:MGI:3642454]	MGI:3642454	Gm10012
ENSMUSG00000106334	74.3858	-1.4623	0.550913	-2.65431	0.00794699	0.10856	20	38	82	46	177	89	158	predicted gene 43549 [Source:MGI Symbol;Acc:MGI:5663686]	MGI:5663686	Gm43549
ENSMUSG00000023025	752.225	-0.572978	0.216002	-2.65265	0.00798634	0.108673	460	402	602	673	697	1262	814	La ribonucleoprotein domain family, member 4 [Source:MGI Symbol;Acc:MGI:2443114]	MGI:2443114	Larp4
ENSMUSG00000066443	1651.41	0.548384	0.206693	2.65313	0.00797494	0.108673	2062	1552	1766	1677	1575	1283	1381	predicted pseudogene 10163 [Source:MGI Symbol;Acc:MGI:3704341]	MGI:3704341	Gm10163
ENSMUSG00000033318	1584.16	0.808653	0.304864	2.6525	0.0079897	0.108673	1438	1072	1387	1645	1106	1202	512	glutathione S-transferase, theta 2 [Source:MGI Symbol;Acc:MGI:106188]	MGI:106188	Gstt2
ENSMUSG00000086477	17.5266	1.14021	0.429856	2.65253	0.00798919	0.108673	19	19	20	22	11	13	8	predicted gene 15506 [Source:MGI Symbol;Acc:MGI:3782954]	MGI:3782954	Gm15506
ENSMUSG00000037243	191.749	0.939925	0.354413	2.65206	0.00800015	0.108718	307	179	337	250	219	144	123	zinc finger protein 692 [Source:MGI Symbol;Acc:MGI:2144276]	MGI:2144276	Zfp692
ENSMUSG00000109925	34.9496	0.866371	0.326777	2.65126	0.00801921	0.108879	65	33	41	48	34	29	27	predicted gene 45315 [Source:MGI Symbol;Acc:MGI:5791151]	MGI:5791151	Gm45315
ENSMUSG00000024594	525.761	-0.419289	0.15821	-2.6502	0.00804439	0.109124	343	347	491	552	656	831	530	proline-rich coiled-coil 1 [Source:MGI Symbol;Acc:MGI:1916106]	MGI:1916106	Prrc1
ENSMUSG00000051147	262.387	-0.627052	0.236707	-2.64906	0.00807163	0.109395	141	193	268	233	425	419	282	N-acetyltransferase 2 (arylamine N-acetyltransferase) [Source:MGI Symbol;Acc:MGI:109201]	MGI:109201	Nat2
ENSMUSG00000028383	1376.14	-0.740427	0.27954	-2.64874	0.00807929	0.109402	552	698	896	994	1405	2128	1094	hydroxysteroid dehydrogenase like 2 [Source:MGI Symbol;Acc:MGI:1919729]	MGI:1919729	Hsdl2
ENSMUSG00000022748	34.2444	-1.06369	0.4018	-2.64731	0.0081135	0.109669	9	15	21	28	28	49	52	cms small ribosomal subunit 1 [Source:MGI Symbol;Acc:MGI:1913747]	MGI:1913747	Cmss1
ENSMUSG00000024871	74.4315	0.979659	0.370045	2.6474	0.00811128	0.109669	140	35	138	128	80	52	56	double C2, gamma [Source:MGI Symbol;Acc:MGI:1926250]	MGI:1926250	Doc2g
ENSMUSG00000022309	16.0838	-1.39636	0.527781	-2.64571	0.00815196	0.110091	9	0	6	12	27	19	14	angiopoietin 1 [Source:MGI Symbol;Acc:MGI:108448]	MGI:108448	Angpt1
ENSMUSG00000039684	232.323	-0.979361	0.370273	-2.64497	0.00816992	0.110152	71	118	126	240	194	490	263	predicted pseudogene 5422 [Source:MGI Symbol;Acc:MGI:3643411]	MGI:3643411	Gm5422
ENSMUSG00000025371	192.484	-0.704487	0.266354	-2.64492	0.00817092	0.110152	67	117	138	175	201	327	180	charged multivesicular body protein 6 [Source:MGI Symbol;Acc:MGI:3583942]	MGI:3583942	Chmp6
ENSMUSG00000027774	1157.82	-0.855905	0.323715	-2.64401	0.00819313	0.110255	384	608	833	1210	1191	2403	1160	G elongation factor, mitochondrial 1 [Source:MGI Symbol;Acc:MGI:107339]	MGI:107339	Gfm1
ENSMUSG00000091086	1173.13	0.340511	0.128777	2.64419	0.00818863	0.110255	1175	988	1265	1409	1176	1122	1017	ribosomal protein L6-like [Source:MGI Symbol;Acc:MGI:3647789]	MGI:3647789	Rpl6l
ENSMUSG00000028005	75.0166	-0.825517	0.312329	-2.6431	0.00821507	0.110375	22	36	50	40	71	113	49	guanylate cyclase 1, soluble, beta 1 [Source:MGI Symbol;Acc:MGI:1860604]	MGI:1860604	Gucy1b1
ENSMUSG00000047040	10.7753	1.9643	0.743197	2.64304	0.00821658	0.110375	5	6	8	29	6	2	2	proline rich 15-like [Source:MGI Symbol;Acc:MGI:2387599]	MGI:2387599	Prr15l
ENSMUSG00000038188	440.9	0.969131	0.366906	2.64136	0.00825744	0.110826	763	400	683	541	459	307	297	scavenger receptor class F, member 1 [Source:MGI Symbol;Acc:MGI:2449455]	MGI:2449455	Scarf1
ENSMUSG00000089648	31.0689	-1.3493	0.511075	-2.64012	0.00828765	0.111083	18	11	17	26	20	100	43	predicted pseudogene 15790 [Source:MGI Symbol;Acc:MGI:3783232]	MGI:3783232	Gm15790
ENSMUSG00000095690	165.808	-0.96232	0.364601	-2.63938	0.00830584	0.111083	55	70	116	160	142	353	178	RAB11B, member RAS oncogene family, pseudogene 2 [Source:MGI Symbol;Acc:MGI:3643959]	MGI:3643959	Rab11b-ps2
ENSMUSG00000019809	345.412	-0.59184	0.224223	-2.63951	0.0083026	0.111083	199	232	320	356	372	746	356	peroxisomal biogenesis factor 3 [Source:MGI Symbol;Acc:MGI:1929646]	MGI:1929646	Pex3
ENSMUSG00000030180	613.667	0.546244	0.206922	2.63986	0.00829412	0.111083	835	615	728	661	623	580	517	lysine (K)-specific demethylase 5A [Source:MGI Symbol;Acc:MGI:2136980]	MGI:2136980	Kdm5a
ENSMUSG00000004085	278.034	-0.721635	0.273554	-2.638	0.00833963	0.111187	163	167	180	275	306	541	294	mitogen-activated protein kinase kinase kinase 20 [Source:MGI Symbol;Acc:MGI:2443258]	MGI:2443258	Map3k20
ENSMUSG00000052906	500.663	-0.370222	0.14035	-2.63785	0.00834333	0.111187	373	361	466	561	636	788	557	UBX domain protein 8 [Source:MGI Symbol;Acc:MGI:1337129]	MGI:1337129	Ubxn8
ENSMUSG00000031060	361.94	0.544741	0.206525	2.63765	0.00834824	0.111187	522	297	508	409	313	358	363	RNA binding motif protein 10 [Source:MGI Symbol;Acc:MGI:2384310]	MGI:2384310	Rbm10
ENSMUSG00000025223	620.127	0.576263	0.218482	2.63757	0.00835018	0.111187	786	523	708	768	631	487	500	LIM domain binding 1 [Source:MGI Symbol;Acc:MGI:894762]	MGI:894762	Ldb1
ENSMUSG00000015501	185.991	0.598041	0.22664	2.63873	0.00832164	0.111187	183	126	275	248	196	153	120	human immunodeficiency virus type I enhancer binding protein 2 [Source:MGI Symbol;Acc:MGI:1338076]	MGI:1338076	Hivep2
ENSMUSG00000025393	13993.7	-0.567811	0.215326	-2.63699	0.00836463	0.11123	5591	7268	10593	13999	12774	22135	12901	ATP synthase, H+ transporting mitochondrial F1 complex, beta subunit [Source:MGI Symbol;Acc:MGI:107801]	MGI:107801	Atp5b
ENSMUSG00000051246	11.7071	1.48573	0.563449	2.63685	0.00836807	0.11123	25	13	33	18	7	7	13	Myb/SANT-like DNA-binding domain containing 1 [Source:MGI Symbol;Acc:MGI:2684990]	MGI:2684990	Msantd1
ENSMUSG00000020766	792.194	-0.54762	0.207766	-2.63576	0.00839501	0.111296	369	389	564	812	932	1065	673	galactokinase 1 [Source:MGI Symbol;Acc:MGI:95730]	MGI:95730	Galk1
ENSMUSG00000028772	309.602	0.419901	0.159299	2.63594	0.00839052	0.111296	380	256	396	406	308	330	293	zinc finger, CCHC domain containing 17 [Source:MGI Symbol;Acc:MGI:1919955]	MGI:1919955	Zcchc17
ENSMUSG00000103220	17.2246	1.92698	0.731047	2.63592	0.00839098	0.111296	34	8	38	22	13	6	4	predicted gene, 37728 [Source:MGI Symbol;Acc:MGI:5610956]	MGI:5610956	Gm37728
ENSMUSG00000030347	113.769	-0.859236	0.326233	-2.63381	0.0084433	0.111541	33	61	75	113	105	219	119	DNA segment, Chr 6, Wayne State University 163, expressed [Source:MGI Symbol;Acc:MGI:107893]	MGI:107893	D6Wsu163e
ENSMUSG00000074513	212.512	-0.686468	0.260625	-2.63393	0.00844027	0.111541	84	104	164	201	207	357	204	ADP-ribosylation factor interacting protein 1 [Source:MGI Symbol;Acc:MGI:1277120]	MGI:1277120	Arfip1
ENSMUSG00000028822	2034.97	0.402094	0.152683	2.63353	0.00845019	0.111541	2526	1558	2207	2686	1935	2058	1883	transmembrane protein 50A [Source:MGI Symbol;Acc:MGI:1919067]	MGI:1919067	Tmem50a
ENSMUSG00000025034	640.728	0.427198	0.162193	2.63389	0.00844123	0.111541	849	591	860	818	649	746	631	tripartite motif-containing 8 [Source:MGI Symbol;Acc:MGI:1933302]	MGI:1933302	Trim8
ENSMUSG00000024697	119.421	0.83121	0.315616	2.63361	0.00844825	0.111541	145	150	299	216	98	179	118	guanine nucleotide binding protein, alpha 14 [Source:MGI Symbol;Acc:MGI:95769]	MGI:95769	Gna14
ENSMUSG00000026227	1252.68	0.516009	0.196035	2.63222	0.00848278	0.111599	1729	1256	1794	1581	1307	1538	1085	RIKEN cDNA 2810459M11 gene [Source:MGI Symbol;Acc:MGI:1920042]	MGI:1920042	2810459M11Rik
ENSMUSG00000044700	337.166	0.527835	0.200495	2.63266	0.00847186	0.111599	414	292	443	358	321	313	280	transmembrane protein 201 [Source:MGI Symbol;Acc:MGI:1196277]	MGI:1196277	Tmem201
ENSMUSG00000055053	2338.75	0.52785	0.200532	2.63225	0.00848226	0.111599	3673	1870	3296	2715	2333	2730	1997	nuclear factor I/C [Source:MGI Symbol;Acc:MGI:109591]	MGI:109591	Nfic
ENSMUSG00000020334	50.5314	1.08761	0.413199	2.63218	0.008484	0.111599	96	43	81	71	48	42	30	solute carrier family 22 (organic cation transporter), member 4 [Source:MGI Symbol;Acc:MGI:1353479]	MGI:1353479	Slc22a4
ENSMUSG00000070461	57.0211	0.835484	0.31758	2.63078	0.00851886	0.111961	69	49	74	60	26	53	45	RIKEN cDNA 9230112E08 gene [Source:MGI Symbol;Acc:MGI:2444774]	MGI:2444774	9230112E08Rik
ENSMUSG00000081752	44.0351	-0.765491	0.291011	-2.63045	0.00852712	0.111973	26	22	24	39	54	70	41	spermine synthase, pseudogene [Source:MGI Symbol;Acc:MGI:3705601]	MGI:3705601	Sms-ps
ENSMUSG00000094242	451.535	-0.705712	0.268328	-2.63004	0.00853756	0.112013	156	322	426	524	703	825	478	predicted gene 5456 [Source:MGI Symbol;Acc:MGI:3643775]	MGI:3643775	Gm5456
ENSMUSG00000091192	12.2312	1.72244	0.655049	2.62948	0.00855158	0.1121	28	10	24	33	15	3	6	sarcosine dehydrogenase, opposite strand [Source:MGI Symbol;Acc:MGI:4937898]	MGI:4937898	Sardhos
ENSMUSG00000032435	293.481	-0.584041	0.222202	-2.62842	0.00857814	0.112255	153	129	243	273	315	454	262	dynein cytoplasmic 1 light intermediate chain 1 [Source:MGI Symbol;Acc:MGI:2135610]	MGI:2135610	Dync1li1
ENSMUSG00000054263	3920.71	0.731067	0.278135	2.62846	0.00857733	0.112255	3830	3776	5693	5494	3014	3023	3588	LIF receptor alpha [Source:MGI Symbol;Acc:MGI:96788]	MGI:96788	Lifr
ENSMUSG00000020664	1849.24	-0.588387	0.223881	-2.62813	0.00858564	0.112256	912	1113	1413	1804	1797	3165	1913	dihydrolipoamide dehydrogenase [Source:MGI Symbol;Acc:MGI:107450]	MGI:107450	Dld
ENSMUSG00000030751	1404.06	-0.510888	0.194422	-2.62772	0.00859582	0.112261	626	978	1218	1530	1567	2279	1519	proteasome (prosome, macropain) subunit, alpha type 1 [Source:MGI Symbol;Acc:MGI:1347005]	MGI:1347005	Psma1
ENSMUSG00000057696	43.0113	0.952837	0.362636	2.62753	0.00860082	0.112261	73	45	59	44	40	31	30	ribosomal protein L30, pseudogene 1 [Source:MGI Symbol;Acc:MGI:1321399]	MGI:1321399	Rpl30-ps1
ENSMUSG00000020022	1028.26	0.637409	0.242746	2.62583	0.00864387	0.112726	1218	998	1410	1194	1050	860	793	NADH:ubiquinone oxidoreductase subunit A12 [Source:MGI Symbol;Acc:MGI:1913664]	MGI:1913664	Ndufa12
ENSMUSG00000031840	98.4615	0.560942	0.213664	2.62534	0.00865614	0.11279	131	86	153	148	112	87	101	RAB3A, member RAS oncogene family [Source:MGI Symbol;Acc:MGI:97843]	MGI:97843	Rab3a
ENSMUSG00000055200	95.3522	0.642344	0.244737	2.62463	0.00867431	0.11293	115	95	150	137	104	100	73	SERTA domain containing 3 [Source:MGI Symbol;Acc:MGI:2180697]	MGI:2180697	Sertad3
ENSMUSG00000042851	57.3432	1.13233	0.431489	2.62423	0.00868441	0.112964	87	86	54	64	65	34	22	zinc finger CCCH type containing 6 [Source:MGI Symbol;Acc:MGI:1926001]	MGI:1926001	Zc3h6
ENSMUSG00000006262	574.016	-0.668447	0.254823	-2.62318	0.00871124	0.113028	292	277	406	456	428	989	578	MOB kinase activator 1B [Source:MGI Symbol;Acc:MGI:1915723]	MGI:1915723	Mob1b
ENSMUSG00000042473	230.121	-0.61951	0.236168	-2.62317	0.0087116	0.113028	134	143	196	244	241	443	275	TBC1 domain family, member 8B [Source:MGI Symbol;Acc:MGI:1918101]	MGI:1918101	Tbc1d8b
ENSMUSG00000033237	447.236	0.397547	0.151525	2.62363	0.00869982	0.113028	547	391	510	513	453	461	391	AT rich interactive domain 2 (ARID, RFX-like) [Source:MGI Symbol;Acc:MGI:1924294]	MGI:1924294	Arid2
ENSMUSG00000027132	95.7347	-0.619871	0.236336	-2.62283	0.00872016	0.113042	68	60	76	78	106	156	118	katanin p80 subunit B like 1 [Source:MGI Symbol;Acc:MGI:1919675]	MGI:1919675	Katnbl1
ENSMUSG00000025127	5173.07	0.583772	0.222613	2.62237	0.00873218	0.113101	7054	4654	7572	6745	5533	5167	4399	glucagon receptor [Source:MGI Symbol;Acc:MGI:99572]	MGI:99572	Gcgr
ENSMUSG00000089659	31.3414	-1.4757	0.563085	-2.62074	0.00877388	0.113267	10	10	10	18	15	76	29	predicted gene 3470 [Source:MGI Symbol;Acc:MGI:3781646]	MGI:3781646	Gm3470
ENSMUSG00000032902	740.005	-0.666262	0.254191	-2.62111	0.00876446	0.113267	401	373	483	483	753	960	711	solute carrier family 16 (monocarboxylic acid transporters), member 1 [Source:MGI Symbol;Acc:MGI:106013]	MGI:106013	Slc16a1
ENSMUSG00000024228	1062.02	-0.421547	0.160852	-2.62071	0.00877481	0.113267	773	694	1128	1105	1325	1911	1098	nudix (nucleoside diphosphate linked moiety X)-type motif 12 [Source:MGI Symbol;Acc:MGI:1915243]	MGI:1915243	Nudt12
ENSMUSG00000030091	224.445	0.566858	0.216296	2.62075	0.00877367	0.113267	239	145	226	211	132	203	152	nucleoporin 210 [Source:MGI Symbol;Acc:MGI:1859555]	MGI:1859555	Nup210
ENSMUSG00000074179	28.0682	-3.23985	1.23732	-2.61845	0.00883297	0.113532	0	2	2	6	42	32	6	predicted gene 10639 [Source:MGI Symbol;Acc:MGI:3704339]	MGI:3704339	Gm10639
ENSMUSG00000084098	49.7254	-0.985334	0.376233	-2.61895	0.0088202	0.113532	15	23	42	44	66	83	60	predicted gene 13422 [Source:MGI Symbol;Acc:MGI:3650167]	MGI:3650167	Gm13422
ENSMUSG00000027792	1832.19	-0.820159	0.313284	-2.61794	0.00884631	0.113532	482	1040	1185	1455	1899	3065	1499	butyrylcholinesterase [Source:MGI Symbol;Acc:MGI:894278]	MGI:894278	Bche
ENSMUSG00000085442	451.25	0.413005	0.157784	2.61753	0.00885674	0.113532	507	381	508	525	432	410	410	predicted pseudogene 3362 [Source:MGI Symbol;Acc:MGI:3781540]	MGI:3781540	Gm3362
ENSMUSG00000024096	899.035	0.458514	0.175045	2.61941	0.00880815	0.113532	1185	768	1002	1110	958	844	778	ralA binding protein 1 [Source:MGI Symbol;Acc:MGI:108466]	MGI:108466	Ralbp1
ENSMUSG00000097119	145.277	0.47645	0.181998	2.61789	0.00884754	0.113532	166	116	171	188	130	154	117	RIKEN cDNA B230354K17 gene [Source:MGI Symbol;Acc:MGI:2443272]	MGI:2443272	B230354K17Rik
ENSMUSG00000044937	99.8182	0.594437	0.227117	2.61731	0.00886253	0.113532	135	108	196	159	118	116	107	tetratricopeptide repeat domain 41 [Source:MGI Symbol;Acc:MGI:2387653]	MGI:2387653	Ttc41
ENSMUSG00000023089	1795.41	0.707184	0.270173	2.61752	0.00885715	0.113532	2721	1551	2566	2239	2035	1460	1340	NADH:ubiquinone oxidoreductase subunit A5 [Source:MGI Symbol;Acc:MGI:1915452]	MGI:1915452	Ndufa5
ENSMUSG00000029022	393.52	0.72553	0.27705	2.61877	0.00882468	0.113532	524	395	556	467	422	315	290	migration and invasion inhibitory protein [Source:MGI Symbol;Acc:MGI:106506]	MGI:106506	Miip
ENSMUSG00000099055	7.83756	2.83617	1.0839	2.61664	0.00888007	0.11366	4	14	28	11	3	3	1	zinc finger protein, pseudogene [Source:MGI Symbol;Acc:MGI:5521072]	MGI:5521072	Zfp-ps
ENSMUSG00000051989	272.895	0.499739	0.191049	2.61576	0.00890292	0.113848	280	247	324	367	282	225	234	small integral membrane protein 11 [Source:MGI Symbol;Acc:MGI:1916186]	MGI:1916186	Smim11
ENSMUSG00000073842	47907.9	3.07703	1.17646	2.6155	0.0089097	0.113848	72521	143290	195510	103128	19585	8035	23653	major urinary protein 7 [Source:MGI Symbol;Acc:MGI:3709615]	MGI:3709615	Mup7
ENSMUSG00000094388	88.1475	-1.38858	0.531206	-2.61401	0.0089486	0.113969	24	18	19	84	54	177	89	predicted pseudogene 8783 [Source:MGI Symbol;Acc:MGI:3646027]	MGI:3646027	Gm8783
ENSMUSG00000028672	2972.65	-0.748715	0.286391	-2.61431	0.0089407	0.113969	983	1563	2190	3232	3265	5538	2720	3-hydroxy-3-methylglutaryl-Coenzyme A lyase [Source:MGI Symbol;Acc:MGI:96158]	MGI:96158	Hmgcl
ENSMUSG00000059776	541.701	0.445214	0.17032	2.61399	0.00894921	0.113969	530	473	565	661	516	456	446	ribosomal protein L13, pseudogene 6 [Source:MGI Symbol;Acc:MGI:3642685]	MGI:3642685	Rpl13-ps6
ENSMUSG00000066621	394.353	0.699802	0.267635	2.61477	0.00892887	0.113969	542	375	592	551	447	337	313	tectonin beta-propeller repeat containing 1 [Source:MGI Symbol;Acc:MGI:1917631]	MGI:1917631	Tecpr1
ENSMUSG00000062991	22.1539	-2.77404	1.06179	-2.61259	0.00898586	0.114252	2	0	5	1	20	9	16	neuregulin 1 [Source:MGI Symbol;Acc:MGI:96083]	MGI:96083	Nrg1
ENSMUSG00000039620	55.6875	-0.912792	0.349385	-2.61257	0.00898642	0.114252	32	32	46	31	80	99	57	tRNA methyltransferase 9B [Source:MGI Symbol;Acc:MGI:2442328]	MGI:2442328	Trmt9b
ENSMUSG00000020832	270.031	0.541418	0.20734	2.61126	0.00902097	0.114499	342	272	344	295	292	262	207	Era (G-protein)-like 1 (E. coli) [Source:MGI Symbol;Acc:MGI:1889295]	MGI:1889295	Eral1
ENSMUSG00000036817	237.168	0.617001	0.236264	2.61149	0.00901488	0.114499	233	217	269	246	195	201	158	Sad1 and UNC84 domain containing 1 [Source:MGI Symbol;Acc:MGI:1924303]	MGI:1924303	Sun1
ENSMUSG00000022307	639.34	-0.792922	0.303756	-2.61039	0.009044	0.114696	213	361	444	622	554	1206	704	oxidation resistance 1 [Source:MGI Symbol;Acc:MGI:2179326]	MGI:2179326	Oxr1
ENSMUSG00000021615	88.1838	-0.814041	0.312027	-2.60888	0.00908391	0.11501	21	49	72	103	98	154	112	X-ray repair complementing defective repair in Chinese hamster cells 4 [Source:MGI Symbol;Acc:MGI:1333799]	MGI:1333799	Xrcc4
ENSMUSG00000046031	36.9945	1.03486	0.396629	2.60915	0.00907686	0.11501	43	42	58	61	31	29	26	calcium homeostasis modulator family member 6 [Source:MGI Symbol;Acc:MGI:2443082]	MGI:2443082	Calhm6
ENSMUSG00000026240	205.789	0.510988	0.195968	2.60751	0.00912045	0.11528	273	212	298	243	245	216	172	COP9 signalosome subunit 7B [Source:MGI Symbol;Acc:MGI:1349388]	MGI:1349388	Cops7b
ENSMUSG00000020561	346.131	0.515138	0.197541	2.60775	0.00911389	0.11528	505	284	421	377	300	374	305	twist basic helix-loop-helix transcription factor 1 neighbor [Source:MGI Symbol;Acc:MGI:106292]	MGI:106292	Twistnb
ENSMUSG00000028199	1192.34	-0.863173	0.331129	-2.60676	0.00914047	0.115385	329	694	805	1379	1334	2405	1274	crystallin, zeta [Source:MGI Symbol;Acc:MGI:88527]	MGI:88527	Cryz
ENSMUSG00000070343	4571.43	0.479373	0.183925	2.60634	0.00915151	0.115385	5102	4356	5711	5350	5046	3952	3815	predicted gene 10288 [Source:MGI Symbol;Acc:MGI:3704227]	MGI:3704227	Gm10288
ENSMUSG00000027569	226.854	0.705016	0.270489	2.60645	0.00914859	0.115385	288	220	293	245	223	148	186	MRG/MORF4L binding protein [Source:MGI Symbol;Acc:MGI:1920497]	MGI:1920497	Mrgbp
ENSMUSG00000032212	1129.39	0.449572	0.172555	2.60538	0.00917714	0.115612	1538	952	1539	1332	1157	1226	1045	SAFB-like, transcription modulator [Source:MGI Symbol;Acc:MGI:1913910]	MGI:1913910	Sltm
ENSMUSG00000079507	144.486	-2.27107	0.871813	-2.605	0.00918746	0.115646	14	29	31	87	255	273	123	histocompatibility 2, Q region locus 1 [Source:MGI Symbol;Acc:MGI:95928]	MGI:95928	H2-Q1
ENSMUSG00000041390	377.304	-0.611765	0.23493	-2.60403	0.00921342	0.115877	228	192	308	375	431	606	415	MyoD family inhibitor domain containing [Source:MGI Symbol;Acc:MGI:104611]	MGI:104611	Mdfic
ENSMUSG00000042541	1268.1	0.468714	0.180109	2.6024	0.00925744	0.116334	1167	1173	1589	1688	1293	1134	1067	SEM1, 26S proteasome complex subunit [Source:MGI Symbol;Acc:MGI:109238]	MGI:109238	Sem1
ENSMUSG00000042390	512.733	0.421323	0.162049	2.59997	0.00932317	0.117021	556	506	599	507	445	559	434	GATA zinc finger domain containing 2B [Source:MGI Symbol;Acc:MGI:2443225]	MGI:2443225	Gatad2b
ENSMUSG00000040447	530.242	0.625251	0.240498	2.59981	0.00932748	0.117021	774	524	797	633	627	518	410	spinster homolog 2 [Source:MGI Symbol;Acc:MGI:2384936]	MGI:2384936	Spns2
ENSMUSG00000030393	9.81775	-1.77935	0.685007	-2.59756	0.0093888	0.117372	6	4	4	1	14	21	12	zinc finger protein interacting with K protein 1 [Source:MGI Symbol;Acc:MGI:108070]	MGI:108070	Zik1
ENSMUSG00000083327	2629.32	-0.859717	0.330981	-2.59748	0.00939107	0.117372	831	1318	1709	2818	2382	5440	2637	valosin containing protein, related sequence [Source:MGI Symbol;Acc:MGI:894298]	MGI:894298	Vcp-rs
ENSMUSG00000094365	360.401	0.320355	0.123342	2.59729	0.00939625	0.117372	424	314	438	492	401	410	348	predicted gene 21982 [Source:MGI Symbol;Acc:MGI:5439451]	MGI:5439451	Gm21982
ENSMUSG00000033916	1680.53	0.378204	0.145628	2.59705	0.00940285	0.117372	2013	1445	2084	2184	1758	1795	1602	charged multivesicular body protein 2A [Source:MGI Symbol;Acc:MGI:1916203]	MGI:1916203	Chmp2a
ENSMUSG00000024483	987.332	0.574994	0.22139	2.59721	0.00939857	0.117372	1551	808	1227	1202	958	910	929	ankyrin repeat and KH domain containing 1 [Source:MGI Symbol;Acc:MGI:1921733]	MGI:1921733	Ankhd1
ENSMUSG00000055839	1583.66	0.668499	0.257326	2.59787	0.00938047	0.117372	2516	1520	2144	1812	1792	1210	1384	elongin B [Source:MGI Symbol;Acc:MGI:1914923]	MGI:1914923	Elob
ENSMUSG00000067575	593.287	0.675202	0.260012	2.59681	0.00940951	0.117372	761	626	691	628	566	421	499	ribosomal protein L35A, pseudogene 3 [Source:MGI Symbol;Acc:MGI:3704473]	MGI:3704473	Rpl35a-ps3
ENSMUSG00000073079	120.378	-0.87384	0.336638	-2.59579	0.00943747	0.117591	36	60	90	103	112	214	131	signal recognition particle 54A [Source:MGI Symbol;Acc:MGI:1346087]	MGI:1346087	Srp54a
ENSMUSG00000073676	1741.54	0.376594	0.145105	2.59532	0.00945035	0.117591	1910	1487	1916	2303	1784	1778	1528	heat shock protein 1 (chaperonin 10) [Source:MGI Symbol;Acc:MGI:104680]	MGI:104680	Hspe1
ENSMUSG00000048763	19.5958	1.03674	0.399437	2.5955	0.00944525	0.117591	21	19	37	24	17	17	9	homeobox B3 [Source:MGI Symbol;Acc:MGI:96184]	MGI:96184	Hoxb3
ENSMUSG00000040584	123.052	-1.25475	0.483535	-2.59494	0.00946071	0.117624	21	29	20	61	88	147	42	ATP-binding cassette, sub-family B (MDR/TAP), member 1A [Source:MGI Symbol;Acc:MGI:97570]	MGI:97570	Abcb1a
ENSMUSG00000050786	26.9143	-0.993152	0.382915	-2.59366	0.00949598	0.117773	11	11	9	19	27	31	28	coiled-coil domain containing 126 [Source:MGI Symbol;Acc:MGI:1889376]	MGI:1889376	Ccdc126
ENSMUSG00000081094	4318.96	0.339345	0.130831	2.59377	0.00949299	0.117773	4765	3755	4994	5228	4671	4222	3966	ribosomal protein L19, pseudogene 11 [Source:MGI Symbol;Acc:MGI:3642193]	MGI:3642193	Rpl19-ps11
ENSMUSG00000038481	139.625	0.494767	0.190743	2.5939	0.00948943	0.117773	168	116	151	157	126	132	110	cyclin-dependent kinase 19 [Source:MGI Symbol;Acc:MGI:1925584]	MGI:1925584	Cdk19
ENSMUSG00000073888	225.875	0.854147	0.329378	2.59321	0.00950849	0.117832	353	224	318	277	252	160	155	chemokine (C-C motif) ligand 27A [Source:MGI Symbol;Acc:MGI:1343459]	MGI:1343459	Ccl27a
ENSMUSG00000086229	12.8658	-2.04129	0.787526	-2.59203	0.00954107	0.117853	2	5	3	3	7	28	14	predicted gene 4887 [Source:MGI Symbol;Acc:MGI:3645730]	MGI:3645730	Gm4887
ENSMUSG00000048164	832.444	-0.815877	0.314764	-2.59203	0.00954122	0.117853	158	436	586	858	924	1291	822	predicted pseudogene 7204 [Source:MGI Symbol;Acc:MGI:3645884]	MGI:3645884	Gm7204
ENSMUSG00000022361	446.56	-0.709852	0.273801	-2.59258	0.00952586	0.117853	256	174	286	402	361	788	440	zinc fingers and homeoboxes 1 [Source:MGI Symbol;Acc:MGI:109271]	MGI:109271	Zhx1
ENSMUSG00000073680	87.3585	0.992325	0.382731	2.59275	0.0095212	0.117853	83	95	155	148	91	41	70	transmembrane protein 88B [Source:MGI Symbol;Acc:MGI:2444329]	MGI:2444329	Tmem88b
ENSMUSG00000054150	53.5378	-0.873709	0.337118	-2.5917	0.00955038	0.117871	19	21	30	37	55	71	44	spectrin repeat containing, nuclear envelope family member 3 [Source:MGI Symbol;Acc:MGI:2442408]	MGI:2442408	Syne3
ENSMUSG00000067344	2529.02	0.615155	0.237382	2.59142	0.00955815	0.117871	3135	2490	3046	2636	2488	1833	2128	ribosomal protein S25, pseudogene 1 [Source:MGI Symbol;Acc:MGI:3642902]	MGI:3642902	Rps25-ps1
ENSMUSG00000110631	4827.59	-1.68854	0.651801	-2.59057	0.00958165	0.117969	1096	2072	5156	2800	11039	7434	11032	predicted gene, 42047 [Source:MGI Symbol;Acc:MGI:5624932]	MGI:5624932	Gm42047
ENSMUSG00000022377	225.199	-0.475114	0.183391	-2.59072	0.00957765	0.117969	125	118	162	182	228	293	191	ArfGAP with SH3 domain, ankyrin repeat and PH domain1 [Source:MGI Symbol;Acc:MGI:1342335]	MGI:1342335	Asap1
ENSMUSG00000049477	14.4064	-1.35906	0.525378	-2.58683	0.00968632	0.118177	3	3	8	11	18	19	17	predicted gene 8508 [Source:MGI Symbol;Acc:MGI:3643536]	MGI:3643536	Gm8508
ENSMUSG00000081272	991.489	-0.894959	0.345674	-2.58903	0.00962479	0.118177	233	499	594	1054	890	1725	1138	predicted gene 13509 [Source:MGI Symbol;Acc:MGI:3649640]	MGI:3649640	Gm13509
ENSMUSG00000075053	558.86	-0.807471	0.312006	-2.58799	0.00965367	0.118177	152	293	402	604	600	922	628	voltage-dependent anion channel 3, pseudogene 1 [Source:MGI Symbol;Acc:MGI:1270159]	MGI:1270159	Vdac3-ps1
ENSMUSG00000053897	390.281	-0.72014	0.278314	-2.58751	0.00966713	0.118177	127	225	279	310	338	714	322	solute carrier family 39 (metal ion transporter), member 8 [Source:MGI Symbol;Acc:MGI:1914797]	MGI:1914797	Slc39a8
ENSMUSG00000032932	417.801	-0.716994	0.276978	-2.58864	0.00963571	0.118177	207	191	368	371	391	775	450	heat shock protein 70 family, member 13 [Source:MGI Symbol;Acc:MGI:1309463]	MGI:1309463	Hspa13
ENSMUSG00000023019	5306.82	-0.662186	0.255997	-2.5867	0.00969009	0.118177	3674	3239	4490	4610	6451	10485	5555	glycerol-3-phosphate dehydrogenase 1 (soluble) [Source:MGI Symbol;Acc:MGI:95679]	MGI:95679	Gpd1
ENSMUSG00000037999	203.625	-0.658688	0.254651	-2.58663	0.00969184	0.118177	101	96	132	135	177	296	173	ArfGAP with RhoGAP domain, ankyrin repeat and PH domain 2 [Source:MGI Symbol;Acc:MGI:2684416]	MGI:2684416	Arap2
ENSMUSG00000038007	217.212	-0.620834	0.239935	-2.58751	0.00966718	0.118177	117	88	177	212	253	306	218	alkaline ceramidase 2 [Source:MGI Symbol;Acc:MGI:1920932]	MGI:1920932	Acer2
ENSMUSG00000025630	869.331	-0.544826	0.210508	-2.58815	0.00964929	0.118177	499	601	927	989	1228	1524	1038	hypoxanthine guanine phosphoribosyl transferase [Source:MGI Symbol;Acc:MGI:96217]	MGI:96217	Hprt
ENSMUSG00000028646	593.83	-0.430896	0.16649	-2.58811	0.00965034	0.118177	339	340	484	608	670	866	533	Ras-related GTP binding C [Source:MGI Symbol;Acc:MGI:1858751]	MGI:1858751	Rragc
ENSMUSG00000026170	4832.46	0.42426	0.163923	2.58817	0.00964864	0.118177	5168	3608	6095	6093	4084	5619	3893	cytochrome P450, family 27, subfamily a, polypeptide 1 [Source:MGI Symbol;Acc:MGI:88594]	MGI:88594	Cyp27a1
ENSMUSG00000039804	229.502	0.431465	0.166801	2.5867	0.00968989	0.118177	237	177	332	307	225	238	207	nuclear receptor coactivator 5 [Source:MGI Symbol;Acc:MGI:2385165]	MGI:2385165	Ncoa5
ENSMUSG00000079317	74.7093	-0.616984	0.238588	-2.58598	0.00971013	0.118305	38	36	56	78	68	130	78	trafficking protein particle complex 2 [Source:MGI Symbol;Acc:MGI:1913476]	MGI:1913476	Trappc2
ENSMUSG00000006782	240.006	0.449958	0.174043	2.58533	0.00972867	0.118341	244	207	228	289	178	220	218	2',3'-cyclic nucleotide 3' phosphodiesterase [Source:MGI Symbol;Acc:MGI:88437]	MGI:88437	Cnp
ENSMUSG00000073640	1699.69	0.579902	0.224292	2.58547	0.00972457	0.118341	2272	1712	2293	1893	1891	1383	1498	ribosomal protein L27, pseudogene 3 [Source:MGI Symbol;Acc:MGI:3646174]	MGI:3646174	Rpl27-ps3
ENSMUSG00000032231	547.625	-1.53518	0.594361	-2.5829	0.00979724	0.118795	149	245	279	476	706	1492	700	annexin A2 [Source:MGI Symbol;Acc:MGI:88246]	MGI:88246	Anxa2
ENSMUSG00000020326	701.26	-0.982158	0.380178	-2.58342	0.00978262	0.118795	256	476	451	648	886	1518	796	cyclin G1 [Source:MGI Symbol;Acc:MGI:102890]	MGI:102890	Ccng1
ENSMUSG00000047238	45.1475	-0.934881	0.361892	-2.58332	0.00978557	0.118795	29	32	20	36	73	75	51	melanoma antigen, family H, 1 [Source:MGI Symbol;Acc:MGI:1922875]	MGI:1922875	Mageh1
ENSMUSG00000026238	4048.11	0.573893	0.222176	2.58305	0.00979306	0.118795	5512	4287	5012	4973	4296	3509	3810	prothymosin alpha [Source:MGI Symbol;Acc:MGI:97803]	MGI:97803	Ptma
ENSMUSG00000031010	507.342	-0.827493	0.320825	-2.57927	0.00990101	0.119861	260	253	336	428	423	1057	524	ubiquitin specific peptidase 9, X chromosome [Source:MGI Symbol;Acc:MGI:894681]	MGI:894681	Usp9x
ENSMUSG00000023057	2353.3	-0.793757	0.307726	-2.57943	0.00989634	0.119861	859	1360	2368	2690	4036	4607	2162	fatty acid binding protein 2, intestinal [Source:MGI Symbol;Acc:MGI:95478]	MGI:95478	Fabp2
ENSMUSG00000042524	1074.93	0.425194	0.164872	2.57893	0.00991081	0.119884	1156	782	1254	1210	969	1219	701	Sad1 and UNC84 domain containing 2 [Source:MGI Symbol;Acc:MGI:2443011]	MGI:2443011	Sun2
ENSMUSG00000039047	560.441	-0.401552	0.155724	-2.57861	0.00991979	0.119898	355	386	440	574	663	812	550	phosphatidylinositol glycan anchor biosynthesis, class K [Source:MGI Symbol;Acc:MGI:1913863]	MGI:1913863	Pigk
ENSMUSG00000081232	9.93618	-2.47665	0.96063	-2.57816	0.00993294	0.119961	1	2	2	4	4	36	6	predicted gene 14373 [Source:MGI Symbol;Acc:MGI:3651800]	MGI:3651800	Gm14373
ENSMUSG00000097375	158.828	0.818806	0.317643	2.57775	0.00994454	0.120006	254	147	236	165	143	143	116	RIKEN cDNA 6720427I07 gene [Source:MGI Symbol;Acc:MGI:1924398]	MGI:1924398	6720427I07Rik
ENSMUSG00000026399	250.493	-0.581417	0.225624	-2.57692	0.00996844	0.120104	124	126	118	167	199	234	260	CD55 molecule, decay accelerating factor for complement [Source:MGI Symbol;Acc:MGI:104850]	MGI:104850	Cd55
ENSMUSG00000024990	52391.7	0.277352	0.107623	2.57706	0.0099645	0.120104	46122	44191	62387	68906	56922	57750	43534	retinol binding protein 4, plasma [Source:MGI Symbol;Acc:MGI:97879]	MGI:97879	Rbp4
ENSMUSG00000074903	42.0395	-1.68546	0.654577	-2.57488	0.0100274	0.120527	6	10	20	26	20	114	40	predicted gene 2058 [Source:MGI Symbol;Acc:MGI:3805010]	MGI:3805010	Gm2058
ENSMUSG00000025158	333.998	0.398765	0.154856	2.57508	0.0100218	0.120527	369	315	382	423	386	318	280	RFNG O-fucosylpeptide 3-beta-N-acetylglucosaminyltransferase [Source:MGI Symbol;Acc:MGI:894275]	MGI:894275	Rfng
ENSMUSG00000106037	1645.54	0.497781	0.193303	2.57513	0.0100202	0.120527	1604	1556	1912	2198	1755	1302	1372	predicted gene 4332 [Source:MGI Symbol;Acc:MGI:3782515]	MGI:3782515	Gm4332
ENSMUSG00000030827	94.6271	-1.64448	0.638872	-2.57404	0.0100519	0.120562	43	15	23	43	182	81	69	fibroblast growth factor 21 [Source:MGI Symbol;Acc:MGI:1861377]	MGI:1861377	Fgf21
ENSMUSG00000112017	24.6171	-1.29887	0.504524	-2.57444	0.0100402	0.120562	7	15	14	11	26	55	24	predicted gene 7842 [Source:MGI Symbol;Acc:MGI:3646991]	MGI:3646991	Gm7842
ENSMUSG00000044505	27.8599	1.35585	0.526755	2.57396	0.0100541	0.120562	69	17	36	32	18	18	17	leucine rich repeat and Ig domain containing 4 [Source:MGI Symbol;Acc:MGI:2444651]	MGI:2444651	Lingo4
ENSMUSG00000108024	12.5241	1.48613	0.57762	2.57286	0.0100863	0.120853	23	9	26	20	15	6	3	predicted gene, 43912 [Source:MGI Symbol;Acc:MGI:5690304]	MGI:5690304	Gm43912
ENSMUSG00000050390	891.599	-0.589921	0.229361	-2.57202	0.0101106	0.120953	562	472	546	794	839	1412	887	expressed sequence C77080 [Source:MGI Symbol;Acc:MGI:2140651]	MGI:2140651	C77080
ENSMUSG00000028639	3088.97	-0.557001	0.216553	-2.57213	0.0101075	0.120953	1054	1712	2372	3026	3143	4178	2937	Y box protein 1 [Source:MGI Symbol;Acc:MGI:99146]	MGI:99146	Ybx1
ENSMUSG00000073834	16061.6	3.0011	1.16747	2.57061	0.0101519	0.121352	58485	37554	46080	13438	5648	3096	8328	major urinary protein 11 [Source:MGI Symbol;Acc:MGI:3709617]	MGI:3709617	Mup11
ENSMUSG00000036835	343.416	0.487375	0.189654	2.56981	0.0101754	0.121537	393	344	494	440	408	324	302	presenilin enhancer gamma secretase subunit [Source:MGI Symbol;Acc:MGI:1913590]	MGI:1913590	Psenen
ENSMUSG00000040560	241.234	-0.697586	0.271556	-2.56885	0.0102037	0.121696	124	117	201	222	212	435	283	WD repeat domain 7 [Source:MGI Symbol;Acc:MGI:1860197]	MGI:1860197	Wdr7
ENSMUSG00000020611	409.073	-0.596914	0.232484	-2.56755	0.0102421	0.121696	216	216	232	402	385	608	406	guanine nucleotide binding protein, alpha 13 [Source:MGI Symbol;Acc:MGI:95768]	MGI:95768	Gna13
ENSMUSG00000050891	87.8279	-0.499688	0.194624	-2.56746	0.0102447	0.121696	53	67	80	84	112	135	103	TatD DNase domain containing 1 [Source:MGI Symbol;Acc:MGI:1916944]	MGI:1916944	Tatdn1
ENSMUSG00000025374	490.92	-0.3849	0.149875	-2.56814	0.0102245	0.121696	347	290	415	505	491	700	564	nucleic acid binding protein 2 [Source:MGI Symbol;Acc:MGI:1917167]	MGI:1917167	Nabp2
ENSMUSG00000029098	438.089	-0.354253	0.137931	-2.56834	0.0102187	0.121696	354	291	387	459	460	662	534	acyl-Coenzyme A oxidase 3, pristanoyl [Source:MGI Symbol;Acc:MGI:1933156]	MGI:1933156	Acox3
ENSMUSG00000031504	177.189	0.492586	0.191786	2.56842	0.0102164	0.121696	166	146	229	237	192	193	98	RAB20, member RAS oncogene family [Source:MGI Symbol;Acc:MGI:102789]	MGI:102789	Rab20
ENSMUSG00000019907	770.755	0.557721	0.217227	2.56745	0.0102448	0.121696	916	630	1015	882	825	686	530	protein phosphatase 1, regulatory subunit 12A [Source:MGI Symbol;Acc:MGI:1309528]	MGI:1309528	Ppp1r12a
ENSMUSG00000064373	106238	-0.480689	0.187304	-2.56636	0.0102772	0.1217	48471	66813	81976	100825	108226	160375	94804	selenoprotein P [Source:MGI Symbol;Acc:MGI:894288]	MGI:894288	Selenop
ENSMUSG00000055435	1724.36	0.481039	0.18741	2.56678	0.0102649	0.1217	1972	1413	1753	1947	1766	1471	1211	avian musculoaponeurotic fibrosarcoma oncogene homolog [Source:MGI Symbol;Acc:MGI:96909]	MGI:96909	Maf
ENSMUSG00000032855	386.388	0.586114	0.228377	2.56643	0.0102751	0.1217	545	261	462	432	361	317	304	polycystin 1, transient receptor poteintial channel interacting [Source:MGI Symbol;Acc:MGI:97603]	MGI:97603	Pkd1
ENSMUSG00000037465	763.664	1.11547	0.434616	2.56657	0.010271	0.1217	1770	535	575	634	566	421	470	Kruppel-like factor 10 [Source:MGI Symbol;Acc:MGI:1101353]	MGI:1101353	Klf10
ENSMUSG00000035441	168.57	-0.856699	0.334025	-2.56478	0.0103241	0.121994	69	66	92	162	157	317	138	myosin ID [Source:MGI Symbol;Acc:MGI:107728]	MGI:107728	Myo1d
ENSMUSG00000039148	732.539	0.368905	0.143839	2.56471	0.0103261	0.121994	841	563	867	872	735	786	601	squamous cell carcinoma antigen recognized by T cells 1 [Source:MGI Symbol;Acc:MGI:1309453]	MGI:1309453	Sart1
ENSMUSG00000038173	72.1151	1.12217	0.437514	2.56489	0.0103209	0.121994	113	59	31	89	48	31	39	ectonucleotide pyrophosphatase/phosphodiesterase 6 [Source:MGI Symbol;Acc:MGI:2445171]	MGI:2445171	Enpp6
ENSMUSG00000063558	1236.68	-0.841637	0.328396	-2.56287	0.0103812	0.12217	1008	629	1235	1060	2442	2666	1116	aldehyde oxidase 1 [Source:MGI Symbol;Acc:MGI:88035]	MGI:88035	Aox1
ENSMUSG00000062352	188.902	-0.640196	0.249759	-2.56326	0.0103695	0.12217	87	101	132	181	225	253	192	integrin beta 1 binding protein 1 [Source:MGI Symbol;Acc:MGI:1306802]	MGI:1306802	Itgb1bp1
ENSMUSG00000037353	422.484	0.4338	0.169236	2.56328	0.0103688	0.12217	498	298	499	466	417	385	330	LETM1 domain containing 1 [Source:MGI Symbol;Acc:MGI:1915864]	MGI:1915864	Letmd1
ENSMUSG00000030539	139.567	0.696742	0.271857	2.5629	0.0103801	0.12217	136	163	106	140	106	91	102	sema domain, immunoglobulin domain (Ig), transmembrane domain (TM) and short cytoplasmic domain, (semaphorin) 4B [Source:MGI Symbol;Acc:MGI:107559]	MGI:107559	Sema4b
ENSMUSG00000037157	16.0901	-2.01712	0.787519	-2.56136	0.0104263	0.122348	5	2	4	5	5	32	20	interleukin 22 receptor, alpha 1 [Source:MGI Symbol;Acc:MGI:2663588]	MGI:2663588	Il22ra1
ENSMUSG00000028015	743.308	-0.646347	0.252278	-2.56204	0.0104059	0.122348	301	522	522	721	681	1324	834	cathepsin O [Source:MGI Symbol;Acc:MGI:2139628]	MGI:2139628	Ctso
ENSMUSG00000019210	1443.4	-0.439963	0.171803	-2.56085	0.0104416	0.122348	726	940	1291	1572	1631	2206	1465	ATPase, H+ transporting, lysosomal V1 subunit E1 [Source:MGI Symbol;Acc:MGI:894326]	MGI:894326	Atp6v1e1
ENSMUSG00000032513	501.114	0.388101	0.151526	2.56128	0.0104287	0.122348	676	465	704	650	590	579	493	golgi reassembly stacking protein 1 [Source:MGI Symbol;Acc:MGI:1921748]	MGI:1921748	Gorasp1
ENSMUSG00000058833	835.595	0.526137	0.20541	2.5614	0.0104252	0.122348	1132	841	1195	1095	1030	810	739	required for excision 1-B domain containing [Source:MGI Symbol;Acc:MGI:1913712]	MGI:1913712	Rex1bd
ENSMUSG00000060600	123.802	0.646082	0.252302	2.56075	0.0104446	0.122348	170	121	162	142	150	100	84	enolase 3, beta muscle [Source:MGI Symbol;Acc:MGI:95395]	MGI:95395	Eno3
ENSMUSG00000029569	296.46	-0.490158	0.191488	-2.55974	0.0104751	0.12261	164	205	204	256	274	427	322	transmembrane protein 168 [Source:MGI Symbol;Acc:MGI:1921794]	MGI:1921794	Tmem168
ENSMUSG00000046687	26502.5	-0.900008	0.351723	-2.55886	0.0105017	0.122827	5658	11558	17198	30897	24829	47174	29756	predicted gene 5424 [Source:MGI Symbol;Acc:MGI:3643173]	MGI:3643173	Gm5424
ENSMUSG00000032080	13857	-1.80997	0.708047	-2.55629	0.0105796	0.123264	3440	1967	3444	7583	19320	20362	9058	apolipoprotein A-IV [Source:MGI Symbol;Acc:MGI:88051]	MGI:88051	Apoa4
ENSMUSG00000029633	32.0738	-1.50788	0.589639	-2.55729	0.0105491	0.123264	4	8	14	18	24	62	23	predicted pseudogene 5578 [Source:MGI Symbol;Acc:MGI:3645010]	MGI:3645010	Gm5578
ENSMUSG00000035310	117.136	-0.691529	0.270496	-2.55652	0.0105724	0.123264	61	79	87	99	116	229	123	lin-54 homolog (C. elegans) [Source:MGI Symbol;Acc:MGI:2140902]	MGI:2140902	Lin54
ENSMUSG00000037761	122.288	0.594013	0.232343	2.55662	0.0105694	0.123264	122	149	131	145	107	121	94	ARP5 actin-related protein 5 [Source:MGI Symbol;Acc:MGI:1924748]	MGI:1924748	Actr5
ENSMUSG00000054499	392.47	0.64624	0.252741	2.55692	0.0105602	0.123264	473	374	503	608	407	350	321	death effector domain-containing DNA binding protein 2 [Source:MGI Symbol;Acc:MGI:1914629]	MGI:1914629	Dedd2
ENSMUSG00000028957	935.164	1.10421	0.432041	2.55581	0.0105941	0.123338	1072	867	1005	1071	616	611	428	period circadian clock 3 [Source:MGI Symbol;Acc:MGI:1277134]	MGI:1277134	Per3
ENSMUSG00000082988	22.0354	-1.54872	0.606442	-2.55379	0.0106558	0.123677	4	8	4	11	18	39	14	predicted gene 5903 [Source:MGI Symbol;Acc:MGI:3644470]	MGI:3644470	Gm5903
ENSMUSG00000059237	29.3328	-1.22257	0.478701	-2.55393	0.0106514	0.123677	12	9	21	29	31	68	42	protein phosphatase 1, regulatory (inhibitor) subunit 2, pseudogene 4 [Source:MGI Symbol;Acc:MGI:3645199]	MGI:3645199	Ppp1r2-ps4
ENSMUSG00000035413	171.067	-0.920402	0.360386	-2.55393	0.0106514	0.123677	39	72	84	148	192	200	156	transmembrane protein 98 [Source:MGI Symbol;Acc:MGI:1923457]	MGI:1923457	Tmem98
ENSMUSG00000031877	831.244	-0.35701	0.139754	-2.55455	0.0106326	0.123677	589	628	802	917	937	1356	984	carboxylesterase 2G [Source:MGI Symbol;Acc:MGI:1919611]	MGI:1919611	Ces2g
ENSMUSG00000024759	1213.17	-0.594384	0.232798	-2.55322	0.0106731	0.123722	590	706	918	1009	1094	2055	1142	atlastin GTPase 3 [Source:MGI Symbol;Acc:MGI:1924270]	MGI:1924270	Atl3
ENSMUSG00000036402	786.525	-0.444072	0.173932	-2.55313	0.010676	0.123722	492	406	567	690	702	1150	713	guanine nucleotide binding protein (G protein), gamma 12 [Source:MGI Symbol;Acc:MGI:1336171]	MGI:1336171	Gng12
ENSMUSG00000039480	219.105	-0.637845	0.249864	-2.55277	0.0106869	0.123755	103	153	196	218	230	470	222	5'-nucleotidase domain containing 1 [Source:MGI Symbol;Acc:MGI:2442446]	MGI:2442446	Nt5dc1
ENSMUSG00000006058	832.336	0.332718	0.130362	2.55227	0.0107024	0.123839	972	692	996	1028	901	909	741	SNF8, ESCRT-II complex subunit, homolog (S. cerevisiae) [Source:MGI Symbol;Acc:MGI:1343161]	MGI:1343161	Snf8
ENSMUSG00000084038	9.21519	-2.2447	0.879774	-2.55145	0.0107276	0.12402	0	0	5	6	10	27	7	predicted gene 11295 [Source:MGI Symbol;Acc:MGI:3651595]	MGI:3651595	Gm11295
ENSMUSG00000082809	70.3728	-0.884605	0.346764	-2.55103	0.0107405	0.12402	26	40	40	68	101	104	72	predicted gene 14150 [Source:MGI Symbol;Acc:MGI:3651006]	MGI:3651006	Gm14150
ENSMUSG00000020736	411.177	0.400093	0.156856	2.5507	0.0107506	0.12402	463	392	496	577	457	405	400	5',3'-nucleotidase, cytosolic [Source:MGI Symbol;Acc:MGI:1354954]	MGI:1354954	Nt5c
ENSMUSG00000002847	655.274	0.499603	0.195868	2.55071	0.0107503	0.12402	394	555	585	763	406	494	498	phospholipase A1 member A [Source:MGI Symbol;Acc:MGI:1934677]	MGI:1934677	Pla1a
ENSMUSG00000096592	75.9213	-1.37557	0.539398	-2.55019	0.0107665	0.124109	21	13	19	75	46	150	81	predicted gene 15801 [Source:MGI Symbol;Acc:MGI:3779625]	MGI:3779625	Gm15801
ENSMUSG00000039497	153.158	-0.56597	0.221974	-2.54972	0.0107811	0.124183	74	75	82	100	156	169	106	dermatan sulfate epimerase [Source:MGI Symbol;Acc:MGI:2443455]	MGI:2443455	Dse
ENSMUSG00000047141	199.875	-0.494076	0.193901	-2.54808	0.0108318	0.124672	146	115	186	187	212	326	238	zinc finger protein 654 [Source:MGI Symbol;Acc:MGI:1919270]	MGI:1919270	Zfp654
ENSMUSG00000082319	187.925	-1.21755	0.478054	-2.54688	0.0108691	0.124818	28	74	68	147	113	342	182	predicted gene 8822 [Source:MGI Symbol;Acc:MGI:3648640]	MGI:3648640	Gm8822
ENSMUSG00000059273	379.228	0.368586	0.144712	2.54704	0.0108641	0.124818	427	297	449	448	378	376	335	zinc finger CCCH-type containing 4 [Source:MGI Symbol;Acc:MGI:2682314]	MGI:2682314	Zc3h4
ENSMUSG00000061242	70.7414	0.605807	0.237853	2.54699	0.0108658	0.124818	79	64	82	80	62	53	59	predicted gene 9104 [Source:MGI Symbol;Acc:MGI:3645365]	MGI:3645365	Gm9104
ENSMUSG00000019710	1338.23	0.386633	0.151832	2.54646	0.0108823	0.124875	1287	1160	1713	1746	1391	1301	1195	mitochondrial ribosomal protein L24 [Source:MGI Symbol;Acc:MGI:1914957]	MGI:1914957	Mrpl24
ENSMUSG00000019320	25.5236	0.938546	0.368621	2.5461	0.0108933	0.124907	26	23	49	63	26	27	18	NADPH oxidase organizer 1 [Source:MGI Symbol;Acc:MGI:1919143]	MGI:1919143	Noxo1
ENSMUSG00000022698	1320.15	-0.44238	0.173795	-2.54542	0.0109147	0.124964	788	742	1042	1303	1192	1999	1373	N(alpha)-acetyltransferase 50, NatE catalytic subunit [Source:MGI Symbol;Acc:MGI:1919367]	MGI:1919367	Naa50
ENSMUSG00000110469	358.857	-0.396785	0.155879	-2.54546	0.0109133	0.124964	260	240	378	440	534	577	385	predicted gene 10358 [Source:MGI Symbol;Acc:MGI:3708786]	MGI:3708786	Gm10358
ENSMUSG00000053173	1310.7	0.398176	0.156494	2.54436	0.0109479	0.125249	1372	1176	1484	1529	1301	1219	1152	ribosomal protein L18, pseudogene 2 [Source:MGI Symbol;Acc:MGI:3646997]	MGI:3646997	Rpl18-ps2
ENSMUSG00000051329	105.963	-0.59867	0.235359	-2.54365	0.0109701	0.125315	76	62	73	77	128	163	96	nucleoporin 160 [Source:MGI Symbol;Acc:MGI:1926227]	MGI:1926227	Nup160
ENSMUSG00000027742	333.759	-0.576527	0.226639	-2.54382	0.0109649	0.125315	153	197	251	334	306	590	322	component of oligomeric golgi complex 6 [Source:MGI Symbol;Acc:MGI:1914792]	MGI:1914792	Cog6
ENSMUSG00000028961	874.329	-0.577207	0.227092	-2.54173	0.0110306	0.125343	644	435	541	804	987	1412	786	phosphogluconate dehydrogenase [Source:MGI Symbol;Acc:MGI:97553]	MGI:97553	Pgd
ENSMUSG00000031352	161.296	-0.561203	0.220705	-2.54278	0.0109976	0.125343	107	84	143	124	165	236	186	holocytochrome c synthetase [Source:MGI Symbol;Acc:MGI:106911]	MGI:106911	Hccs
ENSMUSG00000030225	1035.76	-0.457393	0.179935	-2.54199	0.0110222	0.125343	614	683	940	1262	1391	1646	1095	deoxyribose-phosphate aldolase (putative) [Source:MGI Symbol;Acc:MGI:1913762]	MGI:1913762	Dera
ENSMUSG00000038500	150.268	0.621932	0.244653	2.5421	0.011019	0.125343	234	130	198	207	154	134	144	proline-rich polypeptide 3 [Source:MGI Symbol;Acc:MGI:1922460]	MGI:1922460	Prr3
ENSMUSG00000020156	256.286	0.725653	0.285412	2.54248	0.011007	0.125343	296	274	312	300	284	173	169	PWWP domain containing 3A, DNA repair factor [Source:MGI Symbol;Acc:MGI:1915364]	MGI:1915364	Pwwp3a
ENSMUSG00000001065	640.338	0.833791	0.328074	2.54148	0.0110386	0.125343	1392	449	846	1050	653	578	578	zinc finger protein (C2H2 type) 276 [Source:MGI Symbol;Acc:MGI:1888495]	MGI:1888495	Zfp276
ENSMUSG00000047632	15.0009	1.25802	0.49476	2.54268	0.0110005	0.125343	17	17	28	26	14	5	12	fibroblast growth factor binding protein 3 [Source:MGI Symbol;Acc:MGI:1919764]	MGI:1919764	Fgfbp3
ENSMUSG00000017724	8.09228	1.69787	0.667817	2.54241	0.0110091	0.125343	15	13	23	13	9	3	5	ets variant 4 [Source:MGI Symbol;Acc:MGI:99423]	MGI:99423	Etv4
ENSMUSG00000030051	54.0519	-0.770801	0.303359	-2.54088	0.0110572	0.125368	30	30	32	65	61	96	73	aprataxin and PNKP like factor [Source:MGI Symbol;Acc:MGI:1919353]	MGI:1919353	Aplf
ENSMUSG00000061286	508.191	0.613128	0.241287	2.54107	0.0110514	0.125368	618	437	762	683	562	440	404	exosome component 5 [Source:MGI Symbol;Acc:MGI:107889]	MGI:107889	Exosc5
ENSMUSG00000062232	239.158	-0.627915	0.247177	-2.54034	0.0110744	0.125469	116	121	161	180	246	388	160	Rap guanine nucleotide exchange factor (GEF) 2 [Source:MGI Symbol;Acc:MGI:2659071]	MGI:2659071	Rapgef2
ENSMUSG00000064246	20.6752	-2.51765	0.991199	-2.54001	0.011085	0.125495	0	12	3	34	19	23	167	chitinase-like 1 [Source:MGI Symbol;Acc:MGI:1340899]	MGI:1340899	Chil1
ENSMUSG00000103898	41.7893	0.995768	0.392122	2.53944	0.0111031	0.125607	61	44	78	69	57	24	27	predicted gene, 30238 [Source:MGI Symbol;Acc:MGI:5589397]	MGI:5589397	Gm30238
ENSMUSG00000021987	325.28	-0.549203	0.216295	-2.53914	0.0111125	0.125609	167	171	243	311	313	534	291	myotubularin related protein 6 [Source:MGI Symbol;Acc:MGI:2145637]	MGI:2145637	Mtmr6
ENSMUSG00000026361	306.301	-0.47915	0.188723	-2.53891	0.0111198	0.125609	196	177	253	268	252	511	330	cell division cycle 73, Paf1/RNA polymerase II complex component [Source:MGI Symbol;Acc:MGI:2384876]	MGI:2384876	Cdc73
ENSMUSG00000072235	153.764	-0.727303	0.28663	-2.53742	0.0111672	0.126049	50	103	120	131	228	225	131	tubulin, alpha 1A [Source:MGI Symbol;Acc:MGI:98869]	MGI:98869	Tuba1a
ENSMUSG00000074916	34.2983	-1.10436	0.435596	-2.53529	0.0112355	0.126173	9	19	10	27	58	30	32	carbohydrate sulfotransferase 14 [Source:MGI Symbol;Acc:MGI:1919386]	MGI:1919386	Chst14
ENSMUSG00000041471	513.507	-0.65718	0.259174	-2.53567	0.0112233	0.126173	401	238	462	618	544	1062	716	shieldin complex subunit 2 [Source:MGI Symbol;Acc:MGI:1922948]	MGI:1922948	Shld2
ENSMUSG00000066357	202.812	-0.600045	0.236553	-2.53662	0.0111928	0.126173	160	143	155	133	250	360	200	WD repeat domain 6 [Source:MGI Symbol;Acc:MGI:1930140]	MGI:1930140	Wdr6
ENSMUSG00000053641	397.843	-0.504768	0.19908	-2.53551	0.0112285	0.126173	292	245	315	335	445	643	401	DENN/MADD domain containing 4A [Source:MGI Symbol;Acc:MGI:2142979]	MGI:2142979	Dennd4a
ENSMUSG00000041438	208.635	-0.495574	0.195399	-2.53622	0.0112056	0.126173	142	125	193	216	233	354	240	UTP4 small subunit processome component [Source:MGI Symbol;Acc:MGI:1096573]	MGI:1096573	Utp4
ENSMUSG00000033488	380.354	-0.488739	0.192776	-2.53527	0.0112362	0.126173	286	248	343	449	486	658	466	crystallin zeta like 2 [Source:MGI Symbol;Acc:MGI:2448516]	MGI:2448516	Cryzl2
ENSMUSG00000031634	639.485	-0.391058	0.154183	-2.53633	0.011202	0.126173	384	475	622	647	706	1059	679	UFM1-specific peptidase 2 [Source:MGI Symbol;Acc:MGI:1913679]	MGI:1913679	Ufsp2
ENSMUSG00000084230	73.8181	-1.24659	0.491781	-2.53486	0.0112493	0.126227	11	24	32	76	52	159	76	predicted gene 14388 [Source:MGI Symbol;Acc:MGI:3650926]	MGI:3650926	Gm14388
ENSMUSG00000021007	41.7326	0.932776	0.368213	2.53325	0.011301	0.126713	51	52	48	57	47	27	22	spermatogenesis associated 7 [Source:MGI Symbol;Acc:MGI:2144877]	MGI:2144877	Spata7
ENSMUSG00000070692	16.6718	1.09701	0.433186	2.53243	0.0113274	0.126825	26	16	27	22	18	10	9	ribosomal protein S12, pseudogene 10 [Source:MGI Symbol;Acc:MGI:3649508]	MGI:3649508	Rps12-ps10
ENSMUSG00000070604	18.4659	1.31994	0.521216	2.53243	0.0113276	0.126825	25	15	40	29	16	10	11	V-set and immunoglobulin domain containing 10 like [Source:MGI Symbol;Acc:MGI:1922940]	MGI:1922940	Vsig10l
ENSMUSG00000109905	13.3717	1.41486	0.558791	2.532	0.0113415	0.126886	27	12	22	18	10	9	7	predicted gene 7380 [Source:MGI Symbol;Acc:MGI:3646626]	MGI:3646626	Gm7380
ENSMUSG00000032458	1733.44	-0.585803	0.23148	-2.53068	0.011384	0.127179	865	1183	1470	1858	1818	3149	2047	coatomer protein complex, subunit beta 2 (beta prime) [Source:MGI Symbol;Acc:MGI:1354962]	MGI:1354962	Copb2
ENSMUSG00000026775	1255.41	-0.347662	0.13738	-2.53067	0.0113844	0.127179	873	878	1197	1188	1273	2022	1330	YME1-like 1 (S. cerevisiae) [Source:MGI Symbol;Acc:MGI:1351651]	MGI:1351651	Yme1l1
ENSMUSG00000003464	1678.86	-0.484927	0.19171	-2.52948	0.0114233	0.127404	1007	993	1365	1618	1763	2782	1567	peroxisomal biogenesis factor 19 [Source:MGI Symbol;Acc:MGI:1334458]	MGI:1334458	Pex19
ENSMUSG00000029478	666.99	0.571685	0.225994	2.52964	0.0114178	0.127404	856	416	1102	856	606	712	547	nuclear receptor co-repressor 2 [Source:MGI Symbol;Acc:MGI:1337080]	MGI:1337080	Ncor2
ENSMUSG00000106617	16.8714	1.29101	0.510427	2.52928	0.0114297	0.127404	19	13	24	17	17	6	3	predicted gene, 36266 [Source:MGI Symbol;Acc:MGI:5595425]	MGI:5595425	Gm36266
ENSMUSG00000106755	22.9923	-1.16405	0.460411	-2.52828	0.0114622	0.12761	6	17	7	20	26	44	29	triosephosphate isomerase related sequence 11 [Source:MGI Symbol;Acc:MGI:98799]	MGI:98799	Tpi-rs11
ENSMUSG00000025497	974.496	0.450296	0.17811	2.5282	0.011465	0.12761	1051	898	1077	1200	801	938	947	cadherin-related family member 5 [Source:MGI Symbol;Acc:MGI:1919290]	MGI:1919290	Cdhr5
ENSMUSG00000105787	8.09524	-2.16686	0.85733	-2.52745	0.0114894	0.127695	5	1	1	6	8	37	8	predicted gene 8099 [Source:MGI Symbol;Acc:MGI:3645754]	MGI:3645754	Gm8099
ENSMUSG00000107451	83.2273	0.689573	0.272817	2.5276	0.0114845	0.127695	122	69	188	147	78	104	95	predicted gene, 44421 [Source:MGI Symbol;Acc:MGI:5690813]	MGI:5690813	Gm44421
ENSMUSG00000044751	1319.22	-0.675189	0.267261	-2.52633	0.0115263	0.128011	382	719	1033	1436	1518	2006	1310	predicted gene 12231 [Source:MGI Symbol;Acc:MGI:3651344]	MGI:3651344	Gm12231
ENSMUSG00000015092	3553.26	0.529272	0.209552	2.52573	0.0115459	0.128135	5209	3340	5089	4565	4220	3530	3239	endothelial differentiation-related factor 1 [Source:MGI Symbol;Acc:MGI:1891227]	MGI:1891227	Edf1
ENSMUSG00000052392	2791.6	-1.08591	0.430241	-2.52396	0.011604	0.128592	816	850	813	1309	2488	3822	987	acyl-CoA thioesterase 4 [Source:MGI Symbol;Acc:MGI:2159621]	MGI:2159621	Acot4
ENSMUSG00000031703	915.252	-0.523063	0.207234	-2.52403	0.0116019	0.128592	476	601	751	884	1007	1481	919	integrin alpha FG-GAP repeat containing 1 [Source:MGI Symbol;Acc:MGI:106419]	MGI:106419	Itfg1
ENSMUSG00000022025	85.2148	1.16801	0.46284	2.52357	0.0116171	0.128644	116	84	105	127	75	63	32	chondromodulin [Source:MGI Symbol;Acc:MGI:1341171]	MGI:1341171	Cnmd
ENSMUSG00000039473	668.385	0.418592	0.165917	2.52289	0.0116393	0.128662	870	544	769	764	694	695	547	ubinuclein 1 [Source:MGI Symbol;Acc:MGI:1891307]	MGI:1891307	Ubn1
ENSMUSG00000048758	2634.55	0.452899	0.179525	2.52276	0.0116438	0.128662	2550	2312	3154	3083	2633	2122	2235	ribosomal protein L29 [Source:MGI Symbol;Acc:MGI:99687]	MGI:99687	Rpl29
ENSMUSG00000037344	437.556	0.760554	0.301479	2.52275	0.0116442	0.128662	594	486	671	588	559	304	333	solute carrier family 12 (potassium/chloride transporters), member 9 [Source:MGI Symbol;Acc:MGI:1933532]	MGI:1933532	Slc12a9
ENSMUSG00000025451	947.765	-0.388993	0.154271	-2.52149	0.0116859	0.129029	703	570	836	864	1154	1346	903	polyadenylate binding protein-interacting protein 1 [Source:MGI Symbol;Acc:MGI:2384993]	MGI:2384993	Paip1
ENSMUSG00000042712	372.134	-0.559434	0.222006	-2.51991	0.0117385	0.129424	235	211	274	312	452	417	438	transcription elongation factor A like 9 [Source:MGI Symbol;Acc:MGI:109567]	MGI:109567	Tceal9
ENSMUSG00000029771	200.189	0.785778	0.311829	2.5199	0.0117387	0.129424	163	245	235	300	163	100	199	interferon regulatory factor 5 [Source:MGI Symbol;Acc:MGI:1350924]	MGI:1350924	Irf5
ENSMUSG00000066477	75.357	1.31248	0.520909	2.5196	0.0117489	0.129443	145	40	38	80	25	26	54	predicted gene 16551 [Source:MGI Symbol;Acc:MGI:4414971]	MGI:4414971	Gm16551
ENSMUSG00000034853	230.509	-0.835728	0.331754	-2.51912	0.0117649	0.129469	199	123	271	299	388	603	375	acyl-CoA thioesterase 11 [Source:MGI Symbol;Acc:MGI:1913736]	MGI:1913736	Acot11
ENSMUSG00000027287	389.603	-0.52331	0.207744	-2.51902	0.0117683	0.129469	210	210	361	359	351	661	410	synaptosomal-associated protein 23 [Source:MGI Symbol;Acc:MGI:109356]	MGI:109356	Snap23
ENSMUSG00000067889	1067.07	0.491582	0.195178	2.51863	0.0117812	0.129516	1009	857	1192	1059	819	1056	712	spectrin beta, non-erythrocytic 2 [Source:MGI Symbol;Acc:MGI:1313261]	MGI:1313261	Sptbn2
ENSMUSG00000034165	655.382	0.337445	0.13401	2.51805	0.0118006	0.129636	663	496	707	870	660	636	567	cyclin D3 [Source:MGI Symbol;Acc:MGI:88315]	MGI:88315	Ccnd3
ENSMUSG00000000881	266.686	0.621066	0.246691	2.51758	0.0118163	0.129715	325	248	304	277	232	300	145	discs large MAGUK scaffold protein 3 [Source:MGI Symbol;Acc:MGI:1888986]	MGI:1888986	Dlg3
ENSMUSG00000004642	207.649	-0.51479	0.204523	-2.51703	0.0118348	0.129731	121	101	178	201	220	332	192	stem-loop binding protein [Source:MGI Symbol;Acc:MGI:108402]	MGI:108402	Slbp
ENSMUSG00000112461	10.4682	1.43101	0.568496	2.5172	0.0118293	0.129731	25	9	13	22	8	6	8	predicted gene, 47625 [Source:MGI Symbol;Acc:MGI:6096692]	MGI:6096692	Gm47625
ENSMUSG00000006932	2348.3	-0.582244	0.231376	-2.51644	0.0118546	0.129849	1263	1195	1493	2360	2058	3741	2384	catenin (cadherin associated protein), beta 1 [Source:MGI Symbol;Acc:MGI:88276]	MGI:88276	Ctnnb1
ENSMUSG00000019920	245.725	-0.457887	0.181994	-2.51595	0.0118713	0.129849	144	156	201	216	266	339	253	LIM and senescent cell antigen-like domains 1 [Source:MGI Symbol;Acc:MGI:1195263]	MGI:1195263	Lims1
ENSMUSG00000021930	380.241	-0.444685	0.176738	-2.51607	0.0118672	0.129849	287	239	360	389	518	628	371	SPRY domain containing 7 [Source:MGI Symbol;Acc:MGI:1913924]	MGI:1913924	Spryd7
ENSMUSG00000091105	32.2978	-0.848124	0.337216	-2.51508	0.0119005	0.130075	8	22	24	25	36	46	41	mRNA turnover 4, pseudogene 2 [Source:MGI Symbol;Acc:MGI:3779507]	MGI:3779507	Mrto4-ps2
ENSMUSG00000058809	1148.76	-1.12577	0.448244	-2.5115	0.0120218	0.130379	258	384	519	982	698	2250	1065	heat shock protein 1 (chaperonin), pseudogene 3 [Source:MGI Symbol;Acc:MGI:3651246]	MGI:3651246	Hspd1-ps3
ENSMUSG00000063727	44.6462	-0.99958	0.397889	-2.51221	0.0119979	0.130379	24	21	15	21	44	75	29	tumor necrosis factor receptor superfamily, member 11b (osteoprotegerin) [Source:MGI Symbol;Acc:MGI:109587]	MGI:109587	Tnfrsf11b
ENSMUSG00000026365	10795.3	-0.765668	0.3048	-2.51204	0.0120037	0.130379	4645	8377	6956	9134	8551	15073	19115	complement component factor h [Source:MGI Symbol;Acc:MGI:88385]	MGI:88385	Cfh
ENSMUSG00000020952	540.197	-0.466534	0.185641	-2.5131	0.0119675	0.130379	335	399	554	629	680	923	684	Sec1 family domain containing 1 [Source:MGI Symbol;Acc:MGI:1924233]	MGI:1924233	Scfd1
ENSMUSG00000020130	671.8	-0.404516	0.161048	-2.51177	0.0120126	0.130379	450	345	555	608	642	1012	609	TBC1 domain family, member 15 [Source:MGI Symbol;Acc:MGI:1913937]	MGI:1913937	Tbc1d15
ENSMUSG00000022141	709.103	0.389755	0.155099	2.51295	0.0119728	0.130379	893	517	785	837	653	790	584	NIPBL cohesin loading factor [Source:MGI Symbol;Acc:MGI:1913976]	MGI:1913976	Nipbl
ENSMUSG00000020262	232.957	0.53015	0.210951	2.51314	0.0119661	0.130379	240	142	272	273	166	238	154	adenosine deaminase, RNA-specific, B1 [Source:MGI Symbol;Acc:MGI:891999]	MGI:891999	Adarb1
ENSMUSG00000040824	621.746	0.635353	0.252826	2.51301	0.0119708	0.130379	898	623	840	724	692	462	571	small nuclear ribonucleoprotein D2 [Source:MGI Symbol;Acc:MGI:98345]	MGI:98345	Snrpd2
ENSMUSG00000033249	164.522	0.776409	0.309066	2.51211	0.012001	0.130379	304	145	275	179	199	114	144	heat shock transcription factor 4 [Source:MGI Symbol;Acc:MGI:1347058]	MGI:1347058	Hsf4
ENSMUSG00000064337	78309	0.805642	0.320784	2.51148	0.0120227	0.130379	114490	57984	82484	68241	59493	43356	58295	mitochondrially encoded 12S rRNA [Source:MGI Symbol;Acc:MGI:102493]	MGI:102493	mt-Rnr1
ENSMUSG00000029075	8.43545	2.01255	0.80119	2.51195	0.0120065	0.130379	29	10	14	8	3	1	9	tumor necrosis factor receptor superfamily, member 4 [Source:MGI Symbol;Acc:MGI:104512]	MGI:104512	Tnfrsf4
ENSMUSG00000074254	8525.56	-2.00369	0.798453	-2.50947	0.0120911	0.130532	27	46	109	188	490	686	83	cytochrome P450, family 2, subfamily a, polypeptide 4 [Source:MGI Symbol;Acc:MGI:88596]	MGI:88596	Cyp2a4
ENSMUSG00000037071	73399	-1.53458	0.611425	-2.50983	0.0120788	0.130532	36425	9482	12417	56382	68420	180190	44248	stearoyl-Coenzyme A desaturase 1 [Source:MGI Symbol;Acc:MGI:98239]	MGI:98239	Scd1
ENSMUSG00000027879	761.79	-0.540862	0.215586	-2.5088	0.0121141	0.130532	443	491	737	972	925	1374	986	SEC22 homolog B, vesicle trafficking protein [Source:MGI Symbol;Acc:MGI:1338759]	MGI:1338759	Sec22b
ENSMUSG00000007815	2240.48	-0.527384	0.210203	-2.50892	0.01211	0.130532	1091	1300	1634	2417	2169	3551	2293	ras homolog family member A [Source:MGI Symbol;Acc:MGI:1096342]	MGI:1096342	Rhoa
ENSMUSG00000058444	275.179	-0.4982	0.198458	-2.51036	0.0120608	0.130532	169	159	242	230	276	438	276	mitogen-activated protein kinase kinase 5 [Source:MGI Symbol;Acc:MGI:1346345]	MGI:1346345	Map2k5
ENSMUSG00000069769	356.916	-0.419365	0.167039	-2.51058	0.0120534	0.130532	212	244	334	327	381	579	352	musashi RNA-binding protein 2 [Source:MGI Symbol;Acc:MGI:1923876]	MGI:1923876	Msi2
ENSMUSG00000016534	8163.42	-0.385787	0.153734	-2.50945	0.012092	0.130532	4690	5694	7665	8195	8995	12767	8177	lysosomal-associated membrane protein 2 [Source:MGI Symbol;Acc:MGI:96748]	MGI:96748	Lamp2
ENSMUSG00000082192	100.438	0.491324	0.195769	2.50972	0.0120828	0.130532	116	98	151	144	103	110	100	predicted gene 14719 [Source:MGI Symbol;Acc:MGI:3705771]	MGI:3705771	Gm14719
ENSMUSG00000025142	1509.82	0.506199	0.201764	2.50886	0.012112	0.130532	1957	1266	2109	1965	1559	1561	1334	alveolar soft part sarcoma chromosome region, candidate 1 (human) [Source:MGI Symbol;Acc:MGI:1916188]	MGI:1916188	Aspscr1
ENSMUSG00000096438	522.213	-0.38511	0.153529	-2.50838	0.0121286	0.130595	365	359	561	649	797	852	531	glyceraldehyde-3-phosphate dehydrogenase, pseudogene 15 [Source:MGI Symbol;Acc:MGI:5434255]	MGI:5434255	Gapdh-ps15
ENSMUSG00000018733	168.101	-0.592468	0.236255	-2.50775	0.0121504	0.130644	89	109	115	192	176	279	203	peroxisomal biogenesis factor 12 [Source:MGI Symbol;Acc:MGI:2144177]	MGI:2144177	Pex12
ENSMUSG00000061130	1884.31	-0.350217	0.139651	-2.5078	0.0121484	0.130644	1387	1391	1755	1998	2209	3085	2011	protein phosphatase 1B, magnesium dependent, beta isoform [Source:MGI Symbol;Acc:MGI:101841]	MGI:101841	Ppm1b
ENSMUSG00000040323	144.876	-1.19884	0.478276	-2.50659	0.0121901	0.130979	36	67	49	140	98	338	151	predicted pseudogene 15429 [Source:MGI Symbol;Acc:MGI:3642423]	MGI:3642423	Gm15429
ENSMUSG00000085334	247.241	0.840775	0.335466	2.50629	0.0122005	0.130998	432	240	366	296	262	158	224	predicted gene 12940 [Source:MGI Symbol;Acc:MGI:3702626]	MGI:3702626	Gm12940
ENSMUSG00000057363	145.51	-0.612178	0.244294	-2.50591	0.0122138	0.131048	61	97	117	165	169	227	180	UDP-glucuronate decarboxylase 1 [Source:MGI Symbol;Acc:MGI:1915133]	MGI:1915133	Uxs1
ENSMUSG00000033653	96.6532	-0.658072	0.262686	-2.50517	0.0122394	0.13123	42	59	85	88	115	162	99	VPS8 CORVET complex subunit [Source:MGI Symbol;Acc:MGI:2146407]	MGI:2146407	Vps8
ENSMUSG00000057244	583.862	0.585881	0.23393	2.50452	0.0122619	0.131379	745	603	766	691	634	497	502	predicted gene 6139 [Source:MGI Symbol;Acc:MGI:3643279]	MGI:3643279	Gm6139
ENSMUSG00000044345	726.613	0.545313	0.217777	2.504	0.0122799	0.131479	1072	534	724	1144	697	831	551	MARVEL (membrane-associating) domain containing 1 [Source:MGI Symbol;Acc:MGI:2147570]	MGI:2147570	Marveld1
ENSMUSG00000028104	253.345	0.421991	0.168582	2.50319	0.0123081	0.131688	238	244	277	316	281	236	184	polymerase (RNA) III (DNA directed) polypeptide G like [Source:MGI Symbol;Acc:MGI:1917120]	MGI:1917120	Polr3gl
ENSMUSG00000003746	3062.72	-0.450832	0.180216	-2.50162	0.0123625	0.131991	1789	2087	2646	3291	3552	4839	3260	mannosidase 1, alpha [Source:MGI Symbol;Acc:MGI:104677]	MGI:104677	Man1a
ENSMUSG00000053332	1719.95	0.396954	0.158669	2.50178	0.012357	0.131991	1930	1465	2194	2249	1852	1680	1598	growth arrest specific 5 [Source:MGI Symbol;Acc:MGI:95659]	MGI:95659	Gas5
ENSMUSG00000095079	26.3567	1.76462	0.705282	2.50201	0.0123492	0.131991	58	13	27	30	20	7	6	immunoglobulin heavy constant alpha [Source:MGI Symbol;Acc:MGI:96444]	MGI:96444	Igha
ENSMUSG00000042195	12.424	-2.22423	0.889433	-2.50073	0.0123939	0.132116	3	9	12	5	38	46	36	solute carrier family 35, member F2 [Source:MGI Symbol;Acc:MGI:1919272]	MGI:1919272	Slc35f2
ENSMUSG00000052738	3362.98	-0.600006	0.239945	-2.5006	0.0123983	0.132116	1164	1698	2502	3653	3532	5098	3010	succinate-CoA ligase, GDP-forming, alpha subunit [Source:MGI Symbol;Acc:MGI:1927234]	MGI:1927234	Suclg1
ENSMUSG00000002871	369.358	0.535534	0.214175	2.50045	0.0124034	0.132116	481	323	443	481	410	323	302	transmembrane protein, adipocyte asscociated 1 [Source:MGI Symbol;Acc:MGI:1345190]	MGI:1345190	Tpra1
ENSMUSG00000081703	23.5526	1.27722	0.510826	2.50029	0.012409	0.132116	53	28	22	22	19	10	17	predicted gene 6285 [Source:MGI Symbol;Acc:MGI:3647132]	MGI:3647132	Gm6285
ENSMUSG00000040181	4404.74	-0.691072	0.276482	-2.49952	0.0124362	0.132313	1744	2106	2512	3762	4567	6025	3577	flavin containing monooxygenase 1 [Source:MGI Symbol;Acc:MGI:1310002]	MGI:1310002	Fmo1
ENSMUSG00000021957	2628.64	-0.558803	0.22361	-2.499	0.0124544	0.132321	2013	1436	1838	2480	3733	4157	2194	transketolase [Source:MGI Symbol;Acc:MGI:105992]	MGI:105992	Tkt
ENSMUSG00000107304	26.8039	1.53563	0.614489	2.49904	0.0124531	0.132321	76	26	47	26	31	8	14	predicted gene 43775 [Source:MGI Symbol;Acc:MGI:5663912]	MGI:5663912	Gm43775
ENSMUSG00000039456	350.123	0.494206	0.19786	2.49776	0.0124981	0.132693	351	240	494	412	319	312	279	microrchidia 3 [Source:MGI Symbol;Acc:MGI:2136841]	MGI:2136841	Morc3
ENSMUSG00000042042	144.951	-0.593745	0.237872	-2.49606	0.012558	0.132986	75	92	95	122	136	240	137	chondroitin sulfate N-acetylgalactosaminyltransferase 2 [Source:MGI Symbol;Acc:MGI:1926002]	MGI:1926002	Csgalnact2
ENSMUSG00000022295	502.961	-0.55503	0.222369	-2.49599	0.0125607	0.132986	262	263	391	541	490	851	506	ATPase, H+ transporting, lysosomal V1 subunit C1 [Source:MGI Symbol;Acc:MGI:1913585]	MGI:1913585	Atp6v1c1
ENSMUSG00000038546	475.054	-0.470108	0.188317	-2.49637	0.0125471	0.132986	331	282	415	490	506	797	526	RAN binding protein 9 [Source:MGI Symbol;Acc:MGI:1928741]	MGI:1928741	Ranbp9
ENSMUSG00000025138	988.816	0.734499	0.294187	2.49671	0.0125352	0.132986	1291	1010	1632	1247	1084	865	760	sirtuin 7 [Source:MGI Symbol;Acc:MGI:2385849]	MGI:2385849	Sirt7
ENSMUSG00000025485	383.011	0.358701	0.143739	2.4955	0.0125779	0.133076	356	313	466	460	353	428	303	RIC8 guanine nucleotide exchange factor A [Source:MGI Symbol;Acc:MGI:2141866]	MGI:2141866	Ric8a
ENSMUSG00000037958	408.715	0.458816	0.18392	2.49465	0.0126081	0.133209	537	338	489	452	381	402	372	nuclear speckle regulatory protein 1 [Source:MGI Symbol;Acc:MGI:2144305]	MGI:2144305	Nsrp1
ENSMUSG00000048249	452.538	0.664844	0.26649	2.49481	0.0126023	0.133209	518	349	517	471	452	348	230	CREB3 regulatory factor [Source:MGI Symbol;Acc:MGI:1924378]	MGI:1924378	Crebrf
ENSMUSG00000079104	186.951	-0.982957	0.394306	-2.49288	0.0126712	0.133453	52	78	109	204	166	382	198	phosphoribosyl pyrophosphate synthetase 1-like 3 [Source:MGI Symbol;Acc:MGI:3779453]	MGI:3779453	Prps1l3
ENSMUSG00000020116	531.928	-0.457855	0.183642	-2.49319	0.0126601	0.133453	299	350	613	600	642	892	656	partner of NOB1 homolog [Source:MGI Symbol;Acc:MGI:1913499]	MGI:1913499	Pno1
ENSMUSG00000032312	981.343	0.282077	0.113158	2.49277	0.0126751	0.133453	1028	805	1168	1243	981	1133	916	c-src tyrosine kinase [Source:MGI Symbol;Acc:MGI:88537]	MGI:88537	Csk
ENSMUSG00000106926	638.788	0.565894	0.226968	2.49327	0.0126571	0.133453	591	547	789	808	631	473	480	ribosomal protein L7, pseudogene 7 [Source:MGI Symbol;Acc:MGI:3644615]	MGI:3644615	Rpl7-ps7
ENSMUSG00000020911	36.9581	1.43035	0.573729	2.49307	0.0126643	0.133453	19	15	33	144	20	21	20	keratin 19 [Source:MGI Symbol;Acc:MGI:96693]	MGI:96693	Krt19
ENSMUSG00000080832	26.8998	-1.67585	0.67236	-2.49249	0.0126851	0.133466	2	6	9	25	10	70	33	mannose-6-phosphate receptor, pseudogene [Source:MGI Symbol;Acc:MGI:96905]	MGI:96905	M6pr-ps
ENSMUSG00000028696	121.146	-0.77208	0.309843	-2.49184	0.0127083	0.133575	70	54	92	120	124	265	114	IAP promoted placental gene [Source:MGI Symbol;Acc:MGI:96581]	MGI:96581	Ipp
ENSMUSG00000062421	159.845	-0.619686	0.248709	-2.49161	0.0127166	0.133575	108	79	142	140	176	256	191	ADP-ribosylation factor 2 [Source:MGI Symbol;Acc:MGI:99595]	MGI:99595	Arf2
ENSMUSG00000083411	243.677	0.445124	0.178695	2.49097	0.0127394	0.133575	243	188	307	339	270	214	193	ribosomal protein L30, pseudogene 10 [Source:MGI Symbol;Acc:MGI:3646270]	MGI:3646270	Rpl30-ps10
ENSMUSG00000059981	894.74	0.499471	0.200493	2.49121	0.0127309	0.133575	1120	719	1162	1087	943	809	751	TAO kinase 2 [Source:MGI Symbol;Acc:MGI:1915919]	MGI:1915919	Taok2
ENSMUSG00000082741	14.8498	1.25092	0.502178	2.49099	0.0127387	0.133575	25	14	20	31	15	6	11	predicted gene 9703 [Source:MGI Symbol;Acc:MGI:3780110]	MGI:3780110	Gm9703
ENSMUSG00000079101	177.995	-0.730414	0.293553	-2.48818	0.0128398	0.13398	52	126	161	212	274	313	196	esterase D/formylglutathione hydrolase, pseudogene [Source:MGI Symbol;Acc:MGI:3781082]	MGI:3781082	Esd-ps
ENSMUSG00000034484	563.882	-0.443359	0.178121	-2.48909	0.0128072	0.13398	313	346	354	596	579	844	490	sorting nexin 2 [Source:MGI Symbol;Acc:MGI:1915054]	MGI:1915054	Snx2
ENSMUSG00000061838	3750.7	-0.343535	0.138059	-2.48832	0.0128346	0.13398	2471	2986	3398	4088	4592	5568	4168	succinate-Coenzyme A ligase, GDP-forming, beta subunit [Source:MGI Symbol;Acc:MGI:1306824]	MGI:1306824	Suclg2
ENSMUSG00000028069	225.463	0.523243	0.210249	2.48868	0.0128218	0.13398	267	186	262	289	207	196	200	G patch domain containing 4 [Source:MGI Symbol;Acc:MGI:1913864]	MGI:1913864	Gpatch4
ENSMUSG00000021273	1140.84	0.618317	0.248434	2.48886	0.0128152	0.13398	671	1038	885	1352	863	835	560	farnesyl diphosphate farnesyl transferase 1 [Source:MGI Symbol;Acc:MGI:102706]	MGI:102706	Fdft1
ENSMUSG00000002825	57.9488	0.734143	0.295014	2.4885	0.0128283	0.13398	53	56	73	76	35	61	40	queuine tRNA-ribosyltransferase catalytic subunit 1 [Source:MGI Symbol;Acc:MGI:1931441]	MGI:1931441	Qtrt1
ENSMUSG00000057068	357.126	1.00455	0.403493	2.48965	0.0127871	0.13398	309	279	606	674	202	297	277	family with sequence similarity 47, member E [Source:MGI Symbol;Acc:MGI:2686227]	MGI:2686227	Fam47e
ENSMUSG00000020376	1054.26	-0.620752	0.249643	-2.48656	0.0128987	0.134072	401	510	683	1066	959	1578	968	ring finger protein 130 [Source:MGI Symbol;Acc:MGI:1891717]	MGI:1891717	Rnf130
ENSMUSG00000029196	336.964	-0.542278	0.218034	-2.48712	0.0128781	0.134072	278	166	330	308	366	649	366	transcriptional adaptor 2B [Source:MGI Symbol;Acc:MGI:3035274]	MGI:3035274	Tada2b
ENSMUSG00000036503	1983.51	-0.417494	0.167878	-2.48689	0.0128864	0.134072	1078	1273	1730	1900	2008	2992	1960	ring finger protein 13 [Source:MGI Symbol;Acc:MGI:1346341]	MGI:1346341	Rnf13
ENSMUSG00000042590	241.793	-0.414344	0.166593	-2.48716	0.0128766	0.134072	186	137	219	268	252	425	262	importin 11 [Source:MGI Symbol;Acc:MGI:2442377]	MGI:2442377	Ipo11
ENSMUSG00000056836	435.716	0.492274	0.197977	2.48652	0.0128999	0.134072	523	460	549	483	485	397	377	predicted pseudogene 6851 [Source:MGI Symbol;Acc:MGI:3643618]	MGI:3643618	Gm6851
ENSMUSG00000097354	283.362	0.780933	0.314072	2.48648	0.0129015	0.134072	297	375	467	416	290	269	231	RIKEN cDNA 2310001H17 gene [Source:MGI Symbol;Acc:MGI:1923682]	MGI:1923682	2310001H17Rik
ENSMUSG00000033676	34.9843	-0.900083	0.36203	-2.48621	0.0129112	0.13408	23	33	45	31	74	51	85	gamma-aminobutyric acid (GABA) A receptor, subunit beta 3 [Source:MGI Symbol;Acc:MGI:95621]	MGI:95621	Gabrb3
ENSMUSG00000063410	227.782	-0.568458	0.228673	-2.4859	0.0129225	0.134106	160	106	159	178	189	355	240	serine/threonine kinase 24 [Source:MGI Symbol;Acc:MGI:2385007]	MGI:2385007	Stk24
ENSMUSG00000026277	933.365	0.392797	0.158079	2.48481	0.0129619	0.134159	1088	716	1116	1193	957	914	832	serine/threonine kinase 25 (yeast) [Source:MGI Symbol;Acc:MGI:1891699]	MGI:1891699	Stk25
ENSMUSG00000015337	640.65	0.580639	0.233625	2.48535	0.0129425	0.134159	863	686	837	877	679	615	608	endonuclease G [Source:MGI Symbol;Acc:MGI:1261433]	MGI:1261433	Endog
ENSMUSG00000111966	93.1286	0.628395	0.252897	2.48479	0.0129629	0.134159	122	76	110	95	80	75	73	predicted gene 5781 [Source:MGI Symbol;Acc:MGI:3646721]	MGI:3646721	Gm5781
ENSMUSG00000036995	211.66	0.818366	0.329345	2.48483	0.0129614	0.134159	372	174	274	184	156	178	171	ArfGAP with SH3 domain, ankyrin repeat and PH domain 3 [Source:MGI Symbol;Acc:MGI:2684986]	MGI:2684986	Asap3
ENSMUSG00000081453	259.608	-1.8282	0.736048	-2.48381	0.0129985	0.134162	18	64	71	137	115	530	244	predicted gene 6767 [Source:MGI Symbol;Acc:MGI:3645053]	MGI:3645053	Gm6767
ENSMUSG00000080902	82.276	-1.3512	0.543876	-2.48438	0.0129776	0.134162	14	28	24	97	68	204	81	tyrosine 3-monooxygenase/tryptophan 5-monooxygenase activation protein theta, pseudogene 3 [Source:MGI Symbol;Acc:MGI:3650241]	MGI:3650241	Ywhaq-ps3
ENSMUSG00000032199	797.522	-0.704933	0.283764	-2.48422	0.0129834	0.134162	246	345	561	786	617	1289	781	polymerase (RNA) II (DNA directed) polypeptide M [Source:MGI Symbol;Acc:MGI:107282]	MGI:107282	Polr2m
ENSMUSG00000035621	703.413	0.449692	0.181042	2.48391	0.0129949	0.134162	769	733	853	766	631	706	672	midnolin [Source:MGI Symbol;Acc:MGI:1890222]	MGI:1890222	Midn
ENSMUSG00000099032	73.7211	-2.87423	1.15762	-2.48288	0.0130323	0.134391	0	0	0	2	3	8	2	transcription factor 24 [Source:MGI Symbol;Acc:MGI:3780500]	MGI:3780500	Tcf24
ENSMUSG00000053477	780.643	0.462169	0.186173	2.48248	0.0130472	0.134391	1037	796	837	977	904	745	680	transcription factor 4 [Source:MGI Symbol;Acc:MGI:98506]	MGI:98506	Tcf4
ENSMUSG00000081087	598.407	0.503843	0.20296	2.48248	0.0130472	0.134391	660	572	685	681	595	480	519	ribosomal protein S15A, pseudogene 7 [Source:MGI Symbol;Acc:MGI:3650538]	MGI:3650538	Rps15a-ps7
ENSMUSG00000022300	295.123	-0.644607	0.259754	-2.48161	0.013079	0.134472	138	139	213	346	282	517	316	DDB1 and CUL4 associated factor 13 [Source:MGI Symbol;Acc:MGI:2684929]	MGI:2684929	Dcaf13
ENSMUSG00000044950	211.014	0.565859	0.228027	2.48154	0.0130816	0.134472	251	188	259	237	223	151	173	PWWP domain containing 2A [Source:MGI Symbol;Acc:MGI:1918052]	MGI:1918052	Pwwp2a
ENSMUSG00000021986	7.78337	2.34751	0.945903	2.48176	0.0130734	0.134472	14	2	7	6	1	2	2	APC membrane recruitment 2 [Source:MGI Symbol;Acc:MGI:1919375]	MGI:1919375	Amer2
ENSMUSG00000021916	165.529	0.440743	0.177629	2.48126	0.0130919	0.134486	199	116	209	234	156	195	133	glycosyltransferase 8 domain containing 1 [Source:MGI Symbol;Acc:MGI:1923735]	MGI:1923735	Glt8d1
ENSMUSG00000038233	99.6459	0.93721	0.377806	2.48066	0.0131138	0.134621	137	93	114	101	95	86	30	golgi associated kinase 1A [Source:MGI Symbol;Acc:MGI:3041196]	MGI:3041196	Gask1a
ENSMUSG00000063684	1276.88	-1.41219	0.569566	-2.47941	0.0131599	0.134649	180	424	490	1190	960	2918	1288	predicted gene 13910 [Source:MGI Symbol;Acc:MGI:3651143]	MGI:3651143	Gm13910
ENSMUSG00000039202	2298.79	-1.00948	0.40725	-2.47877	0.0131838	0.134649	377	744	715	1108	1412	2353	1413	abhydrolase domain containing 2 [Source:MGI Symbol;Acc:MGI:1914344]	MGI:1914344	Abhd2
ENSMUSG00000032058	287.161	-0.614918	0.247998	-2.47953	0.0131556	0.134649	229	195	289	277	471	523	335	protein phosphatase 2, regulatory subunit A, beta [Source:MGI Symbol;Acc:MGI:1920949]	MGI:1920949	Ppp2r1b
ENSMUSG00000013663	1784.91	-0.453159	0.182741	-2.47978	0.0131462	0.134649	975	1122	1413	1774	1653	2888	1781	phosphatase and tensin homolog [Source:MGI Symbol;Acc:MGI:109583]	MGI:109583	Pten
ENSMUSG00000095567	566.168	0.388711	0.156823	2.47866	0.0131875	0.134649	667	487	623	702	590	582	482	NOC2 like nucleolar associated transcriptional repressor [Source:MGI Symbol;Acc:MGI:1931051]	MGI:1931051	Noc2l
ENSMUSG00000079641	1746.71	0.548031	0.220997	2.47981	0.0131453	0.134649	1882	1644	1994	1939	1665	1263	1494	ribosomal protein L39 [Source:MGI Symbol;Acc:MGI:1914498]	MGI:1914498	Rpl39
ENSMUSG00000110945	39.8134	0.928644	0.374624	2.47887	0.0131798	0.134649	70	43	69	57	44	26	38	predicted gene 9856 [Source:MGI Symbol;Acc:MGI:3704347]	MGI:3704347	Gm9856
ENSMUSG00000061132	47.8553	1.07779	0.434766	2.479	0.013175	0.134649	13	25	29	52	11	15	21	B cell linker [Source:MGI Symbol;Acc:MGI:96878]	MGI:96878	Blnk
ENSMUSG00000046516	849.723	0.452867	0.182727	2.47838	0.0131979	0.134665	858	738	1052	1068	906	731	703	cytochrome c oxidase assembly protein 17, copper chaperone [Source:MGI Symbol;Acc:MGI:1333806]	MGI:1333806	Cox17
ENSMUSG00000024683	604.065	-0.276004	0.111408	-2.47743	0.0132334	0.134936	429	465	634	636	771	861	647	mitochondrial ribosomal protein L16 [Source:MGI Symbol;Acc:MGI:2137219]	MGI:2137219	Mrpl16
ENSMUSG00000060429	162.492	-1.26967	0.512804	-2.47594	0.0132884	0.135316	54	68	75	99	125	387	134	syntrophin, basic 1 [Source:MGI Symbol;Acc:MGI:101781]	MGI:101781	Sntb1
ENSMUSG00000102211	9.31355	1.68679	0.681236	2.47607	0.0132839	0.135316	20	10	23	7	4	3	9	predicted gene, 37490 [Source:MGI Symbol;Acc:MGI:5610718]	MGI:5610718	Gm37490
ENSMUSG00000031765	1316.87	-1.72769	0.69802	-2.47513	0.0133188	0.135319	90	206	136	219	346	305	1132	metallothionein 1 [Source:MGI Symbol;Acc:MGI:97171]	MGI:97171	Mt1
ENSMUSG00000031447	8979.48	-0.62615	0.25298	-2.4751	0.01332	0.135319	3546	5476	6105	9999	9011	14846	9542	lysosomal-associated membrane protein 1 [Source:MGI Symbol;Acc:MGI:96745]	MGI:96745	Lamp1
ENSMUSG00000042699	679.48	-0.482802	0.195071	-2.47501	0.0133234	0.135319	412	421	552	679	703	1095	716	DEAH (Asp-Glu-Ala-His) box polypeptide 9 [Source:MGI Symbol;Acc:MGI:108177]	MGI:108177	Dhx9
ENSMUSG00000056612	192.791	0.647092	0.261453	2.47498	0.0133244	0.135319	257	164	265	225	210	141	152	protein phosphatase 1, regulatory inhibitor subunit 14B [Source:MGI Symbol;Acc:MGI:107682]	MGI:107682	Ppp1r14b
ENSMUSG00000081053	68.2538	2.9466	1.1907	2.47469	0.0133353	0.135339	64	171	296	237	34	13	34	major urinary protein, pseudogene 17 [Source:MGI Symbol;Acc:MGI:3705843]	MGI:3705843	Mup-ps17
ENSMUSG00000089960	3349.91	-0.957592	0.386998	-2.47441	0.0133456	0.135353	732	1351	1694	2788	2686	5980	2419	UDP glucuronosyltransferase 1 family, polypeptide A1 [Source:MGI Symbol;Acc:MGI:98898]	MGI:98898	Ugt1a1
ENSMUSG00000023274	28.0706	1.12275	0.453935	2.47337	0.0133845	0.135658	43	60	52	35	19	27	32	CD4 antigen [Source:MGI Symbol;Acc:MGI:88335]	MGI:88335	Cd4
ENSMUSG00000024661	26129.6	-0.446043	0.180429	-2.47212	0.0134314	0.135926	14500	15196	22293	30308	34475	37502	24054	ferritin heavy polypeptide 1 [Source:MGI Symbol;Acc:MGI:95588]	MGI:95588	Fth1
ENSMUSG00000013495	146.105	0.573653	0.232031	2.47231	0.0134243	0.135926	143	125	177	173	138	149	79	transmembrane protein 175 [Source:MGI Symbol;Acc:MGI:1919642]	MGI:1919642	Tmem175
ENSMUSG00000042784	31.187	2.10044	0.849709	2.47195	0.0134379	0.135926	9	4	8	150	10	7	12	mucin 1, transmembrane [Source:MGI Symbol;Acc:MGI:97231]	MGI:97231	Muc1
ENSMUSG00000021607	468.724	0.421583	0.170588	2.47136	0.0134602	0.136061	562	484	642	679	582	466	477	mitochondrial ribosomal protein L36 [Source:MGI Symbol;Acc:MGI:2137228]	MGI:2137228	Mrpl36
ENSMUSG00000064360	27537.1	0.743694	0.300963	2.47104	0.0134719	0.136072	37116	26166	36418	24736	23918	18009	22989	mitochondrially encoded NADH dehydrogenase 3 [Source:MGI Symbol;Acc:MGI:102499]	MGI:102499	mt-Nd3
ENSMUSG00000022610	92.1559	0.785492	0.317903	2.47085	0.0134791	0.136072	127	83	110	125	100	68	57	mitogen-activated protein kinase 12 [Source:MGI Symbol;Acc:MGI:1353438]	MGI:1353438	Mapk12
ENSMUSG00000022763	87.5636	0.572579	0.231777	2.47039	0.0134965	0.136157	118	85	124	108	83	105	70	apoptosis-inducing factor, mitochondrion-associated 3 [Source:MGI Symbol;Acc:MGI:1919418]	MGI:1919418	Aifm3
ENSMUSG00000047409	131.621	0.593705	0.240361	2.47006	0.0135092	0.136195	127	98	129	153	131	108	56	CTD (carboxy-terminal domain, RNA polymerase II, polypeptide A) small phosphatase-like [Source:MGI Symbol;Acc:MGI:1916524]	MGI:1916524	Ctdspl
ENSMUSG00000025006	110.818	-1.35069	0.547096	-2.46884	0.0135551	0.136263	41	35	46	72	71	338	48	sorbin and SH3 domain containing 1 [Source:MGI Symbol;Acc:MGI:700014]	MGI:700014	Sorbs1
ENSMUSG00000089991	360.068	-0.668424	0.270778	-2.46853	0.013567	0.136263	186	254	304	284	365	687	402	predicted gene 16332 [Source:MGI Symbol;Acc:MGI:3840155]	MGI:3840155	Gm16332
ENSMUSG00000038301	502.764	-0.660077	0.267356	-2.46891	0.0135525	0.136263	244	302	296	549	416	818	656	sorting nexin 10 [Source:MGI Symbol;Acc:MGI:1919232]	MGI:1919232	Snx10
ENSMUSG00000090145	1745.94	-0.625894	0.253557	-2.46845	0.0135698	0.136263	643	935	1279	1689	1808	2772	1491	UDP glucuronosyltransferase 1 family, polypeptide A6B [Source:MGI Symbol;Acc:MGI:3580629]	MGI:3580629	Ugt1a6b
ENSMUSG00000018821	528.242	0.480328	0.194501	2.46954	0.0135286	0.136263	555	441	618	612	472	457	452	arginine vasopressin-induced 1 [Source:MGI Symbol;Acc:MGI:1916784]	MGI:1916784	Avpi1
ENSMUSG00000036813	1850.4	0.849097	0.343962	2.46858	0.013565	0.136263	2492	1528	2849	2152	1715	1363	1258	ectonucleoside triphosphate diphosphohydrolase 8 [Source:MGI Symbol;Acc:MGI:1919340]	MGI:1919340	Entpd8
ENSMUSG00000099889	13.7309	-2.09595	0.849514	-2.46724	0.0136161	0.136277	0	14	11	1	34	46	25	MAS-related GPR, member B11, pseudogene [Source:MGI Symbol;Acc:MGI:3033189]	MGI:3033189	Mrgprb11-ps
ENSMUSG00000071035	78.8303	-1.5784	0.639635	-2.46765	0.0136004	0.136277	14	20	19	70	46	182	84	predicted pseudogene 5499 [Source:MGI Symbol;Acc:MGI:3643804]	MGI:3643804	Gm5499
ENSMUSG00000046032	165.59	-0.839592	0.340287	-2.4673	0.0136135	0.136277	40	55	90	144	130	229	139	sorting nexin 12 [Source:MGI Symbol;Acc:MGI:1919331]	MGI:1919331	Snx12
ENSMUSG00000040713	5844.76	-0.520883	0.211105	-2.46741	0.0136095	0.136277	3083	3598	5071	5926	7628	8913	5441	cellular repressor of E1A-stimulated genes 1 [Source:MGI Symbol;Acc:MGI:1344382]	MGI:1344382	Creg1
ENSMUSG00000030725	56.4109	0.708702	0.2872	2.46762	0.0136013	0.136277	41	68	63	94	52	49	40	lipoyl(octanoyl) transferase 2 (putative) [Source:MGI Symbol;Acc:MGI:1914414]	MGI:1914414	Lipt2
ENSMUSG00000054863	35.5793	-0.803848	0.325896	-2.46658	0.0136412	0.136349	19	34	48	40	81	74	58	TAFA chemokine like family member 5 [Source:MGI Symbol;Acc:MGI:2146182]	MGI:2146182	Tafa5
ENSMUSG00000020859	1197.57	-0.364556	0.147787	-2.46677	0.0136338	0.136349	795	818	943	1024	1251	1697	1126	sperm associated antigen 9 [Source:MGI Symbol;Acc:MGI:1918084]	MGI:1918084	Spag9
ENSMUSG00000033405	7.50353	-2.11932	0.859654	-2.46532	0.013689	0.136586	0	0	4	6	5	20	11	nudix (nucleoside diphosphate linked moiety X)-type motif 15 [Source:MGI Symbol;Acc:MGI:2443366]	MGI:2443366	Nudt15
ENSMUSG00000021999	4581.29	-0.543295	0.220381	-2.46525	0.0136919	0.136586	2098	3511	3790	5366	4717	7282	6445	carboxypeptidase B2 (plasma) [Source:MGI Symbol;Acc:MGI:1891837]	MGI:1891837	Cpb2
ENSMUSG00000052299	413.009	-0.446736	0.181201	-2.46541	0.0136855	0.136586	272	252	369	412	404	710	440	listerin E3 ubiquitin protein ligase 1 [Source:MGI Symbol;Acc:MGI:1926163]	MGI:1926163	Ltn1
ENSMUSG00000020521	514.92	-0.443651	0.180014	-2.46453	0.0137191	0.136741	287	368	492	535	618	760	598	ring finger protein, transmembrane 1 [Source:MGI Symbol;Acc:MGI:1924142]	MGI:1924142	Rnft1
ENSMUSG00000021040	680.65	0.509902	0.20691	2.46437	0.0137255	0.136741	807	734	913	808	741	621	638	SRA stem-loop interacting RNA binding protein [Source:MGI Symbol;Acc:MGI:1916394]	MGI:1916394	Slirp
ENSMUSG00000037149	925.1	-0.614545	0.249476	-2.46335	0.0137647	0.137043	458	545	747	962	952	1657	993	DEAD (Asp-Glu-Ala-Asp) box polypeptide 1 [Source:MGI Symbol;Acc:MGI:2144727]	MGI:2144727	Ddx1
ENSMUSG00000083798	41.1014	-1.27781	0.518852	-2.46277	0.013787	0.137085	13	8	15	29	19	78	39	predicted gene 14584 [Source:MGI Symbol;Acc:MGI:3705780]	MGI:3705780	Gm14584
ENSMUSG00000031483	518.785	-0.393373	0.159724	-2.46283	0.0137845	0.137085	314	331	482	527	562	834	499	ER lipid raft associated 2 [Source:MGI Symbol;Acc:MGI:2387215]	MGI:2387215	Erlin2
ENSMUSG00000081885	7.25129	-2.50319	1.01669	-2.46209	0.013813	0.137237	0	0	0	6	8	19	2	predicted gene 13231 [Source:MGI Symbol;Acc:MGI:3649243]	MGI:3649243	Gm13231
ENSMUSG00000027965	50.4011	-1.11339	0.452327	-2.46147	0.0138368	0.137237	13	40	42	79	72	151	98	olfactomedin 3 [Source:MGI Symbol;Acc:MGI:2387329]	MGI:2387329	Olfm3
ENSMUSG00000020152	1874.35	-0.362779	0.147393	-2.46131	0.0138429	0.137237	1358	1243	1636	1738	2064	2868	1832	ARP2 actin-related protein 2 [Source:MGI Symbol;Acc:MGI:1913963]	MGI:1913963	Actr2
ENSMUSG00000061833	642.153	0.519354	0.211017	2.4612	0.0138475	0.137237	728	676	812	754	676	564	570	predicted gene 6311 [Source:MGI Symbol;Acc:MGI:3644735]	MGI:3644735	Gm6311
ENSMUSG00000074336	17389.5	0.612497	0.248811	2.46169	0.0138283	0.137237	23600	17508	27220	22351	21504	15514	14505	apolipoprotein C-IV [Source:MGI Symbol;Acc:MGI:87878]	MGI:87878	Apoc4
ENSMUSG00000060216	533.49	0.656198	0.26665	2.4609	0.0138589	0.137261	706	397	521	672	518	326	407	arrestin, beta 2 [Source:MGI Symbol;Acc:MGI:99474]	MGI:99474	Arrb2
ENSMUSG00000031976	96.535	-0.533579	0.216881	-2.46024	0.0138844	0.137334	55	51	77	101	95	149	110	URB2 ribosome biogenesis 2 homolog (S. cerevisiae) [Source:MGI Symbol;Acc:MGI:2681124]	MGI:2681124	Urb2
ENSMUSG00000059479	16.4865	1.34711	0.547525	2.46035	0.01388	0.137334	29	8	21	31	12	11	7	UDP-GlcNAc:betaGal beta-1,3-N-acetylglucosaminyltransferase 8 [Source:MGI Symbol;Acc:MGI:2385269]	MGI:2385269	B3gnt8
ENSMUSG00000037706	4492.76	-0.353648	0.143858	-2.4583	0.0139595	0.137988	2853	3533	4494	4688	6656	6112	4532	CD81 antigen [Source:MGI Symbol;Acc:MGI:1096398]	MGI:1096398	Cd81
ENSMUSG00000045410	735.58	-0.37316	0.151828	-2.45778	0.0139798	0.138098	510	515	642	836	882	1077	844	aldo-keto reductase family 1, member E1 [Source:MGI Symbol;Acc:MGI:1914758]	MGI:1914758	Akr1e1
ENSMUSG00000109926	88.8852	-0.839041	0.341428	-2.45745	0.0139929	0.138138	38	40	50	82	65	182	83	predicted gene 45808 [Source:MGI Symbol;Acc:MGI:5804923]	MGI:5804923	Gm45808
ENSMUSG00000024421	42.6251	1.10206	0.448532	2.45704	0.0140087	0.138204	94	66	126	52	39	48	51	laminin, alpha 3 [Source:MGI Symbol;Acc:MGI:99909]	MGI:99909	Lama3
ENSMUSG00000104263	25.2941	1.08341	0.4411	2.45615	0.0140433	0.138373	41	27	61	28	29	22	14	RIKEN cDNA 9430062P05 gene [Source:MGI Symbol;Acc:MGI:2441746]	MGI:2441746	9430062P05Rik
ENSMUSG00000025386	17.978	1.15985	0.472224	2.45613	0.0140441	0.138373	36	13	29	32	11	20	12	phosphodiesterase 6G, cGMP-specific, rod, gamma [Source:MGI Symbol;Acc:MGI:97526]	MGI:97526	Pde6g
ENSMUSG00000027006	393.645	-0.646897	0.263694	-2.45321	0.0141586	0.138852	189	272	288	330	461	597	426	DnaJ heat shock protein family (Hsp40) member C10 [Source:MGI Symbol;Acc:MGI:1914111]	MGI:1914111	Dnajc10
ENSMUSG00000028292	172.94	-0.454325	0.185177	-2.45346	0.0141489	0.138852	120	113	139	171	178	297	179	arginyl-tRNA synthetase 2, mitochondrial [Source:MGI Symbol;Acc:MGI:1923596]	MGI:1923596	Rars2
ENSMUSG00000068284	566.438	-0.444689	0.181214	-2.45395	0.0141299	0.138852	384	334	541	522	580	970	574	upstream transcription factor family member 3 [Source:MGI Symbol;Acc:MGI:2685454]	MGI:2685454	Usf3
ENSMUSG00000054733	2928.91	-0.382926	0.156082	-2.45337	0.0141525	0.138852	1800	2004	2904	3720	3944	4625	3103	methionine sulfoxide reductase A [Source:MGI Symbol;Acc:MGI:106916]	MGI:106916	Msra
ENSMUSG00000012535	849.806	0.33231	0.135401	2.45428	0.0141168	0.138852	982	625	1006	1060	774	1064	713	transportin 3 [Source:MGI Symbol;Acc:MGI:1196412]	MGI:1196412	Tnpo3
ENSMUSG00000040472	600.352	0.600184	0.24455	2.45424	0.0141183	0.138852	702	485	930	736	562	567	494	Rab geranylgeranyl transferase, a subunit [Source:MGI Symbol;Acc:MGI:1860443]	MGI:1860443	Rabggta
ENSMUSG00000097743	71.6582	0.787757	0.321136	2.45303	0.0141658	0.138852	106	61	105	87	80	54	47	predicted gene, 16973 [Source:MGI Symbol;Acc:MGI:4439897]	MGI:4439897	Gm16973
ENSMUSG00000034303	18.3955	1.18334	0.482222	2.45392	0.0141307	0.138852	30	24	25	18	20	9	9	coiled-coil domain containing 15 [Source:MGI Symbol;Acc:MGI:2444488]	MGI:2444488	Ccdc15
ENSMUSG00000029073	246.853	-0.397388	0.162129	-2.45106	0.0142436	0.139458	197	155	200	275	303	384	261	ceramide-1-phosphate transfer protein [Source:MGI Symbol;Acc:MGI:1933107]	MGI:1933107	Cptp
ENSMUSG00000036398	534.572	0.402742	0.164317	2.451	0.0142459	0.139458	547	516	701	683	602	504	494	protein phosphatase 1, regulatory inhibitor subunit 11 [Source:MGI Symbol;Acc:MGI:1923747]	MGI:1923747	Ppp1r11
ENSMUSG00000068085	13.5379	1.13788	0.464366	2.45039	0.01427	0.139604	25	10	24	21	12	15	5	cytochrome P450, family 2, subfamily d, polypeptide 11 [Source:MGI Symbol;Acc:MGI:88603]	MGI:88603	Cyp2d11
ENSMUSG00000031563	231.282	-0.534443	0.218138	-2.45003	0.0142846	0.139656	148	113	130	198	207	354	192	WW, C2 and coiled-coil domain containing 2 [Source:MGI Symbol;Acc:MGI:1261872]	MGI:1261872	Wwc2
ENSMUSG00000032776	151.486	-0.538041	0.219662	-2.44941	0.0143091	0.139686	91	107	130	154	141	240	223	multiple C2 domains, transmembrane 2 [Source:MGI Symbol;Acc:MGI:2685335]	MGI:2685335	Mctp2
ENSMUSG00000027620	2832.59	0.578724	0.236248	2.44965	0.0142996	0.139686	3517	2450	3541	3038	2944	2378	2040	RNA binding motif protein 39 [Source:MGI Symbol;Acc:MGI:2157953]	MGI:2157953	Rbm39
ENSMUSG00000001062	389.104	0.675523	0.275808	2.44926	0.0143152	0.139686	629	258	522	529	388	339	318	VPS9 domain containing 1 [Source:MGI Symbol;Acc:MGI:1914143]	MGI:1914143	Vps9d1
ENSMUSG00000025782	239.91	0.505641	0.206477	2.44889	0.0143295	0.139736	357	215	294	250	235	244	215	TATA-box binding protein associated factor 3 [Source:MGI Symbol;Acc:MGI:2388097]	MGI:2388097	Taf3
ENSMUSG00000003923	645.873	-0.414266	0.169215	-2.44817	0.0143585	0.139785	412	375	517	697	688	1010	618	transcription factor A, mitochondrial [Source:MGI Symbol;Acc:MGI:107810]	MGI:107810	Tfam
ENSMUSG00000045624	585.089	0.512469	0.209336	2.44807	0.0143622	0.139785	867	489	667	685	580	574	512	ESF1 nucleolar pre-rRNA processing protein homolog [Source:MGI Symbol;Acc:MGI:1913830]	MGI:1913830	Esf1
ENSMUSG00000031604	917.799	0.810275	0.33094	2.4484	0.0143491	0.139785	339	1048	876	1282	546	667	543	methylsterol monoxygenase 1 [Source:MGI Symbol;Acc:MGI:1913484]	MGI:1913484	Msmo1
ENSMUSG00000086670	23.3231	1.37978	0.563913	2.44679	0.0144133	0.140193	40	13	57	32	17	8	20	predicted gene 13194 [Source:MGI Symbol;Acc:MGI:3651272]	MGI:3651272	Gm13194
ENSMUSG00000032786	8331.04	-1.03587	0.423567	-2.4456	0.0144612	0.140389	4797	1894	2424	9944	7762	12924	11495	aminolevulinic acid synthase 1 [Source:MGI Symbol;Acc:MGI:87989]	MGI:87989	Alas1
ENSMUSG00000035949	539.131	-0.437723	0.17897	-2.44578	0.0144538	0.140389	337	346	486	555	534	934	572	F-box and WD-40 domain protein 2 [Source:MGI Symbol;Acc:MGI:1353435]	MGI:1353435	Fbxw2
ENSMUSG00000021832	1101.97	-0.406799	0.166328	-2.44577	0.0144545	0.140389	615	705	943	1211	1154	1766	1079	proteasome (prosome, macropain) 26S subunit, ATPase, 6 [Source:MGI Symbol;Acc:MGI:1914339]	MGI:1914339	Psmc6
ENSMUSG00000040170	487.38	-1.07053	0.438409	-2.44186	0.0146118	0.14165	143	92	66	231	361	448	175	flavin containing monooxygenase 2 [Source:MGI Symbol;Acc:MGI:1916776]	MGI:1916776	Fmo2
ENSMUSG00000028149	374.462	-0.578829	0.237058	-2.44172	0.0146176	0.14165	183	168	270	354	346	531	370	RAP1, GTP-GDP dissociation stimulator 1 [Source:MGI Symbol;Acc:MGI:2385189]	MGI:2385189	Rap1gds1
ENSMUSG00000014498	262.489	-0.55597	0.2277	-2.44168	0.014619	0.14165	161	118	221	208	275	411	224	ankyrin repeat domain 52 [Source:MGI Symbol;Acc:MGI:2444029]	MGI:2444029	Ankrd52
ENSMUSG00000006941	373.663	0.267045	0.109397	2.44106	0.0146443	0.141745	378	347	453	485	395	436	370	eukaryotic translation initiation factor 1B [Source:MGI Symbol;Acc:MGI:1916219]	MGI:1916219	Eif1b
ENSMUSG00000033862	474.097	0.527401	0.216061	2.44098	0.0146475	0.141745	572	442	607	526	506	412	384	cyclin-dependent kinase 10 [Source:MGI Symbol;Acc:MGI:2448549]	MGI:2448549	Cdk10
ENSMUSG00000021993	439.633	-0.60949	0.249748	-2.44043	0.01467	0.141872	166	262	339	478	410	729	491	mitochondrial intermediate peptidase [Source:MGI Symbol;Acc:MGI:1917728]	MGI:1917728	Mipep
ENSMUSG00000085791	273.195	0.421176	0.172603	2.44014	0.0146814	0.141892	248	208	322	372	294	234	207	ribosomal protein L30, pseudogene 9 [Source:MGI Symbol;Acc:MGI:3648153]	MGI:3648153	Rpl30-ps9
ENSMUSG00000034210	246.8	-0.473977	0.194301	-2.4394	0.0147117	0.142094	151	158	191	223	246	377	257	EF-hand calcium binding domain 14 [Source:MGI Symbol;Acc:MGI:2442397]	MGI:2442397	Efcab14
ENSMUSG00000114184	193.529	0.456315	0.187085	2.43908	0.0147246	0.142129	211	219	236	254	229	200	160	predicted gene 7143 [Source:MGI Symbol;Acc:MGI:3646528]	MGI:3646528	Gm7143
ENSMUSG00000089993	142.178	-2.03696	0.835225	-2.43882	0.0147354	0.142143	6	31	33	58	49	266	139	predicted gene 5822 [Source:MGI Symbol;Acc:MGI:3648836]	MGI:3648836	Gm5822
ENSMUSG00000021357	135.601	-0.50007	0.205101	-2.43817	0.0147619	0.142308	85	79	100	146	157	199	145	exocyst complex component 2 [Source:MGI Symbol;Acc:MGI:1913732]	MGI:1913732	Exoc2
ENSMUSG00000027694	62.251	-1.41078	0.579086	-2.43623	0.0148414	0.142402	9	22	26	50	35	140	70	predicted pseudogene 8325 [Source:MGI Symbol;Acc:MGI:3644852]	MGI:3644852	Gm8325
ENSMUSG00000098050	30.0966	-1.15035	0.472201	-2.43614	0.0148448	0.142402	12	13	19	24	43	66	24	predicted gene 5345 [Source:MGI Symbol;Acc:MGI:3644320]	MGI:3644320	Gm5345
ENSMUSG00000031502	549.368	-1.03553	0.42482	-2.43758	0.014786	0.142402	194	198	320	328	630	814	417	collagen, type IV, alpha 1 [Source:MGI Symbol;Acc:MGI:88454]	MGI:88454	Col4a1
ENSMUSG00000005362	197.378	-0.89888	0.368983	-2.4361	0.0148466	0.142402	49	79	112	162	130	383	144	cereblon [Source:MGI Symbol;Acc:MGI:1913277]	MGI:1913277	Crbn
ENSMUSG00000015247	873.848	-0.4609	0.189157	-2.43661	0.0148258	0.142402	396	651	809	898	1028	1287	965	nipsnap homolog 3B [Source:MGI Symbol;Acc:MGI:1913786]	MGI:1913786	Nipsnap3b
ENSMUSG00000081604	1517.12	0.545748	0.22396	2.43681	0.0148176	0.142402	2011	1506	2030	1673	1724	1236	1355	predicted gene 11518 [Source:MGI Symbol;Acc:MGI:3650306]	MGI:3650306	Gm11518
ENSMUSG00000043587	148.16	0.633108	0.259776	2.43713	0.0148043	0.142402	223	109	203	166	156	128	110	2-phosphoxylose phosphatase 1 [Source:MGI Symbol;Acc:MGI:2442444]	MGI:2442444	Pxylp1
ENSMUSG00000024985	396.254	0.720282	0.295541	2.43717	0.0148029	0.142402	586	328	555	337	391	316	263	transcription factor 7 like 2, T cell specific, HMG box [Source:MGI Symbol;Acc:MGI:1202879]	MGI:1202879	Tcf7l2
ENSMUSG00000026027	558.527	-0.3582	0.147115	-2.43484	0.0148985	0.142539	429	393	569	598	712	981	547	STE20-related kinase adaptor beta [Source:MGI Symbol;Acc:MGI:2144047]	MGI:2144047	Stradb
ENSMUSG00000032301	2462.08	0.387682	0.15921	2.43504	0.0148901	0.142539	2680	2486	3148	3013	2682	2506	2358	proteasome (prosome, macropain) subunit, alpha type 4 [Source:MGI Symbol;Acc:MGI:1347060]	MGI:1347060	Psma4
ENSMUSG00000070282	35.2008	0.96186	0.394985	2.43518	0.0148843	0.142539	37	42	57	38	28	30	21	RIKEN cDNA 3000002C10 gene [Source:MGI Symbol;Acc:MGI:3036226]	MGI:3036226	3000002C10Rik
ENSMUSG00000082128	25.2497	1.06991	0.439393	2.43498	0.0148926	0.142539	51	20	31	43	25	13	21	predicted gene 11824 [Source:MGI Symbol;Acc:MGI:3651313]	MGI:3651313	Gm11824
ENSMUSG00000012848	3541.45	0.3913	0.160738	2.4344	0.0149164	0.142621	3129	3079	3667	4123	3248	2997	2990	ribosomal protein S5 [Source:MGI Symbol;Acc:MGI:1097682]	MGI:1097682	Rps5
ENSMUSG00000001604	1816.13	0.3861	0.15866	2.4335	0.0149534	0.142885	1934	1762	2473	2761	2304	2023	1579	transcription elongation factor A (SII), 3 [Source:MGI Symbol;Acc:MGI:1196908]	MGI:1196908	Tcea3
ENSMUSG00000005220	8.95378	-2.54803	1.04731	-2.43291	0.0149778	0.143028	2	0	3	0	12	11	3	corin, serine peptidase [Source:MGI Symbol;Acc:MGI:1349451]	MGI:1349451	Corin
ENSMUSG00000106390	12.2153	-1.38142	0.568218	-2.43115	0.0150509	0.143188	5	5	8	11	16	34	16	predicted gene 5551 [Source:MGI Symbol;Acc:MGI:3642937]	MGI:3642937	Gm5551
ENSMUSG00000083557	39.6189	-1.34152	0.551665	-2.43176	0.0150255	0.143188	10	8	20	44	28	98	48	predicted pseudogene 6877 [Source:MGI Symbol;Acc:MGI:3644703]	MGI:3644703	Gm6877
ENSMUSG00000012123	41.4741	-1.16215	0.478152	-2.43051	0.0150778	0.143188	40	18	20	49	76	76	89	crystallin beta-gamma domain containing 2 [Source:MGI Symbol;Acc:MGI:1334463]	MGI:1334463	Crybg2
ENSMUSG00000029545	2190.87	-0.616336	0.25347	-2.43159	0.0150325	0.143188	832	1387	1623	2655	2339	3872	2345	acyl-Coenzyme A dehydrogenase, short chain [Source:MGI Symbol;Acc:MGI:87868]	MGI:87868	Acads
ENSMUSG00000020585	3019.85	-0.301095	0.123827	-2.43158	0.0150332	0.143188	1848	2089	2768	3381	3548	4223	2975	lysosomal-associated protein transmembrane 4A [Source:MGI Symbol;Acc:MGI:108017]	MGI:108017	Laptm4a
ENSMUSG00000069972	1765.11	0.41622	0.171235	2.43069	0.01507	0.143188	1936	1548	1991	2021	1724	1565	1590	ribosomal protein S13, pseudogene 2 [Source:MGI Symbol;Acc:MGI:3704295]	MGI:3704295	Rps13-ps2
ENSMUSG00000022820	495.997	0.723829	0.297765	2.43088	0.0150623	0.143188	780	501	699	545	530	350	451	NADH:ubiquinone oxidoreductase subunit B4 [Source:MGI Symbol;Acc:MGI:1915444]	MGI:1915444	Ndufb4
ENSMUSG00000091625	35.9938	0.78577	0.3233	2.43047	0.0150793	0.143188	36	38	50	50	27	28	32	LSM5 homolog, U6 small nuclear RNA and mRNA degradation associated [Source:MGI Symbol;Acc:MGI:1913623]	MGI:1913623	Lsm5
ENSMUSG00000111429	32.3785	1.11791	0.459665	2.43202	0.0150149	0.143188	40	33	55	55	18	26	28	predicted gene, 32511 [Source:MGI Symbol;Acc:MGI:5591670]	MGI:5591670	Gm32511
ENSMUSG00000031138	3051.85	-0.504027	0.207445	-2.42969	0.0151119	0.143388	1807	2254	2524	3556	3327	5233	3905	coagulation factor IX [Source:MGI Symbol;Acc:MGI:88384]	MGI:88384	F9
ENSMUSG00000024346	658.275	0.349786	0.14399	2.42923	0.0151307	0.143388	703	658	809	809	777	635	621	prefoldin 1 [Source:MGI Symbol;Acc:MGI:1914449]	MGI:1914449	Pfdn1
ENSMUSG00000025384	83.5353	0.481107	0.198063	2.42906	0.0151381	0.143388	97	73	111	113	86	88	71	Fanconi anemia core complex associated protein 100 [Source:MGI Symbol;Acc:MGI:1919135]	MGI:1919135	Faap100
ENSMUSG00000022475	172.233	0.560817	0.230842	2.42944	0.0151222	0.143388	209	144	185	215	198	116	127	histone deacetylase 7 [Source:MGI Symbol;Acc:MGI:1891835]	MGI:1891835	Hdac7
ENSMUSG00000070522	34.113	-1.13063	0.465621	-2.42822	0.0151731	0.143608	8	8	24	38	28	79	37	predicted pseudogene 6505 [Source:MGI Symbol;Acc:MGI:3648080]	MGI:3648080	Gm6505
ENSMUSG00000000581	771.548	-0.504344	0.207735	-2.42782	0.0151897	0.143608	361	580	663	834	829	1367	829	C1D nuclear receptor co-repressor [Source:MGI Symbol;Acc:MGI:1927354]	MGI:1927354	C1d
ENSMUSG00000022757	840.507	-0.366671	0.151018	-2.42799	0.0151828	0.143608	565	613	1033	956	1178	1312	1018	Trk-fused gene [Source:MGI Symbol;Acc:MGI:1338041]	MGI:1338041	Tfg
ENSMUSG00000012405	1108.26	0.412324	0.169897	2.4269	0.0152284	0.143884	1231	995	1304	1208	1046	979	1067	ribosomal protein L15 [Source:MGI Symbol;Acc:MGI:1913730]	MGI:1913730	Rpl15
ENSMUSG00000041483	626.53	0.510892	0.210547	2.4265	0.0152452	0.143953	926	560	864	690	631	691	559	zinc finger protein 281 [Source:MGI Symbol;Acc:MGI:3029290]	MGI:3029290	Zfp281
ENSMUSG00000021814	1674.89	-0.387377	0.159674	-2.42605	0.015264	0.144041	1074	1116	1320	1754	1955	2431	1619	annexin A7 [Source:MGI Symbol;Acc:MGI:88031]	MGI:88031	Anxa7
ENSMUSG00000030587	189.074	0.692144	0.28536	2.42551	0.0152867	0.144166	243	196	217	303	208	139	163	RIKEN cDNA 2200002D01 gene [Source:MGI Symbol;Acc:MGI:1919525]	MGI:1919525	2200002D01Rik
ENSMUSG00000020775	1186.13	0.392691	0.161957	2.42467	0.0153223	0.144412	1577	960	1464	1556	1281	1376	1039	mitochondrial ribosomal protein L38 [Source:MGI Symbol;Acc:MGI:1926269]	MGI:1926269	Mrpl38
ENSMUSG00000085977	55.4205	1.01055	0.416825	2.42439	0.0153342	0.144434	102	62	100	63	50	43	49	predicted gene 5970 [Source:MGI Symbol;Acc:MGI:3646761]	MGI:3646761	Gm5970
ENSMUSG00000050097	21.0265	4.03788	1.66581	2.42398	0.0153516	0.144508	194	2	18	19	0	1	11	carboxyesterase 2B [Source:MGI Symbol;Acc:MGI:2448547]	MGI:2448547	Ces2b
ENSMUSG00000059316	436.928	-0.637307	0.263023	-2.42301	0.0153926	0.144805	218	250	302	475	417	831	441	solute carrier family 27 (fatty acid transporter), member 4 [Source:MGI Symbol;Acc:MGI:1347347]	MGI:1347347	Slc27a4
ENSMUSG00000039298	157.492	-0.700536	0.289157	-2.42269	0.0154062	0.144844	85	87	99	141	125	277	184	CDK5 regulatory subunit associated protein 2 [Source:MGI Symbol;Acc:MGI:2384875]	MGI:2384875	Cdk5rap2
ENSMUSG00000037541	217.691	-0.538958	0.222588	-2.42133	0.0154639	0.145027	100	116	167	188	244	262	207	SH3 and multiple ankyrin repeat domains 2 [Source:MGI Symbol;Acc:MGI:2671987]	MGI:2671987	Shank2
ENSMUSG00000070283	225.86	0.496565	0.20503	2.42192	0.0154389	0.145027	240	267	345	321	260	235	226	NADH:ubiquinone oxidoreductase complex assembly factor 3 [Source:MGI Symbol;Acc:MGI:1913956]	MGI:1913956	Ndufaf3
ENSMUSG00000049404	571.23	0.59479	0.245625	2.42154	0.0154549	0.145027	552	727	863	841	625	476	595	retinoic acid receptor responder (tazarotene induced) 1 [Source:MGI Symbol;Acc:MGI:1924461]	MGI:1924461	Rarres1
ENSMUSG00000002032	1303.27	1.07137	0.442409	2.42168	0.0154489	0.145027	1875	1524	2682	2001	1402	954	952	transmembrane protein 25 [Source:MGI Symbol;Acc:MGI:1918937]	MGI:1918937	Tmem25
ENSMUSG00000029366	84.4601	-0.846371	0.349628	-2.42078	0.0154873	0.145067	34	44	68	76	86	158	101	deoxycytidine kinase [Source:MGI Symbol;Acc:MGI:102726]	MGI:102726	Dck
ENSMUSG00000014837	53.0273	0.803636	0.331966	2.42084	0.0154848	0.145067	67	67	82	65	55	37	48	RIKEN cDNA 4931428F04 gene [Source:MGI Symbol;Acc:MGI:1921606]	MGI:1921606	4931428F04Rik
ENSMUSG00000003868	208.371	0.408062	0.168604	2.42024	0.0155101	0.145191	214	195	229	257	196	218	176	RuvB-like protein 2 [Source:MGI Symbol;Acc:MGI:1342299]	MGI:1342299	Ruvbl2
ENSMUSG00000020752	309.577	0.501691	0.207335	2.41971	0.0155328	0.145314	398	278	432	418	318	339	280	RecQ protein-like 5 [Source:MGI Symbol;Acc:MGI:2156841]	MGI:2156841	Recql5
ENSMUSG00000057933	556.57	-1.85511	0.766757	-2.41942	0.0155454	0.145342	60	50	104	163	567	492	106	glutathione S-transferase, alpha 2 (Yc2) [Source:MGI Symbol;Acc:MGI:95863]	MGI:95863	Gsta2
ENSMUSG00000027828	3517.3	-0.603134	0.249334	-2.41898	0.0155642	0.145429	1918	2364	2925	3553	3667	6361	4233	signal sequence receptor, gamma [Source:MGI Symbol;Acc:MGI:1914687]	MGI:1914687	Ssr3
ENSMUSG00000068200	57.6702	-0.714999	0.295967	-2.4158	0.0157005	0.145806	18	28	46	51	61	92	50	predicted pseudogene 5931 [Source:MGI Symbol;Acc:MGI:3647036]	MGI:3647036	Gm5931
ENSMUSG00000029169	627.707	-0.515904	0.213534	-2.41602	0.015691	0.145806	346	346	477	571	550	1040	591	DEAH (Asp-Glu-Ala-His) box polypeptide 15 [Source:MGI Symbol;Acc:MGI:1099786]	MGI:1099786	Dhx15
ENSMUSG00000004897	3153.93	0.325123	0.134566	2.41608	0.0156885	0.145806	3379	2353	3024	3655	2839	3507	2370	heparin binding growth factor [Source:MGI Symbol;Acc:MGI:1194494]	MGI:1194494	Hdgf
ENSMUSG00000031168	3823.65	0.418277	0.173076	2.41673	0.0156608	0.145806	3558	3551	4150	5026	3327	3869	3385	phenylalkylamine Ca2+ antagonist (emopamil) binding protein [Source:MGI Symbol;Acc:MGI:107822]	MGI:107822	Ebp
ENSMUSG00000033943	448.978	0.431184	0.178463	2.4161	0.0156877	0.145806	496	316	586	488	370	488	361	MAX gene associated [Source:MGI Symbol;Acc:MGI:1352483]	MGI:1352483	Mga
ENSMUSG00000028234	1343.92	0.557713	0.230775	2.4167	0.015662	0.145806	1358	1412	1582	1600	1427	1056	1046	ribosomal protein S20 [Source:MGI Symbol;Acc:MGI:1914677]	MGI:1914677	Rps20
ENSMUSG00000031858	569.143	0.567392	0.234781	2.41668	0.0156626	0.145806	793	440	727	685	573	519	460	MAU2 sister chromatid cohesion factor [Source:MGI Symbol;Acc:MGI:1921799]	MGI:1921799	Mau2
ENSMUSG00000101939	24716.2	0.726861	0.300804	2.41639	0.0156751	0.145806	33076	23243	32407	21886	21444	16068	20842	predicted gene 28438 [Source:MGI Symbol;Acc:MGI:5579144]	MGI:5579144	Gm28438
ENSMUSG00000079480	56.0108	0.896405	0.371053	2.41584	0.0156989	0.145806	108	54	54	73	61	43	34	protein (peptidyl-prolyl cis/trans isomerase) NIMA-interacting, 4 (parvulin) [Source:MGI Symbol;Acc:MGI:1916963]	MGI:1916963	Pin4
ENSMUSG00000030032	10.8022	1.43087	0.591996	2.41702	0.015648	0.145806	12	15	15	13	4	7	7	WD repeat domain 54 [Source:MGI Symbol;Acc:MGI:1922909]	MGI:1922909	Wdr54
ENSMUSG00000029535	223.431	-0.65052	0.26944	-2.41434	0.0157637	0.146302	143	117	160	239	227	451	228	TP53 regulated inhibitor of apoptosis 1 [Source:MGI Symbol;Acc:MGI:1916326]	MGI:1916326	Triap1
ENSMUSG00000096210	2063.96	0.264733	0.109662	2.41408	0.0157751	0.146319	2053	1731	2354	2472	2010	2386	1857	H1 histone family, member 0 [Source:MGI Symbol;Acc:MGI:95893]	MGI:95893	H1f0
ENSMUSG00000003226	934.982	-0.561148	0.232473	-2.41381	0.0157865	0.146336	622	431	762	784	893	1602	869	RAN binding protein 2 [Source:MGI Symbol;Acc:MGI:894323]	MGI:894323	Ranbp2
ENSMUSG00000049792	241.146	-0.474002	0.196436	-2.41301	0.0158212	0.146568	150	134	233	243	255	393	264	BCL2-associated athanogene 5 [Source:MGI Symbol;Acc:MGI:1917619]	MGI:1917619	Bag5
ENSMUSG00000000686	254.677	-0.656974	0.272302	-2.41267	0.0158361	0.146617	128	154	250	219	270	511	261	abhydrolase domain containing 15 [Source:MGI Symbol;Acc:MGI:1914727]	MGI:1914727	Abhd15
ENSMUSG00000001942	571.112	-0.647464	0.268413	-2.41219	0.0158571	0.146632	265	308	414	590	536	1047	564	sialic acid acetylesterase [Source:MGI Symbol;Acc:MGI:104803]	MGI:104803	Siae
ENSMUSG00000046056	19.2047	1.37388	0.569533	2.41229	0.0158527	0.146632	22	28	26	16	14	10	8	suprabasin [Source:MGI Symbol;Acc:MGI:2446326]	MGI:2446326	Sbsn
ENSMUSG00000083443	215.157	-0.984068	0.408114	-2.41126	0.0158977	0.146829	85	74	107	169	150	428	178	predicted gene 15519 [Source:MGI Symbol;Acc:MGI:3782965]	MGI:3782965	Gm15519
ENSMUSG00000050088	461.051	-0.335479	0.139128	-2.4113	0.0158956	0.146829	316	351	451	460	594	641	499	RIKEN cDNA 1600012H06 gene [Source:MGI Symbol;Acc:MGI:1915162]	MGI:1915162	1600012H06Rik
ENSMUSG00000031862	686.15	0.292701	0.121406	2.41093	0.0159121	0.146873	714	550	794	840	649	805	608	ATPase type 13A1 [Source:MGI Symbol;Acc:MGI:2180801]	MGI:2180801	Atp13a1
ENSMUSG00000071054	1184.94	0.359109	0.148979	2.41046	0.0159325	0.146972	1386	926	1326	1409	1152	1269	1014	scaffold attachment factor B [Source:MGI Symbol;Acc:MGI:2146974]	MGI:2146974	Safb
ENSMUSG00000085917	8.0394	-2.56007	1.06226	-2.41001	0.015952	0.147032	0	2	0	2	3	17	2	predicted gene 15899 [Source:MGI Symbol;Acc:MGI:3801945]	MGI:3801945	Gm15899
ENSMUSG00000109610	341.686	0.445034	0.184672	2.40987	0.0159584	0.147032	376	326	399	415	355	320	296	predicted gene 7432 [Source:MGI Symbol;Acc:MGI:3645713]	MGI:3645713	Gm7432
ENSMUSG00000111709	108.371	-3.11468	1.29293	-2.40902	0.0159956	0.147286	8	4	20	14	206	106	24	predicted gene 3776 [Source:MGI Symbol;Acc:MGI:3826440]	MGI:3826440	Gm3776
ENSMUSG00000040407	784.433	0.535123	0.22223	2.40797	0.0160414	0.147618	1214	623	874	766	753	793	592	A kinase (PRKA) anchor protein (yotiao) 9 [Source:MGI Symbol;Acc:MGI:2178217]	MGI:2178217	Akap9
ENSMUSG00000061848	1021.53	0.495066	0.205615	2.40773	0.016052	0.147626	1015	896	1100	1226	857	838	901	predicted gene 5805 [Source:MGI Symbol;Acc:MGI:3644633]	MGI:3644633	Gm5805
ENSMUSG00000024896	538.989	-0.577785	0.240069	-2.40674	0.0160954	0.147668	223	312	373	491	471	834	515	multiple inositol polyphosphate histidine phosphatase 1 [Source:MGI Symbol;Acc:MGI:1336159]	MGI:1336159	Minpp1
ENSMUSG00000025531	173.767	-0.445038	0.184875	-2.40723	0.0160739	0.147668	111	115	164	153	170	282	195	choroidermia (RAB escort protein 1) [Source:MGI Symbol;Acc:MGI:892979]	MGI:892979	Chm
ENSMUSG00000111212	8.1516	1.78451	0.741424	2.40687	0.0160898	0.147668	18	6	8	22	2	3	8	predicted gene, 47087 [Source:MGI Symbol;Acc:MGI:6095814]	MGI:6095814	Gm47087
ENSMUSG00000046179	56.4471	-1.13251	0.470702	-2.40601	0.016128	0.147877	27	11	14	47	68	60	54	E2F transcription factor 8 [Source:MGI Symbol;Acc:MGI:1922038]	MGI:1922038	E2f8
ENSMUSG00000053113	193.989	1.11514	0.463697	2.40489	0.0161775	0.148241	592	168	151	195	117	115	219	suppressor of cytokine signaling 3 [Source:MGI Symbol;Acc:MGI:1201791]	MGI:1201791	Socs3
ENSMUSG00000027562	98.914	-0.799916	0.332684	-2.40443	0.0161976	0.148247	21	45	46	64	88	112	67	carbonic anhydrase 2 [Source:MGI Symbol;Acc:MGI:88269]	MGI:88269	Car2
ENSMUSG00000024170	107.83	0.455023	0.189261	2.40421	0.0162073	0.148247	114	88	116	145	101	100	91	telomere maintenance 2 [Source:MGI Symbol;Acc:MGI:1918968]	MGI:1918968	Telo2
ENSMUSG00000008450	199.503	0.560338	0.23303	2.40458	0.0161911	0.148247	266	201	248	260	231	158	184	nuclear transport factor 2 [Source:MGI Symbol;Acc:MGI:1915301]	MGI:1915301	Nutf2
ENSMUSG00000083902	57.6539	-1.09188	0.454207	-2.40392	0.0162203	0.148276	10	29	30	41	55	111	42	predicted gene 15975 [Source:MGI Symbol;Acc:MGI:3801944]	MGI:3801944	Gm15975
ENSMUSG00000029594	164.312	-0.60157	0.250319	-2.40321	0.0162519	0.148343	130	88	111	154	181	317	153	RNA binding motif protein 19 [Source:MGI Symbol;Acc:MGI:1921361]	MGI:1921361	Rbm19
ENSMUSG00000043183	139.935	0.757767	0.315329	2.4031	0.0162569	0.148343	237	81	251	195	109	157	123	SUMO-interacting motifs containing 1 [Source:MGI Symbol;Acc:MGI:2442599]	MGI:2442599	Simc1
ENSMUSG00000021495	1786.91	0.913141	0.379968	2.4032	0.0162521	0.148343	3082	1728	3042	2380	2171	1178	1341	family with sequence similarity 193, member B [Source:MGI Symbol;Acc:MGI:2385851]	MGI:2385851	Fam193b
ENSMUSG00000076138	96.0028	0.920799	0.38323	2.40273	0.016273	0.148401	143	104	136	140	98	75	68	predicted gene, 26377 [Source:MGI Symbol;Acc:MGI:5456154]	MGI:5456154	Gm26377
ENSMUSG00000020949	372.153	-0.44638	0.185809	-2.40236	0.0162897	0.148464	163	214	262	384	348	516	339	FK506 binding protein 3 [Source:MGI Symbol;Acc:MGI:1353460]	MGI:1353460	Fkbp3
ENSMUSG00000038280	206.092	-0.58628	0.24422	-2.40062	0.0163674	0.148904	94	149	171	208	210	344	257	osteopetrosis associated transmembrane protein 1 [Source:MGI Symbol;Acc:MGI:2655574]	MGI:2655574	Ostm1
ENSMUSG00000050947	158.934	0.593974	0.247415	2.40072	0.0163628	0.148904	183	130	151	154	97	133	130	adhesion molecule with Ig like domain 1 [Source:MGI Symbol;Acc:MGI:2653612]	MGI:2653612	Amigo1
ENSMUSG00000022701	155.985	0.773295	0.322093	2.40084	0.0163574	0.148904	257	119	176	197	153	122	108	coiled-coil domain containing 191 [Source:MGI Symbol;Acc:MGI:1922661]	MGI:1922661	Ccdc191
ENSMUSG00000083283	68.0889	-1.00291	0.41788	-2.39999	0.0163954	0.149027	16	46	28	63	62	148	64	predicted pseudogene 15361 [Source:MGI Symbol;Acc:MGI:3642247]	MGI:3642247	Gm15361
ENSMUSG00000035674	2476.17	0.574616	0.239457	2.39966	0.0164103	0.149027	3375	2516	3485	3229	2983	2046	2295	NADH:ubiquinone oxidoreductase subunit A3 [Source:MGI Symbol;Acc:MGI:1913341]	MGI:1913341	Ndufa3
ENSMUSG00000025163	12.3828	1.69728	0.707283	2.39971	0.0164079	0.149027	8	30	20	15	6	5	9	CD7 antigen [Source:MGI Symbol;Acc:MGI:88344]	MGI:88344	Cd7
ENSMUSG00000087687	580.487	0.649238	0.270641	2.39889	0.0164448	0.149161	940	613	840	786	705	461	587	PET100 homolog [Source:MGI Symbol;Acc:MGI:3615306]	MGI:3615306	Pet100
ENSMUSG00000103983	113.987	0.672045	0.280147	2.3989	0.0164444	0.149161	163	94	172	147	115	94	102	predicted gene, 20045 [Source:MGI Symbol;Acc:MGI:5012230]	MGI:5012230	Gm20045
ENSMUSG00000050490	314.8	-0.69408	0.289373	-2.39856	0.0164596	0.149207	85	190	244	361	347	521	344	predicted gene 8394 [Source:MGI Symbol;Acc:MGI:3647964]	MGI:3647964	Gm8394
ENSMUSG00000024824	73.3775	0.733261	0.305755	2.3982	0.016476	0.149267	130	78	85	83	88	60	53	RAD9 checkpoint clamp component A [Source:MGI Symbol;Acc:MGI:1328356]	MGI:1328356	Rad9a
ENSMUSG00000041084	672.102	-0.598976	0.249936	-2.39651	0.0165518	0.149847	270	370	582	632	718	934	741	oligosaccharyltransferase complex subunit (non-catalytic) [Source:MGI Symbol;Acc:MGI:1913607]	MGI:1913607	Ostc
ENSMUSG00000030035	623.762	0.551596	0.230183	2.39634	0.0165598	0.149847	819	626	874	835	748	552	564	WW domain binding protein 1 [Source:MGI Symbol;Acc:MGI:104710]	MGI:104710	Wbp1
ENSMUSG00000068747	168.688	0.730029	0.304702	2.39587	0.0165808	0.149947	118	164	199	140	104	110	114	sortilin 1 [Source:MGI Symbol;Acc:MGI:1338015]	MGI:1338015	Sort1
ENSMUSG00000096054	279.743	-0.575275	0.240202	-2.39496	0.0166222	0.150054	194	202	305	184	382	494	299	spectrin repeat containing, nuclear envelope 1 [Source:MGI Symbol;Acc:MGI:1927152]	MGI:1927152	Syne1
ENSMUSG00000044763	250.416	-0.493827	0.206182	-2.3951	0.0166158	0.150054	178	122	241	253	268	416	280	tRNA methyltransferase 10C, mitochondrial RNase P subunit [Source:MGI Symbol;Acc:MGI:1196261]	MGI:1196261	Trmt10c
ENSMUSG00000097636	8.01235	1.69391	0.707281	2.39496	0.0166221	0.150054	5	11	10	6	2	6	1	myocardial infarction associated transcript 1 [Source:MGI Symbol;Acc:MGI:1922001]	MGI:1922001	Mirt1
ENSMUSG00000052942	12.4933	1.67062	0.697722	2.39439	0.0166478	0.150196	13	7	9	7	4	3	3	GLIS family zinc finger 3 [Source:MGI Symbol;Acc:MGI:2444289]	MGI:2444289	Glis3
ENSMUSG00000040998	8.69914	-2.0032	0.83713	-2.39293	0.0167142	0.150233	6	3	0	5	17	14	18	nephronectin [Source:MGI Symbol;Acc:MGI:2148811]	MGI:2148811	Npnt
ENSMUSG00000021982	347.991	-0.855577	0.357771	-2.39141	0.0167837	0.150233	120	162	199	374	278	735	329	cytidine and dCMP deaminase domain containing 1 [Source:MGI Symbol;Acc:MGI:1919141]	MGI:1919141	Cdadc1
ENSMUSG00000062933	4072.12	-0.534615	0.223556	-2.39142	0.0167834	0.150233	1441	2538	3335	4445	4906	5728	3916	predicted pseudogene 10123 [Source:MGI Symbol;Acc:MGI:3704342]	MGI:3704342	Gm10123
ENSMUSG00000059248	882.319	-0.516184	0.215874	-2.39113	0.0167965	0.150233	475	461	749	780	907	1432	744	septin 9 [Source:MGI Symbol;Acc:MGI:1858222]	MGI:1858222	Sept9
ENSMUSG00000026339	225.614	-0.373018	0.155841	-2.39358	0.016685	0.150233	141	124	191	242	224	307	245	coiled-coil domain containing 93 [Source:MGI Symbol;Acc:MGI:1918079]	MGI:1918079	Ccdc93
ENSMUSG00000022858	567.494	0.37955	0.158686	2.39182	0.0167649	0.150233	658	512	668	561	538	553	528	transformer 2 beta [Source:MGI Symbol;Acc:MGI:106016]	MGI:106016	Tra2b
ENSMUSG00000018286	3027.72	0.435709	0.182208	2.39127	0.0167901	0.150233	3548	3017	3864	3631	3423	2945	2716	proteasome (prosome, macropain) subunit, beta type 6 [Source:MGI Symbol;Acc:MGI:104880]	MGI:104880	Psmb6
ENSMUSG00000027304	816.084	0.484855	0.20276	2.39128	0.01679	0.150233	1126	698	945	1018	870	788	705	RTF1, Paf1/RNA polymerase II complex component [Source:MGI Symbol;Acc:MGI:1309480]	MGI:1309480	Rtf1
ENSMUSG00000097328	238.317	0.546766	0.228467	2.39319	0.0167026	0.150233	296	254	248	301	244	194	219	tumor necrosis factor (ligand) superfamily, member 12 [Source:MGI Symbol;Acc:MGI:1196259]	MGI:1196259	Tnfsf12
ENSMUSG00000039997	419.188	0.58648	0.245105	2.39277	0.0167218	0.150233	466	364	449	531	358	312	367	interferon activated gene 203 [Source:MGI Symbol;Acc:MGI:96428]	MGI:96428	Ifi203
ENSMUSG00000024579	27.1176	1.04295	0.436189	2.39105	0.0168002	0.150233	50	21	29	34	24	17	16	prenylcysteine oxidase 1 like [Source:MGI Symbol;Acc:MGI:3606062]	MGI:3606062	Pcyox1l
ENSMUSG00000112637	33.6011	1.11229	0.464876	2.39266	0.0167266	0.150233	67	50	49	34	24	28	31	predicted gene, 48225 [Source:MGI Symbol;Acc:MGI:6097625]	MGI:6097625	Gm48225
ENSMUSG00000092626	25.7674	1.15324	0.482222	2.39151	0.0167793	0.150233	66	30	37	29	18	12	33	RIKEN cDNA 9130230N09 gene [Source:MGI Symbol;Acc:MGI:1924921]	MGI:1924921	9130230N09Rik
ENSMUSG00000025650	17.2317	1.2777	0.533918	2.39307	0.0167082	0.150233	24	8	24	20	11	9	7	collagen, type VII, alpha 1 [Source:MGI Symbol;Acc:MGI:88462]	MGI:88462	Col7a1
ENSMUSG00000106619	7.35448	1.90192	0.794795	2.39297	0.0167127	0.150233	10	8	7	14	7	1	1	predicted gene 9353 [Source:MGI Symbol;Acc:MGI:3644601]	MGI:3644601	Gm9353
ENSMUSG00000020321	8763.12	-0.536149	0.224264	-2.3907	0.0168162	0.150287	3892	5783	7826	10510	10877	14291	9597	malate dehydrogenase 1, NAD (soluble) [Source:MGI Symbol;Acc:MGI:97051]	MGI:97051	Mdh1
ENSMUSG00000099998	49.8797	-1.27158	0.531942	-2.39045	0.0168277	0.150301	9	14	34	32	44	94	46	predicted gene 6501 [Source:MGI Symbol;Acc:MGI:3645570]	MGI:3645570	Gm6501
ENSMUSG00000006335	185.29	0.393955	0.164854	2.38972	0.016861	0.150511	229	177	212	250	184	196	194	TCF3 (E2A) fusion partner [Source:MGI Symbol;Acc:MGI:1916964]	MGI:1916964	Tfpt
ENSMUSG00000081975	361.496	-0.836796	0.35024	-2.38921	0.0168846	0.150536	74	217	232	306	312	576	394	predicted gene 12482 [Source:MGI Symbol;Acc:MGI:3651627]	MGI:3651627	Gm12482
ENSMUSG00000024870	1522.93	-0.401838	0.168202	-2.38902	0.0168936	0.150536	1002	923	1247	1788	1842	2372	1456	RAB1B, member RAS oncogene family [Source:MGI Symbol;Acc:MGI:1923558]	MGI:1923558	Rab1b
ENSMUSG00000036941	177.724	0.548116	0.229411	2.38923	0.0168835	0.150536	138	169	229	258	141	171	154	elaC ribonuclease Z 1 [Source:MGI Symbol;Acc:MGI:1890495]	MGI:1890495	Elac1
ENSMUSG00000040147	3271.31	-0.744948	0.311869	-2.38866	0.0169101	0.15058	1094	1804	2433	3461	3615	6193	2947	monoamine oxidase B [Source:MGI Symbol;Acc:MGI:96916]	MGI:96916	Maob
ENSMUSG00000053411	181.14	0.708401	0.296591	2.38848	0.0169183	0.15058	171	128	151	199	135	126	87	chromobox 7 [Source:MGI Symbol;Acc:MGI:1196439]	MGI:1196439	Cbx7
ENSMUSG00000028800	184.12	0.462415	0.193633	2.3881	0.0169356	0.150598	213	164	234	202	170	164	178	histone deacetylase 1 [Source:MGI Symbol;Acc:MGI:108086]	MGI:108086	Hdac1
ENSMUSG00000034863	86.1737	0.722639	0.302612	2.388	0.0169401	0.150598	91	63	60	89	71	48	42	anoctamin 8 [Source:MGI Symbol;Acc:MGI:2687327]	MGI:2687327	Ano8
ENSMUSG00000105194	20.5257	-1.22958	0.514967	-2.38769	0.0169545	0.150637	7	5	11	22	20	52	19	predicted gene 6755 [Source:MGI Symbol;Acc:MGI:3645758]	MGI:3645758	Gm6755
ENSMUSG00000020160	62.8888	0.640806	0.268426	2.38727	0.0169738	0.150721	49	37	69	66	46	49	28	Meis homeobox 1 [Source:MGI Symbol;Acc:MGI:104717]	MGI:104717	Meis1
ENSMUSG00000097530	115.224	-0.907231	0.380085	-2.38691	0.0169904	0.150771	28	34	91	102	88	234	88	KAT8 regulatory NSL complex subunit 2, pseudogene [Source:MGI Symbol;Acc:MGI:3648525]	MGI:3648525	Kansl2-ps
ENSMUSG00000031402	571.423	-0.512774	0.214844	-2.38672	0.0169993	0.150771	333	376	627	588	833	990	562	membrane protein, palmitoylated [Source:MGI Symbol;Acc:MGI:105941]	MGI:105941	Mpp1
ENSMUSG00000059518	808.513	0.423045	0.177462	2.38387	0.0171317	0.151856	815	730	985	1096	853	814	675	zinc finger, HIT domain containing 1 [Source:MGI Symbol;Acc:MGI:1917353]	MGI:1917353	Znhit1
ENSMUSG00000032519	393.377	0.521465	0.218767	2.38365	0.0171419	0.151859	493	407	537	538	448	390	359	solute carrier family 25, member 38 [Source:MGI Symbol;Acc:MGI:2384782]	MGI:2384782	Slc25a38
ENSMUSG00000036890	93.3006	-0.561088	0.23545	-2.38305	0.01717	0.152018	40	51	75	90	109	138	80	glycosyltransferase-like domain containing 1 [Source:MGI Symbol;Acc:MGI:2444269]	MGI:2444269	Gtdc1
ENSMUSG00000084329	148.02	-1.17554	0.493421	-2.38243	0.0171987	0.152096	32	43	77	144	85	299	176	predicted gene 6733 [Source:MGI Symbol;Acc:MGI:3645402]	MGI:3645402	Gm6733
ENSMUSG00000019768	354.463	-0.972629	0.40825	-2.38243	0.0171986	0.152096	79	156	113	173	217	350	329	estrogen receptor 1 (alpha) [Source:MGI Symbol;Acc:MGI:1352467]	MGI:1352467	Esr1
ENSMUSG00000111686	154.938	-1.34203	0.563514	-2.38153	0.0172409	0.152208	21	48	48	169	108	363	142	RAB7, member RAS oncogene family, pseudogene 1 [Source:MGI Symbol;Acc:MGI:1276565]	MGI:1276565	Rab7-ps1
ENSMUSG00000106121	16.069	1.35262	0.567966	2.38152	0.0172415	0.152208	35	18	26	16	10	11	12	predicted gene 42679 [Source:MGI Symbol;Acc:MGI:5662816]	MGI:5662816	Gm42679
ENSMUSG00000097391	7.90371	3.68357	1.54646	2.38194	0.0172216	0.152208	1	1	10	5	0	1	0	miRNA containing gene [Source:MGI Symbol;Acc:MGI:3781106]	MGI:3781106	Mirg
ENSMUSG00000002733	285.717	-0.417155	0.175295	-2.37973	0.0173255	0.152772	207	181	262	321	348	458	317	pleckstrin homology domain-containing, family A (phosphoinositide binding specific) member 3 [Source:MGI Symbol;Acc:MGI:1932515]	MGI:1932515	Plekha3
ENSMUSG00000003200	333.643	0.500825	0.210451	2.37976	0.0173237	0.152772	446	266	446	394	335	306	308	SH3-domain GRB2-like 1 [Source:MGI Symbol;Acc:MGI:700010]	MGI:700010	Sh3gl1
ENSMUSG00000039552	11.8673	-3.46526	1.45681	-2.37865	0.017376	0.152824	0	1	0	0	3	6	3	radial spoke head 4 homolog A (Chlamydomonas) [Source:MGI Symbol;Acc:MGI:3027894]	MGI:3027894	Rsph4a
ENSMUSG00000043753	12.0528	-2.0766	0.873058	-2.37853	0.0173817	0.152824	5	2	4	6	13	24	24	doublesex and mab-3 related transcription factor like family A1 [Source:MGI Symbol;Acc:MGI:2653627]	MGI:2653627	Dmrta1
ENSMUSG00000101645	324.121	-0.945908	0.397619	-2.37893	0.0173631	0.152824	86	138	176	322	236	637	322	predicted gene 28635 [Source:MGI Symbol;Acc:MGI:5579341]	MGI:5579341	Gm28635
ENSMUSG00000020114	658.08	-0.578016	0.242933	-2.37932	0.0173445	0.152824	352	340	497	620	545	1171	644	cullin associated and neddylation disassociated 1 [Source:MGI Symbol;Acc:MGI:1261820]	MGI:1261820	Cand1
ENSMUSG00000025422	28.8647	1.74852	0.73495	2.3791	0.0173548	0.152824	50	22	51	25	20	2	15	ArfGAP with GTPase domain, ankyrin repeat and PH domain 2 [Source:MGI Symbol;Acc:MGI:3580016]	MGI:3580016	Agap2
ENSMUSG00000033543	671.823	0.402907	0.169438	2.3779	0.0174114	0.152996	826	600	848	828	692	710	641	general transcription factor II A, 2 [Source:MGI Symbol;Acc:MGI:1933289]	MGI:1933289	Gtf2a2
ENSMUSG00000096910	23.4008	-1.10509	0.464922	-2.37694	0.0174569	0.153283	6	7	16	24	16	46	34	zinc finger protein 955B [Source:MGI Symbol;Acc:MGI:4834573]	MGI:4834573	Zfp955b
ENSMUSG00000038762	1333.12	0.425615	0.179071	2.37679	0.0174642	0.153283	1884	1001	1408	1557	1213	1544	1092	ATP-binding cassette, sub-family F (GCN20), member 1 [Source:MGI Symbol;Acc:MGI:1351658]	MGI:1351658	Abcf1
ENSMUSG00000023892	67.9054	-0.539495	0.227069	-2.37591	0.0175059	0.153364	40	42	77	71	95	95	95	zinc finger protein 51 [Source:MGI Symbol;Acc:MGI:99198]	MGI:99198	Zfp51
ENSMUSG00000037896	258.866	-0.425419	0.179063	-2.37581	0.0175106	0.153364	196	134	238	217	278	375	265	REST corepressor 1 [Source:MGI Symbol;Acc:MGI:106340]	MGI:106340	Rcor1
ENSMUSG00000055762	1721.79	0.345835	0.145569	2.37574	0.0175137	0.153364	1629	1499	1976	2146	1754	1635	1538	eukaryotic translation elongation factor 1 delta (guanine nucleotide exchange protein) [Source:MGI Symbol;Acc:MGI:1913906]	MGI:1913906	Eef1d
ENSMUSG00000031154	811.839	0.430211	0.181041	2.37633	0.0174861	0.153364	885	656	945	1025	811	774	671	OTU domain containing 5 [Source:MGI Symbol;Acc:MGI:1859615]	MGI:1859615	Otud5
ENSMUSG00000044349	125.708	-1.35094	0.568866	-2.37479	0.0175587	0.153492	52	75	108	118	339	203	218	small nucleolar RNA host gene 11 [Source:MGI Symbol;Acc:MGI:2441845]	MGI:2441845	Snhg11
ENSMUSG00000016018	269.444	-0.632908	0.266489	-2.37499	0.0175494	0.153492	128	122	228	229	243	473	239	Mtr4 exosome RNA helicase [Source:MGI Symbol;Acc:MGI:1919448]	MGI:1919448	Mtrex
ENSMUSG00000020069	472.318	0.631723	0.266009	2.37482	0.0175575	0.153492	697	402	568	587	480	380	403	heterogeneous nuclear ribonucleoprotein H3 [Source:MGI Symbol;Acc:MGI:1926462]	MGI:1926462	Hnrnph3
ENSMUSG00000028461	1461.91	0.631574	0.265994	2.3744	0.0175776	0.153569	2164	1257	2260	1891	1767	1278	1184	coiled-coil domain containing 107 [Source:MGI Symbol;Acc:MGI:1913423]	MGI:1913423	Ccdc107
ENSMUSG00000070392	451.858	0.70704	0.297981	2.37277	0.0176553	0.154159	496	617	803	725	546	351	484	predicted gene 20634 [Source:MGI Symbol;Acc:MGI:5313081]	MGI:5313081	Gm20634
ENSMUSG00000062526	106.316	-0.74402	0.313614	-2.37241	0.0176727	0.154222	66	35	87	123	100	208	134	metallophosphoesterase 1 [Source:MGI Symbol;Acc:MGI:2661311]	MGI:2661311	Mppe1
ENSMUSG00000036381	33.0797	-0.966852	0.407601	-2.37205	0.0176895	0.15428	20	20	16	13	46	37	37	purinergic receptor P2Y, G-protein coupled, 14 [Source:MGI Symbol;Acc:MGI:2155705]	MGI:2155705	P2ry14
ENSMUSG00000082456	126.593	0.624446	0.263282	2.37178	0.0177028	0.154308	166	146	179	160	172	118	83	predicted gene 11598 [Source:MGI Symbol;Acc:MGI:3649374]	MGI:3649374	Gm11598
ENSMUSG00000102918	36.978	-1.35248	0.570352	-2.3713	0.0177254	0.154417	9	8	17	15	29	67	16	protocadherin gamma subfamily C, 3 [Source:MGI Symbol;Acc:MGI:1935201]	MGI:1935201	Pcdhgc3
ENSMUSG00000004771	894.564	-0.283332	0.119496	-2.37106	0.0177371	0.154429	619	635	880	1040	1182	1272	888	RAB11A, member RAS oncogene family [Source:MGI Symbol;Acc:MGI:1858202]	MGI:1858202	Rab11a
ENSMUSG00000103847	108.901	-2.55171	1.07629	-2.37083	0.0177481	0.154437	4	4	8	65	27	293	68	predicted gene, 20056 [Source:MGI Symbol;Acc:MGI:5012241]	MGI:5012241	Gm20056
ENSMUSG00000021193	491.739	-0.456733	0.19275	-2.36956	0.0178092	0.15488	286	292	450	419	534	799	416	pitrilysin metallepetidase 1 [Source:MGI Symbol;Acc:MGI:1916867]	MGI:1916867	Pitrm1
ENSMUSG00000042807	39.6965	-0.764441	0.322774	-2.36835	0.0178676	0.154979	20	13	18	24	40	43	28	HECT, C2 and WW domain containing E3 ubiquitin protein ligase 2 [Source:MGI Symbol;Acc:MGI:2685817]	MGI:2685817	Hecw2
ENSMUSG00000032905	418.875	-0.603785	0.254903	-2.36869	0.0178513	0.154979	182	188	327	448	381	700	406	autophagy related 12 [Source:MGI Symbol;Acc:MGI:1914776]	MGI:1914776	Atg12
ENSMUSG00000043257	200.107	0.40371	0.170466	2.36827	0.0178716	0.154979	182	197	263	258	219	184	184	phosphatidylinositol glycan anchor biosynthesis, class V [Source:MGI Symbol;Acc:MGI:2442480]	MGI:2442480	Pigv
ENSMUSG00000030410	374.064	0.475707	0.200813	2.36891	0.0178406	0.154979	398	322	427	453	411	302	284	dystrophia myotonica-containing WD repeat motif [Source:MGI Symbol;Acc:MGI:94907]	MGI:94907	Dmwd
ENSMUSG00000102719	31.8935	1.60019	0.675669	2.36831	0.0178696	0.154979	108	14	60	26	31	12	17	predicted gene, 37760 [Source:MGI Symbol;Acc:MGI:5610988]	MGI:5610988	Gm37760
ENSMUSG00000048911	131.283	-0.778727	0.329009	-2.36689	0.0179384	0.154984	74	58	72	44	144	144	95	ring finger protein 24 [Source:MGI Symbol;Acc:MGI:1261771]	MGI:1261771	Rnf24
ENSMUSG00000004364	832.088	-0.550996	0.232694	-2.36789	0.0178897	0.154984	342	461	669	861	770	1389	793	cullin 3 [Source:MGI Symbol;Acc:MGI:1347360]	MGI:1347360	Cul3
ENSMUSG00000031242	273.707	-0.46254	0.19541	-2.36703	0.0179316	0.154984	160	200	201	254	251	447	294	RIKEN cDNA 2610002M06 gene [Source:MGI Symbol;Acc:MGI:1914278]	MGI:1914278	2610002M06Rik
ENSMUSG00000027164	241.569	-0.406622	0.171804	-2.36678	0.0179436	0.154984	166	160	187	255	245	353	285	TNF receptor-associated factor 6 [Source:MGI Symbol;Acc:MGI:108072]	MGI:108072	Traf6
ENSMUSG00000047676	2858.74	0.371922	0.157115	2.36719	0.0179239	0.154984	2864	2386	2651	3024	2479	2461	2433	ribosomal protein SA, pseudogene 10 [Source:MGI Symbol;Acc:MGI:3704228]	MGI:3704228	Rpsa-ps10
ENSMUSG00000026158	358.437	0.520195	0.2197	2.36775	0.0178964	0.154984	476	353	436	553	387	294	401	opioid growth factor receptor-like 1 [Source:MGI Symbol;Acc:MGI:1917405]	MGI:1917405	Ogfrl1
ENSMUSG00000073434	115.701	0.721113	0.304594	2.36746	0.0179107	0.154984	170	91	135	156	99	106	87	WD repeat domain 90 [Source:MGI Symbol;Acc:MGI:1921267]	MGI:1921267	Wdr90
ENSMUSG00000039671	557.537	0.424544	0.179407	2.36638	0.0179632	0.155066	633	466	612	617	551	558	417	zinc finger, MYND-type containing 8 [Source:MGI Symbol;Acc:MGI:1918025]	MGI:1918025	Zmynd8
ENSMUSG00000010755	565.791	-0.289577	0.122401	-2.3658	0.0179911	0.15513	437	493	609	632	799	831	680	cysteinyl-tRNA synthetase [Source:MGI Symbol;Acc:MGI:1351477]	MGI:1351477	Cars
ENSMUSG00000018623	7.96637	5.75335	2.43173	2.36595	0.0179837	0.15513	0	1	0	40	0	0	0	matrix metallopeptidase 7 [Source:MGI Symbol;Acc:MGI:103189]	MGI:103189	Mmp7
ENSMUSG00000103009	14.9	-1.22896	0.520026	-2.36328	0.0181142	0.155132	8	8	4	13	24	22	21	predicted gene 4430 [Source:MGI Symbol;Acc:MGI:3782614]	MGI:3782614	Gm4430
ENSMUSG00000025487	853.257	-0.831517	0.351831	-2.3634	0.0181081	0.155132	187	423	531	991	754	1565	895	proteasome (prosome, macropain) 26S subunit, non-ATPase, 13 [Source:MGI Symbol;Acc:MGI:1345192]	MGI:1345192	Psmd13
ENSMUSG00000032245	84.9203	-0.818355	0.346092	-2.36456	0.0180516	0.155132	50	35	37	76	102	103	94	ceroid-lipofuscinosis, neuronal 6 [Source:MGI Symbol;Acc:MGI:2159324]	MGI:2159324	Cln6
ENSMUSG00000022350	315.311	-0.526409	0.222789	-2.36281	0.0181367	0.155132	194	197	210	300	289	550	309	WASH complex subunit 5 [Source:MGI Symbol;Acc:MGI:2146110]	MGI:2146110	Washc5
ENSMUSG00000019868	206.59	-0.413954	0.175191	-2.36287	0.0181342	0.155132	109	129	184	215	207	312	215	vesicle (multivesicular body) trafficking 1 [Source:MGI Symbol;Acc:MGI:1913451]	MGI:1913451	Vta1
ENSMUSG00000021591	461.622	-0.345461	0.146133	-2.36401	0.0180782	0.155132	356	245	350	437	498	634	408	glutaredoxin [Source:MGI Symbol;Acc:MGI:2135625]	MGI:2135625	Glrx
ENSMUSG00000020708	1506.87	0.246389	0.104266	2.36308	0.0181236	0.155132	1484	1276	1939	1809	1707	1689	1365	protease (prosome, macropain) 26S subunit, ATPase 5 [Source:MGI Symbol;Acc:MGI:105047]	MGI:105047	Psmc5
ENSMUSG00000058301	1381.01	0.340026	0.143908	2.3628	0.0181373	0.155132	1710	1098	1536	1734	1360	1554	1274	UPF1 regulator of nonsense transcripts homolog (yeast) [Source:MGI Symbol;Acc:MGI:107995]	MGI:107995	Upf1
ENSMUSG00000043411	731.482	0.363786	0.153807	2.36521	0.0180198	0.155132	797	554	917	828	730	796	574	ubiquitin specific peptidase 48 [Source:MGI Symbol;Acc:MGI:2158502]	MGI:2158502	Usp48
ENSMUSG00000081684	838.051	0.475206	0.200937	2.36495	0.0180324	0.155132	914	886	1044	1015	924	791	716	ribosomal protein S2, pseudogene 13 [Source:MGI Symbol;Acc:MGI:3705640]	MGI:3705640	Rps2-ps13
ENSMUSG00000096687	93.5293	0.501564	0.212159	2.36409	0.0180745	0.155132	106	92	123	113	97	88	82	major facilitator superfamily domain containing 4B4 [Source:MGI Symbol;Acc:MGI:3035041]	MGI:3035041	Mfsd4b4
ENSMUSG00000028150	1080.14	0.708796	0.299668	2.36527	0.0180169	0.155132	1688	712	958	1346	837	1097	629	RAR-related orphan receptor gamma [Source:MGI Symbol;Acc:MGI:104856]	MGI:104856	Rorc
ENSMUSG00000036826	34.4915	1.07944	0.456681	2.36366	0.0180954	0.155132	57	32	61	36	35	22	20	IGF-like family receptor 1 [Source:MGI Symbol;Acc:MGI:3655979]	MGI:3655979	Igflr1
ENSMUSG00000038576	349.817	1.7385	0.735415	2.36397	0.0180803	0.155132	662	705	986	800	255	241	314	sushi domain containing 4 [Source:MGI Symbol;Acc:MGI:2138351]	MGI:2138351	Susd4
ENSMUSG00000033792	18.7714	-1.19376	0.505451	-2.36177	0.0181881	0.155197	6	6	13	12	23	31	19	ATPase, Cu++ transporting, alpha polypeptide [Source:MGI Symbol;Acc:MGI:99400]	MGI:99400	Atp7a
ENSMUSG00000036103	617.822	-0.513381	0.217375	-2.36173	0.01819	0.155197	300	443	588	610	798	1007	613	collectin sub-family member 12 [Source:MGI Symbol;Acc:MGI:2152907]	MGI:2152907	Colec12
ENSMUSG00000026766	897.301	-0.495778	0.209919	-2.36176	0.0181886	0.155197	397	490	735	1023	954	1401	838	methylmalonic aciduria (cobalamin deficiency) cblD type, with homocystinuria [Source:MGI Symbol;Acc:MGI:1923786]	MGI:1923786	Mmadhc
ENSMUSG00000022533	1660.42	-0.405851	0.171849	-2.36167	0.018193	0.155197	1260	1041	1390	1438	1692	2705	1625	ATPase type 13A3 [Source:MGI Symbol;Acc:MGI:2685387]	MGI:2685387	Atp13a3
ENSMUSG00000022673	76.3051	-1.13587	0.481166	-2.36066	0.0182424	0.155532	29	34	52	60	89	174	75	minichromosome maintenance complex component 4 [Source:MGI Symbol;Acc:MGI:103199]	MGI:103199	Mcm4
ENSMUSG00000039307	159.854	0.662853	0.28083	2.36033	0.0182586	0.155582	221	150	206	191	137	127	156	hexosaminidase (glycosyl hydrolase family 20, catalytic domain) containing [Source:MGI Symbol;Acc:MGI:3605542]	MGI:3605542	Hexdc
ENSMUSG00000024712	873.835	-0.497102	0.210644	-2.35992	0.0182788	0.155667	467	476	623	700	801	1321	704	riboflavin kinase [Source:MGI Symbol;Acc:MGI:1914688]	MGI:1914688	Rfk
ENSMUSG00000033096	533.096	-0.538784	0.228381	-2.35915	0.0183171	0.155818	221	300	429	639	590	859	522	adipocyte plasma membrane associated protein [Source:MGI Symbol;Acc:MGI:1919131]	MGI:1919131	Apmap
ENSMUSG00000008822	162.934	-0.506091	0.21451	-2.35928	0.0183102	0.155818	116	105	143	176	205	247	209	acylphosphatase 1, erythrocyte (common) type [Source:MGI Symbol;Acc:MGI:1913454]	MGI:1913454	Acyp1
ENSMUSG00000078452	256.234	-1.10184	0.467155	-2.35861	0.0183435	0.155868	23	39	61	78	84	212	81	retinoic acid early transcript delta [Source:MGI Symbol;Acc:MGI:1861032]	MGI:1861032	Raet1d
ENSMUSG00000063953	300.288	0.621719	0.263583	2.35872	0.0183381	0.155868	443	249	387	423	226	348	278	S-adenosylmethionine decarboxylase 2 [Source:MGI Symbol;Acc:MGI:1333111]	MGI:1333111	Amd2
ENSMUSG00000023007	334.34	0.602211	0.255386	2.35804	0.0183715	0.15602	391	260	445	335	378	240	203	pre-mRNA processing factor 40B [Source:MGI Symbol;Acc:MGI:1925583]	MGI:1925583	Prpf40b
ENSMUSG00000106847	83.241	-0.685932	0.291068	-2.35661	0.0184428	0.156082	60	51	45	71	88	144	92	paternally expressed 13 [Source:MGI Symbol;Acc:MGI:2663476]	MGI:2663476	Peg13
ENSMUSG00000025920	83.605	-0.649043	0.27537	-2.35699	0.0184239	0.156082	54	60	51	75	88	170	80	staufen double-stranded RNA binding protein 2 [Source:MGI Symbol;Acc:MGI:1352508]	MGI:1352508	Stau2
ENSMUSG00000044308	1348.31	-0.390244	0.165595	-2.35662	0.0184423	0.156082	963	933	1375	1247	1442	2403	1387	ubiquitin protein ligase E3 component n-recognin 3 [Source:MGI Symbol;Acc:MGI:1861100]	MGI:1861100	Ubr3
ENSMUSG00000064281	234.143	0.45055	0.191198	2.35646	0.0184499	0.156082	274	192	297	356	261	225	215	ribosomal protein L19, pseudogene 1 [Source:MGI Symbol;Acc:MGI:3642668]	MGI:3642668	Rpl19-ps1
ENSMUSG00000070371	99.2361	0.534755	0.226838	2.35743	0.0184019	0.156082	103	94	145	149	106	101	85	protease, serine 36 [Source:MGI Symbol;Acc:MGI:1924863]	MGI:1924863	Prss36
ENSMUSG00000097187	35.5989	0.93168	0.395375	2.35644	0.0184508	0.156082	37	48	50	60	34	24	30	predicted gene, 19426 [Source:MGI Symbol;Acc:MGI:5011611]	MGI:5011611	Gm19426
ENSMUSG00000097222	24.5972	1.1767	0.499184	2.35725	0.0184108	0.156082	17	35	27	30	14	17	12	RIKEN cDNA 1010001N08 gene [Source:MGI Symbol;Acc:MGI:1915684]	MGI:1915684	1010001N08Rik
ENSMUSG00000050965	179.196	-0.566635	0.240508	-2.35599	0.0184732	0.156184	98	110	115	171	180	292	171	protein kinase C, alpha [Source:MGI Symbol;Acc:MGI:97595]	MGI:97595	Prkca
ENSMUSG00000037331	3222.82	0.284882	0.120931	2.35573	0.0184863	0.1562	3505	2817	3882	3585	3464	3445	2980	La ribonucleoprotein domain family, member 1 [Source:MGI Symbol;Acc:MGI:1890165]	MGI:1890165	Larp1
ENSMUSG00000032531	633.862	0.547796	0.232556	2.35554	0.0184956	0.1562	670	694	828	766	653	635	495	angiomotin-like 2 [Source:MGI Symbol;Acc:MGI:1929286]	MGI:1929286	Amotl2
ENSMUSG00000032802	924.541	-1.09497	0.464977	-2.3549	0.0185279	0.156299	283	370	487	469	1012	1270	743	sulfiredoxin 1 homolog (S. cerevisiae) [Source:MGI Symbol;Acc:MGI:104971]	MGI:104971	Srxn1
ENSMUSG00000062203	846.63	-0.625461	0.265587	-2.35501	0.0185222	0.156299	576	408	694	777	758	1588	959	G1 to S phase transition 1 [Source:MGI Symbol;Acc:MGI:1316728]	MGI:1316728	Gspt1
ENSMUSG00000028555	40.1435	-1.68967	0.717579	-2.35469	0.0185383	0.1563	8	16	18	37	87	70	56	tetratricopeptide repeat domain 39A [Source:MGI Symbol;Acc:MGI:2444350]	MGI:2444350	Ttc39a
ENSMUSG00000054580	69.6545	-0.666202	0.283066	-2.35352	0.0185965	0.156681	47	34	44	50	115	78	50	phospholipase A2 receptor 1 [Source:MGI Symbol;Acc:MGI:102468]	MGI:102468	Pla2r1
ENSMUSG00000024045	993.589	0.588294	0.24998	2.35337	0.0186041	0.156681	1322	841	1260	1154	962	827	853	A kinase (PRKA) anchor protein 8 [Source:MGI Symbol;Acc:MGI:1928488]	MGI:1928488	Akap8
ENSMUSG00000079297	183.051	-1.76207	0.74885	-2.35304	0.0186208	0.156734	32	22	38	72	49	346	98	predicted pseudogene 2223 [Source:MGI Symbol;Acc:MGI:3780393]	MGI:3780393	Gm2223
ENSMUSG00000105388	1593.08	0.339189	0.144176	2.3526	0.0186428	0.156753	1442	1355	1580	1826	1543	1305	1389	ribosomal protein L36A, pseudogene 2 [Source:MGI Symbol;Acc:MGI:3780887]	MGI:3780887	Rpl36a-ps2
ENSMUSG00000024137	195.003	0.675181	0.286996	2.35258	0.0186436	0.156753	244	173	310	236	202	154	163	E4F transcription factor 1 [Source:MGI Symbol;Acc:MGI:109530]	MGI:109530	E4f1
ENSMUSG00000042988	703.644	0.507964	0.215961	2.35211	0.0186673	0.156865	874	499	1001	763	709	663	542	notum palmitoleoyl-protein carboxylesterase [Source:MGI Symbol;Acc:MGI:1924833]	MGI:1924833	Notum
ENSMUSG00000062110	103.851	-0.513841	0.218505	-2.35162	0.0186917	0.156984	76	58	100	101	101	161	149	Sec1 family domain containing 2 [Source:MGI Symbol;Acc:MGI:2443446]	MGI:2443446	Scfd2
ENSMUSG00000030643	274.232	-0.691012	0.293951	-2.35077	0.0187346	0.157257	128	162	138	174	291	410	180	RAB30, member RAS oncogene family [Source:MGI Symbol;Acc:MGI:1923235]	MGI:1923235	Rab30
ENSMUSG00000105103	11.2157	-1.62481	0.692069	-2.34776	0.0188866	0.157922	2	4	8	4	12	25	12	predicted gene 43191 [Source:MGI Symbol;Acc:MGI:5663328]	MGI:5663328	Gm43191
ENSMUSG00000021096	1794.55	-0.350176	0.149143	-2.34792	0.0188784	0.157922	1341	1119	1519	1860	1967	2832	1721	protein phosphatase 1A, magnesium dependent, alpha isoform [Source:MGI Symbol;Acc:MGI:99878]	MGI:99878	Ppm1a
ENSMUSG00000000340	1719.76	0.375469	0.159856	2.3488	0.0188341	0.157922	1807	1555	2152	2095	1668	1970	1495	dihydrolipoamide branched chain transacylase E2 [Source:MGI Symbol;Acc:MGI:105386]	MGI:105386	Dbt
ENSMUSG00000026197	411.755	0.413975	0.176306	2.34805	0.018872	0.157922	420	338	511	523	403	412	348	zinc finger, AN1 type domain 2B [Source:MGI Symbol;Acc:MGI:1916068]	MGI:1916068	Zfand2b
ENSMUSG00000039607	168.989	0.545561	0.232309	2.34843	0.0188529	0.157922	191	154	128	195	168	134	103	RNA binding motif, single stranded interacting protein [Source:MGI Symbol;Acc:MGI:2444477]	MGI:2444477	Rbms3
ENSMUSG00000040883	7039.36	0.568291	0.242008	2.34823	0.0188628	0.157922	8599	7254	9876	8987	8154	6206	5996	transmembrane protein 205 [Source:MGI Symbol;Acc:MGI:3045495]	MGI:3045495	Tmem205
ENSMUSG00000009772	200.994	0.684488	0.291483	2.34829	0.0188597	0.157922	263	242	221	217	172	161	186	NUAK family, SNF1-like kinase, 2 [Source:MGI Symbol;Acc:MGI:1921387]	MGI:1921387	Nuak2
ENSMUSG00000021453	238.634	2.6311	1.12091	2.3473	0.0189103	0.158033	1711	34	58	68	85	101	100	growth arrest and DNA-damage-inducible 45 gamma [Source:MGI Symbol;Acc:MGI:1346325]	MGI:1346325	Gadd45g
ENSMUSG00000025201	54.3209	-0.61152	0.260564	-2.34691	0.0189298	0.158109	28	27	40	58	54	85	62	biogenesis of lysosomal organelles complex-1, subunit 2, pseudogene [Source:MGI Symbol;Acc:MGI:3702045]	MGI:3702045	Bloc1s2-ps
ENSMUSG00000032377	75.5993	-0.720959	0.307242	-2.34655	0.0189479	0.158173	61	37	55	63	105	140	70	phospholipid scramblase 4 [Source:MGI Symbol;Acc:MGI:2143267]	MGI:2143267	Plscr4
ENSMUSG00000038982	380.311	-0.507769	0.21645	-2.34589	0.0189815	0.158367	173	262	327	433	404	671	400	biogenesis of lysosomal organelles complex-1, subunit 5, muted [Source:MGI Symbol;Acc:MGI:2178598]	MGI:2178598	Bloc1s5
ENSMUSG00000029422	787.423	0.43842	0.18697	2.34487	0.0190336	0.158714	882	623	935	984	710	815	669	arginine/serine-rich coiled-coil 2 [Source:MGI Symbol;Acc:MGI:1913489]	MGI:1913489	Rsrc2
ENSMUSG00000053040	24.356	1.41432	0.603267	2.34444	0.0190559	0.158813	28	21	7	18	5	15	6	aph1 homolog C, gamma secretase subunit [Source:MGI Symbol;Acc:MGI:1915568]	MGI:1915568	Aph1c
ENSMUSG00000023411	12.3068	1.41808	0.60503	2.34382	0.0190873	0.158988	10	6	11	19	5	9	1	nuclear factor of activated T cells, cytoplasmic, calcineurin dependent 4 [Source:MGI Symbol;Acc:MGI:1920431]	MGI:1920431	Nfatc4
ENSMUSG00000019891	85.1135	-0.591245	0.25228	-2.3436	0.0190984	0.158993	71	36	61	85	105	128	96	discoidin, CUB and LCCL domain containing 1 [Source:MGI Symbol;Acc:MGI:1913936]	MGI:1913936	Dcbld1
ENSMUSG00000094685	19.014	-1.2659	0.540394	-2.34255	0.0191525	0.159356	12	2	8	12	14	41	17	predicted pseudogene 5900 [Source:MGI Symbol;Acc:MGI:3643907]	MGI:3643907	Gm5900
ENSMUSG00000075279	620.972	0.457854	0.195506	2.34189	0.0191863	0.159493	739	583	748	732	636	602	546	mitichondrial ribosomal protein L23, pseudogene 1 [Source:MGI Symbol;Acc:MGI:3650679]	MGI:3650679	Mrpl23-ps1
ENSMUSG00000026447	184.346	0.475383	0.202997	2.34182	0.0191899	0.159493	149	192	235	234	160	193	155	phosphatidylinositol-4-phosphate 3-kinase catalytic subunit type 2 beta [Source:MGI Symbol;Acc:MGI:2685045]	MGI:2685045	Pik3c2b
ENSMUSG00000105852	45.1848	-0.901466	0.385178	-2.34039	0.0192636	0.159581	20	24	26	26	34	80	46	predicted gene 42890 [Source:MGI Symbol;Acc:MGI:5663027]	MGI:5663027	Gm42890
ENSMUSG00000020283	934.521	-0.411745	0.17588	-2.34106	0.0192289	0.159581	634	576	856	924	1007	1480	978	peroxisomal biogenesis factor 13 [Source:MGI Symbol;Acc:MGI:1919379]	MGI:1919379	Pex13
ENSMUSG00000027746	967.988	-0.306038	0.130751	-2.34061	0.0192521	0.159581	714	664	980	1083	1103	1540	1052	ubiquitin-fold modifier 1 [Source:MGI Symbol;Acc:MGI:1915140]	MGI:1915140	Ufm1
ENSMUSG00000045409	449.883	0.497071	0.212382	2.34046	0.0192601	0.159581	609	398	626	613	503	458	417	tripartite motif-containing 39 [Source:MGI Symbol;Acc:MGI:1890659]	MGI:1890659	Trim39
ENSMUSG00000069678	102.023	0.765715	0.327094	2.34096	0.019234	0.159581	164	123	138	114	132	95	58	polycomb group ring finger 1 [Source:MGI Symbol;Acc:MGI:1917087]	MGI:1917087	Pcgf1
ENSMUSG00000074219	134.431	0.937812	0.400685	2.34052	0.0192569	0.159581	199	134	199	196	131	100	98	predicted gene 10644 [Source:MGI Symbol;Acc:MGI:3704314]	MGI:3704314	Gm10644
ENSMUSG00000078619	1163.39	0.477771	0.204174	2.34001	0.019283	0.159655	1472	967	1345	1629	1051	1374	975	SWI/SNF related, matrix associated, actin dependent regulator of chromatin, subfamily d, member 2 [Source:MGI Symbol;Acc:MGI:1933621]	MGI:1933621	Smarcd2
ENSMUSG00000028797	1248.77	0.394837	0.16876	2.33964	0.0193024	0.159729	1536	1182	1511	1560	1414	1294	1140	transmembrane protein 234 [Source:MGI Symbol;Acc:MGI:1924049]	MGI:1924049	Tmem234
ENSMUSG00000028127	7527.7	-0.612703	0.261938	-2.33912	0.0193294	0.159778	3998	3712	5063	7451	6540	14182	6440	ATP-binding cassette, sub-family D (ALD), member 3 [Source:MGI Symbol;Acc:MGI:1349216]	MGI:1349216	Abcd3
ENSMUSG00000078126	1446.66	0.363015	0.155184	2.33925	0.0193225	0.159778	1504	1231	1533	1823	1512	1262	1310	ribosomal protein L23A, pseudogene 3 [Source:MGI Symbol;Acc:MGI:3781353]	MGI:3781353	Rpl23a-ps3
ENSMUSG00000108431	33.8088	-2.24644	0.960753	-2.33821	0.0193762	0.159861	1	0	1	4	18	6	0	predicted gene, 42375 [Source:MGI Symbol;Acc:MGI:5625260]	MGI:5625260	Gm42375
ENSMUSG00000028756	2415.3	-0.357128	0.152741	-2.33813	0.0193803	0.159861	1538	1623	2122	2576	2605	3944	2270	PTEN induced putative kinase 1 [Source:MGI Symbol;Acc:MGI:1916193]	MGI:1916193	Pink1
ENSMUSG00000038712	1276.11	-0.332812	0.142308	-2.33868	0.0193522	0.159861	874	930	1322	1200	1534	1925	1313	MINDY lysine 48 deubiquitinase 1 [Source:MGI Symbol;Acc:MGI:1922257]	MGI:1922257	Mindy1
ENSMUSG00000090544	60.7152	0.617473	0.264091	2.33811	0.0193815	0.159861	80	61	75	75	65	53	48	predicted gene 6576 [Source:MGI Symbol;Acc:MGI:3646644]	MGI:3646644	Gm6576
ENSMUSG00000096255	27.6244	-1.07425	0.45951	-2.33782	0.0193963	0.159896	10	31	13	28	51	44	56	dynein light chain Tctex-type 1B [Source:MGI Symbol;Acc:MGI:98643]	MGI:98643	Dynlt1b
ENSMUSG00000083836	26.952	-1.40012	0.599108	-2.337	0.0194392	0.160109	5	10	14	34	32	67	40	lactate dehydrogenase A, pseudogene 2 [Source:MGI Symbol;Acc:MGI:96761]	MGI:96761	Ldha-ps2
ENSMUSG00000025287	77.6199	-0.976449	0.417835	-2.33692	0.0194432	0.160109	16	36	41	54	68	94	85	acyl-CoA thioesterase 9 [Source:MGI Symbol;Acc:MGI:1928939]	MGI:1928939	Acot9
ENSMUSG00000062908	5829.12	-0.59772	0.255902	-2.33573	0.0195052	0.160378	2771	3546	4748	7048	7123	10841	5710	acyl-Coenzyme A dehydrogenase, medium chain [Source:MGI Symbol;Acc:MGI:87867]	MGI:87867	Acadm
ENSMUSG00000032547	749.763	0.370184	0.158467	2.33603	0.0194895	0.160378	833	614	790	794	691	742	625	receptor-like tyrosine kinase [Source:MGI Symbol;Acc:MGI:101766]	MGI:101766	Ryk
ENSMUSG00000004187	241.219	0.843584	0.361175	2.33567	0.0195085	0.160378	354	194	340	337	269	161	157	kinesin family member C2 [Source:MGI Symbol;Acc:MGI:109187]	MGI:109187	Kifc2
ENSMUSG00000037617	40.8692	0.982964	0.420882	2.33548	0.0195181	0.160378	77	21	65	69	29	26	43	sperm associated antigen 1 [Source:MGI Symbol;Acc:MGI:1349387]	MGI:1349387	Spag1
ENSMUSG00000030259	441.881	-0.512077	0.219294	-2.33512	0.0195374	0.16045	281	262	275	368	441	687	377	Ras association (RalGDS/AF-6) domain family (N-terminal) member 8 [Source:MGI Symbol;Acc:MGI:1918573]	MGI:1918573	Rassf8
ENSMUSG00000034297	519.316	-0.348027	0.149059	-2.33483	0.019552	0.160483	393	350	420	499	509	805	547	mediator complex subunit 13 [Source:MGI Symbol;Acc:MGI:3029632]	MGI:3029632	Med13
ENSMUSG00000006218	60.4594	-0.87507	0.374826	-2.3346	0.0195641	0.160496	55	27	61	45	125	103	72	family with sequence similarity 131, member C [Source:MGI Symbol;Acc:MGI:2685539]	MGI:2685539	Fam131c
ENSMUSG00000066735	672.453	-0.481387	0.206258	-2.3339	0.0196009	0.16071	511	363	595	667	734	1144	720	vitamin K epoxide reductase complex, subunit 1-like 1 [Source:MGI Symbol;Acc:MGI:1916818]	MGI:1916818	Vkorc1l1
ENSMUSG00000035357	125.198	-0.801207	0.343382	-2.33328	0.0196334	0.160803	93	42	93	123	162	231	134	PDZ domain containing RING finger 3 [Source:MGI Symbol;Acc:MGI:1933157]	MGI:1933157	Pdzrn3
ENSMUSG00000032966	898.429	-0.55166	0.236419	-2.33339	0.0196275	0.160803	532	466	538	835	975	1154	877	FK506 binding protein 1a [Source:MGI Symbol;Acc:MGI:95541]	MGI:95541	Fkbp1a
ENSMUSG00000029250	399.327	-0.752065	0.322577	-2.33143	0.0197308	0.161427	164	177	265	430	370	775	361	polymerase (RNA) II (DNA directed) polypeptide B [Source:MGI Symbol;Acc:MGI:2388280]	MGI:2388280	Polr2b
ENSMUSG00000024259	589.794	-0.522066	0.223913	-2.33155	0.0197242	0.161427	307	325	469	638	566	1036	565	solute carrier family 25, member 46 [Source:MGI Symbol;Acc:MGI:1914703]	MGI:1914703	Slc25a46
ENSMUSG00000031197	187.286	-0.633311	0.27168	-2.33109	0.0197485	0.161485	65	119	120	188	179	287	195	von Hippel-Lindau binding protein 1 [Source:MGI Symbol;Acc:MGI:1333804]	MGI:1333804	Vbp1
ENSMUSG00000037613	10.0886	-1.71675	0.737109	-2.32903	0.0198576	0.162289	3	3	8	7	16	26	17	tumor necrosis factor receptor superfamily, member 23 [Source:MGI Symbol;Acc:MGI:1930269]	MGI:1930269	Tnfrsf23
ENSMUSG00000110867	14.4814	-1.51581	0.65148	-2.32672	0.0199803	0.162915	1	7	4	13	8	34	20	predicted gene 7368 [Source:MGI Symbol;Acc:MGI:3643487]	MGI:3643487	Gm7368
ENSMUSG00000091269	19.2783	-1.36821	0.588098	-2.32649	0.0199924	0.162915	4	4	15	14	17	41	23	predicted gene 6682 [Source:MGI Symbol;Acc:MGI:3647156]	MGI:3647156	Gm6682
ENSMUSG00000060519	121.883	-0.686074	0.294948	-2.32609	0.020014	0.162915	76	60	93	114	164	187	126	torsin family 3, member A [Source:MGI Symbol;Acc:MGI:1353652]	MGI:1353652	Tor3a
ENSMUSG00000028572	731.305	-0.546761	0.235005	-2.3266	0.0199866	0.162915	401	416	595	715	629	1299	781	hook microtubule tethering protein 1 [Source:MGI Symbol;Acc:MGI:1925213]	MGI:1925213	Hook1
ENSMUSG00000055371	194.782	-0.539321	0.23178	-2.32687	0.0199722	0.162915	105	128	141	152	191	290	194	signal transducing adaptor molecule (SH3 domain and ITAM motif) 2 [Source:MGI Symbol;Acc:MGI:1929100]	MGI:1929100	Stam2
ENSMUSG00000094446	523.076	-0.355268	0.152653	-2.32729	0.0199499	0.162915	284	357	441	545	575	721	509	predicted gene 6344 [Source:MGI Symbol;Acc:MGI:3779586]	MGI:3779586	Gm6344
ENSMUSG00000060419	2579.59	0.470347	0.202232	2.32577	0.0200306	0.162915	2771	2401	2989	3052	2729	2034	2242	ribosomal protein S16, pseudogene 2 [Source:MGI Symbol;Acc:MGI:3704259]	MGI:3704259	Rps16-ps2
ENSMUSG00000042408	189.444	0.665137	0.285973	2.32588	0.0200251	0.162915	258	153	276	260	216	146	150	zinc finger, MYM-type 6 [Source:MGI Symbol;Acc:MGI:106505]	MGI:106505	Zmym6
ENSMUSG00000084399	12.7758	1.6519	0.710206	2.32595	0.0200212	0.162915	34	9	18	32	15	4	6	predicted gene 15666 [Source:MGI Symbol;Acc:MGI:3783108]	MGI:3783108	Gm15666
ENSMUSG00000071654	566.907	0.544277	0.234057	2.3254	0.0200506	0.16299	661	544	725	685	560	470	522	ubiquinol-cytochrome c reductase complex assembly factor 3 [Source:MGI Symbol;Acc:MGI:2147553]	MGI:2147553	Uqcc3
ENSMUSG00000021177	60.0374	-0.683448	0.293934	-2.32517	0.0200627	0.163001	29	37	33	58	72	74	71	tyrosyl-DNA phosphodiesterase 1 [Source:MGI Symbol;Acc:MGI:1920036]	MGI:1920036	Tdp1
ENSMUSG00000001247	2704.93	0.427414	0.183843	2.32489	0.0200781	0.163039	2550	2070	2062	3235	1851	2207	2315	lipolysis stimulated lipoprotein receptor [Source:MGI Symbol;Acc:MGI:1927471]	MGI:1927471	Lsr
ENSMUSG00000053830	29.1322	-1.60094	0.689162	-2.32302	0.020178	0.163097	4	12	10	19	13	83	27	predicted pseudogene 9923 [Source:MGI Symbol;Acc:MGI:3704365]	MGI:3704365	Gm9923
ENSMUSG00000028001	44229.9	-0.783005	0.336925	-2.32397	0.0201269	0.163097	17748	29304	28235	53852	35544	78953	73875	fibrinogen alpha chain [Source:MGI Symbol;Acc:MGI:1316726]	MGI:1316726	Fga
ENSMUSG00000000957	493.597	-0.714904	0.307757	-2.32295	0.0201818	0.163097	221	256	286	353	518	657	433	matrix metallopeptidase 14 (membrane-inserted) [Source:MGI Symbol;Acc:MGI:101900]	MGI:101900	Mmp14
ENSMUSG00000028124	3566.58	-0.419142	0.180332	-2.32428	0.0201103	0.163097	1983	2644	3356	3718	4329	5549	3751	glutamate-cysteine ligase, modifier subunit [Source:MGI Symbol;Acc:MGI:104995]	MGI:104995	Gclm
ENSMUSG00000046721	2877.64	0.330414	0.142146	2.32447	0.0201001	0.163097	2798	2608	3080	3243	2872	2653	2596	ribosomal protein L14, pseudogene 1 [Source:MGI Symbol;Acc:MGI:3710579]	MGI:3710579	Rpl14-ps1
ENSMUSG00000028470	1234.83	0.715895	0.308089	2.32367	0.0201434	0.163097	1668	1278	1761	1820	1371	1007	1051	histidine triad nucleotide binding protein 2 [Source:MGI Symbol;Acc:MGI:1916167]	MGI:1916167	Hint2
ENSMUSG00000028407	140.241	0.744526	0.320439	2.32345	0.0201548	0.163097	210	161	174	217	137	126	133	small integral membrane protein 27 [Source:MGI Symbol;Acc:MGI:1913684]	MGI:1913684	Smim27
ENSMUSG00000044037	922.028	0.837167	0.360237	2.32393	0.020129	0.163097	1874	624	1566	1025	1021	702	744	ALS2 C-terminal like [Source:MGI Symbol;Acc:MGI:2447532]	MGI:2447532	Als2cl
ENSMUSG00000028789	29.7533	1.20573	0.519028	2.32305	0.0201762	0.163097	36	25	33	20	29	9	6	antizyme inhibitor 2 [Source:MGI Symbol;Acc:MGI:2442093]	MGI:2442093	Azin2
ENSMUSG00000020248	512.361	-0.418874	0.180353	-2.32252	0.0202048	0.163196	380	355	554	471	725	717	598	nuclear transcription factor-Y beta [Source:MGI Symbol;Acc:MGI:97317]	MGI:97317	Nfyb
ENSMUSG00000041203	998.184	0.328414	0.14144	2.32194	0.0202364	0.163365	1068	877	1304	1235	1111	1097	896	telomerase RNA component interacting RNase [Source:MGI Symbol;Acc:MGI:1922833]	MGI:1922833	Trir
ENSMUSG00000099913	154.704	-0.909985	0.39204	-2.32115	0.0202788	0.163446	36	66	78	166	120	274	158	predicted gene 28551 [Source:MGI Symbol;Acc:MGI:5579257]	MGI:5579257	Gm28551
ENSMUSG00000061136	955.842	0.389284	0.167693	2.32141	0.0202648	0.163446	1228	901	1201	1007	944	1172	830	pre-mRNA processing factor 40A [Source:MGI Symbol;Acc:MGI:1860512]	MGI:1860512	Prpf40a
ENSMUSG00000106383	19.7096	1.09276	0.470778	2.32118	0.0202772	0.163446	37	16	39	23	22	14	11	RIKEN cDNA E330034L11 gene [Source:MGI Symbol;Acc:MGI:3026962]	MGI:3026962	E330034L11Rik
ENSMUSG00000028991	598.868	-0.481838	0.207738	-2.31946	0.0203703	0.16385	487	374	460	573	702	1098	555	mechanistic target of rapamycin kinase [Source:MGI Symbol;Acc:MGI:1928394]	MGI:1928394	Mtor
ENSMUSG00000039438	11525.2	0.580339	0.25019	2.31959	0.0203631	0.16385	12447	11336	16243	15343	12178	10158	9646	tetratricopeptide repeat domain 36 [Source:MGI Symbol;Acc:MGI:2384760]	MGI:2384760	Ttc36
ENSMUSG00000020153	1415.48	0.587323	0.253219	2.31942	0.0203721	0.16385	2073	1284	1885	1732	1618	1254	1178	NADH:ubiquinone oxidoreductase core subunit S7 [Source:MGI Symbol;Acc:MGI:1922656]	MGI:1922656	Ndufs7
ENSMUSG00000038037	10.0319	1.6029	0.690934	2.31991	0.020346	0.16385	32	13	9	7	6	3	9	suppressor of cytokine signaling 1 [Source:MGI Symbol;Acc:MGI:1354910]	MGI:1354910	Socs1
ENSMUSG00000005233	89.2935	-1.35801	0.585719	-2.31853	0.0204207	0.164154	43	24	28	74	114	184	79	SPC25, NDC80 kinetochore complex component, homolog (S. cerevisiae) [Source:MGI Symbol;Acc:MGI:1913692]	MGI:1913692	Spc25
ENSMUSG00000036151	500.957	-0.428684	0.184941	-2.31795	0.020452	0.16431	239	252	330	450	524	595	363	transmembrane 6 superfamily member 2 [Source:MGI Symbol;Acc:MGI:1933210]	MGI:1933210	Tm6sf2
ENSMUSG00000032239	895.14	0.527023	0.227392	2.31768	0.0204665	0.16431	1252	781	1103	1096	987	730	825	retinitis pigmentosa 9 (human) [Source:MGI Symbol;Acc:MGI:2157166]	MGI:2157166	Rp9
ENSMUSG00000005823	339.444	0.538321	0.232278	2.31757	0.0204726	0.16431	358	291	435	447	294	334	284	G protein-coupled receptor 108 [Source:MGI Symbol;Acc:MGI:1925558]	MGI:1925558	Gpr108
ENSMUSG00000019923	806.088	-0.542642	0.234212	-2.31688	0.0205102	0.164352	422	438	567	831	780	1390	704	ZW10 interactor [Source:MGI Symbol;Acc:MGI:1289227]	MGI:1289227	Zwint
ENSMUSG00000016541	906.274	-0.480597	0.207427	-2.31694	0.0205069	0.164352	468	546	770	987	980	1417	934	ataxin 10 [Source:MGI Symbol;Acc:MGI:1859293]	MGI:1859293	Atxn10
ENSMUSG00000032827	301.468	0.938256	0.40492	2.31714	0.0204962	0.164352	648	357	657	387	411	221	294	protein phosphatase 1, regulatory subunit 9A [Source:MGI Symbol;Acc:MGI:2442401]	MGI:2442401	Ppp1r9a
ENSMUSG00000037725	18.0273	-2.42174	1.04546	-2.31643	0.0205349	0.164463	1	1	1	8	18	18	12	cytoskeleton associated protein 2 [Source:MGI Symbol;Acc:MGI:1931797]	MGI:1931797	Ckap2
ENSMUSG00000062234	849.197	-0.50897	0.219811	-2.31548	0.0205864	0.164625	550	406	668	824	791	1462	787	cyclin G associated kinase [Source:MGI Symbol;Acc:MGI:2442153]	MGI:2442153	Gak
ENSMUSG00000060681	154.154	-0.489493	0.211474	-2.31467	0.020631	0.164625	103	100	135	143	182	266	147	solute carrier family 9 (sodium/hydrogen exchanger), member 6 [Source:MGI Symbol;Acc:MGI:2443511]	MGI:2443511	Slc9a6
ENSMUSG00000021072	570.452	-0.467636	0.201968	-2.3154	0.0205909	0.164625	301	337	424	527	466	884	570	thioredoxin-related transmembrane protein 1 [Source:MGI Symbol;Acc:MGI:1919986]	MGI:1919986	Tmx1
ENSMUSG00000044221	1150.36	-0.462385	0.199733	-2.31502	0.0206118	0.164625	696	709	924	1191	1152	2031	1077	G-rich RNA sequence binding factor 1 [Source:MGI Symbol;Acc:MGI:106479]	MGI:106479	Grsf1
ENSMUSG00000003458	636.01	-0.301634	0.130313	-2.31469	0.0206299	0.164625	395	364	594	601	646	835	601	nicastrin [Source:MGI Symbol;Acc:MGI:1891700]	MGI:1891700	Ncstn
ENSMUSG00000041777	416.667	0.532607	0.230031	2.31538	0.0205924	0.164625	558	401	520	507	468	380	353	corepressor interacting with RBPJ, 1 [Source:MGI Symbol;Acc:MGI:1914185]	MGI:1914185	Cir1
ENSMUSG00000000295	22.0595	1.052	0.454378	2.31526	0.0205989	0.164625	26	8	17	23	16	10	5	HD domain containing 2 [Source:MGI Symbol;Acc:MGI:1916942]	MGI:1916942	Hddc2
ENSMUSG00000113428	28.8698	-1.25863	0.54399	-2.31369	0.0206845	0.164966	10	8	10	22	20	51	32	predicted gene 7664 [Source:MGI Symbol;Acc:MGI:3645656]	MGI:3645656	Gm7664
ENSMUSG00000026245	399.473	-0.535364	0.231479	-2.31279	0.020734	0.165228	212	281	367	435	409	747	478	phenylalanyl-tRNA synthetase, beta subunit [Source:MGI Symbol;Acc:MGI:1346035]	MGI:1346035	Farsb
ENSMUSG00000021929	505.577	-0.525391	0.227272	-2.31172	0.020793	0.165228	227	283	404	517	445	841	497	karyopherin (importin) alpha 3 [Source:MGI Symbol;Acc:MGI:1100863]	MGI:1100863	Kpna3
ENSMUSG00000033308	5424.55	-0.506325	0.219022	-2.31175	0.0207914	0.165228	2580	3109	4541	5242	4979	9081	5083	dihydropyrimidine dehydrogenase [Source:MGI Symbol;Acc:MGI:2139667]	MGI:2139667	Dpyd
ENSMUSG00000006373	17684.9	-0.422494	0.182782	-2.31146	0.0208075	0.165228	9780	11770	16204	19430	22071	27637	16754	progesterone receptor membrane component 1 [Source:MGI Symbol;Acc:MGI:1858305]	MGI:1858305	Pgrmc1
ENSMUSG00000042202	1225.35	0.454999	0.196857	2.31132	0.0208152	0.165228	1027	890	1602	1493	1090	1232	835	solute carrier family 35, member E2 [Source:MGI Symbol;Acc:MGI:2444240]	MGI:2444240	Slc35e2
ENSMUSG00000028860	151.57	0.707722	0.306156	2.31164	0.0207974	0.165228	224	192	192	230	198	124	127	synaptotagmin-like 1 [Source:MGI Symbol;Acc:MGI:1933365]	MGI:1933365	Sytl1
ENSMUSG00000106676	12.8373	1.14082	0.493419	2.31208	0.0207731	0.165228	28	18	24	16	11	15	9	predicted gene 42895 [Source:MGI Symbol;Acc:MGI:5663032]	MGI:5663032	Gm42895
ENSMUSG00000103867	8.67877	2.12671	0.919928	2.31182	0.0207875	0.165228	29	13	6	10	8	1	3	RIKEN cDNA 9630010A21 gene [Source:MGI Symbol;Acc:MGI:2442787]	MGI:2442787	9630010A21Rik
ENSMUSG00000094793	6187.74	2.64355	1.14372	2.31136	0.0208128	0.165228	12364	14980	22859	11832	2598	1768	4028	major urinary protein 12 [Source:MGI Symbol;Acc:MGI:3780193]	MGI:3780193	Mup12
ENSMUSG00000058886	234.076	0.435131	0.188285	2.31102	0.0208318	0.165273	289	180	290	303	249	223	206	DEAF1, transcription factor [Source:MGI Symbol;Acc:MGI:1858496]	MGI:1858496	Deaf1
ENSMUSG00000024993	296.584	-0.415471	0.179801	-2.31072	0.0208481	0.165275	181	206	278	299	350	478	296	family with sequence similarity 45, member A [Source:MGI Symbol;Acc:MGI:1915144]	MGI:1915144	Fam45a
ENSMUSG00000040123	747.568	0.539362	0.233428	2.31062	0.0208539	0.165275	952	699	1019	884	784	716	636	zinc finger, MYM-type 5 [Source:MGI Symbol;Acc:MGI:3041170]	MGI:3041170	Zmym5
ENSMUSG00000081695	42.9969	0.951055	0.411638	2.31042	0.020865	0.165277	73	32	66	72	42	20	43	ribosomal protein SA, pseudogene 5 [Source:MGI Symbol;Acc:MGI:3650550]	MGI:3650550	Rpsa-ps5
ENSMUSG00000096458	16.303	-1.23066	0.532889	-2.30941	0.0209211	0.165279	7	8	12	9	11	46	19	modulator of apoptosis 1 [Source:MGI Symbol;Acc:MGI:1915555]	MGI:1915555	Moap1
ENSMUSG00000105061	19.9614	-1.165	0.50462	-2.30868	0.0209616	0.165279	7	5	12	22	20	51	18	predicted gene 6740 [Source:MGI Symbol;Acc:MGI:3643503]	MGI:3643503	Gm6740
ENSMUSG00000015342	68.064	-0.643542	0.27875	-2.30867	0.0209621	0.165279	28	46	52	69	74	116	75	X-linked Kx blood group [Source:MGI Symbol;Acc:MGI:103569]	MGI:103569	Xk
ENSMUSG00000030660	472.233	-0.50566	0.21897	-2.30927	0.0209288	0.165279	313	277	415	464	491	805	521	phosphatidylinositol-4-phosphate 3-kinase catalytic subunit type 2 alpha [Source:MGI Symbol;Acc:MGI:1203729]	MGI:1203729	Pik3c2a
ENSMUSG00000018750	437.51	0.494179	0.214055	2.30865	0.0209631	0.165279	534	320	499	475	416	333	371	zinc finger and BTB domain containing 4 [Source:MGI Symbol;Acc:MGI:1922830]	MGI:1922830	Zbtb4
ENSMUSG00000021327	1431.77	0.55648	0.240901	2.30999	0.0208885	0.165279	2162	1443	2238	1904	1612	1372	1566	zinc finger with KRAB and SCAN domains 3 [Source:MGI Symbol;Acc:MGI:1919989]	MGI:1919989	Zkscan3
ENSMUSG00000094664	484.145	0.566131	0.245151	2.30932	0.0209261	0.165279	563	496	541	515	464	359	426	ribosomal protein L35A, pseudogene 6 [Source:MGI Symbol;Acc:MGI:3704258]	MGI:3704258	Rpl35a-ps6
ENSMUSG00000010608	3045.66	0.615083	0.266421	2.30869	0.0209607	0.165279	4670	2723	3975	3537	3499	2565	2451	RNA binding motif protein 25 [Source:MGI Symbol;Acc:MGI:1914289]	MGI:1914289	Rbm25
ENSMUSG00000101502	57.7011	0.906375	0.392377	2.30996	0.0208905	0.165279	98	61	78	57	50	34	53	ribosomal protein L7A, pseudogene 10 [Source:MGI Symbol;Acc:MGI:3647131]	MGI:3647131	Rpl7a-ps10
ENSMUSG00000022023	418.81	0.390929	0.169403	2.30769	0.0210165	0.165614	544	342	502	454	437	409	381	WW domain binding protein 4 [Source:MGI Symbol;Acc:MGI:109568]	MGI:109568	Wbp4
ENSMUSG00000078967	480.388	-0.333507	0.144584	-2.30666	0.0210736	0.165978	372	326	525	591	728	756	490	predicted pseudogene 3272 [Source:MGI Symbol;Acc:MGI:3781450]	MGI:3781450	Gm3272
ENSMUSG00000033751	698	0.585274	0.253761	2.3064	0.0210884	0.166009	926	708	1288	1066	905	698	675	growth arrest and DNA-damage-inducible, gamma interacting protein 1 [Source:MGI Symbol;Acc:MGI:1914947]	MGI:1914947	Gadd45gip1
ENSMUSG00000086813	28.1768	-0.9665	0.419162	-2.30579	0.0211223	0.166144	10	18	17	29	42	54	30	predicted gene 13657 [Source:MGI Symbol;Acc:MGI:3650031]	MGI:3650031	Gm13657
ENSMUSG00000024118	1889.67	0.88042	0.381845	2.3057	0.0211275	0.166144	3752	1387	3462	3210	1473	2110	1920	tubulin epsilon and delta complex 2 [Source:MGI Symbol;Acc:MGI:1919266]	MGI:1919266	Tedc2
ENSMUSG00000040675	45.1109	-1.45551	0.631371	-2.30532	0.0211488	0.166225	23	9	9	22	46	78	31	methylenetetrahydrofolate dehydrogenase (NADP+ dependent) 1-like [Source:MGI Symbol;Acc:MGI:1924836]	MGI:1924836	Mthfd1l
ENSMUSG00000020530	2021.41	0.508605	0.220669	2.30484	0.0211758	0.166352	2507	1883	2873	2252	2149	2000	1706	gametogenetin binding protein 2 [Source:MGI Symbol;Acc:MGI:2387356]	MGI:2387356	Ggnbp2
ENSMUSG00000028536	151.503	0.486741	0.21129	2.30366	0.0212415	0.166782	144	180	250	202	177	181	127	RIKEN cDNA 2610528J11 gene [Source:MGI Symbol;Acc:MGI:1913701]	MGI:1913701	2610528J11Rik
ENSMUSG00000112909	75.1988	0.643809	0.279501	2.30342	0.021255	0.166802	108	72	114	83	94	56	60	predicted gene 10120 [Source:MGI Symbol;Acc:MGI:3641745]	MGI:3641745	Gm10120
ENSMUSG00000038539	5922.5	-0.677236	0.294121	-2.30258	0.0213027	0.167003	2127	3840	4712	5005	7682	7932	6078	activating transcription factor 5 [Source:MGI Symbol;Acc:MGI:2141857]	MGI:2141857	Atf5
ENSMUSG00000066902	246.604	0.450838	0.195795	2.3026	0.0213016	0.167003	215	223	298	318	234	204	223	ribosomal protein S23, pseudogene 2 [Source:MGI Symbol;Acc:MGI:3642236]	MGI:3642236	Rps23-ps2
ENSMUSG00000006169	625.083	-0.462063	0.200697	-2.30229	0.0213186	0.167004	368	343	462	504	604	865	557	clathrin interactor 1 [Source:MGI Symbol;Acc:MGI:2144243]	MGI:2144243	Clint1
ENSMUSG00000081159	53.4123	0.90062	0.391236	2.30199	0.0213359	0.167004	94	38	79	83	61	37	37	predicted gene 6023 [Source:MGI Symbol;Acc:MGI:3645815]	MGI:3645815	Gm6023
ENSMUSG00000042417	8.4042	1.88564	0.819129	2.30201	0.0213348	0.167004	7	22	8	16	6	4	3	cyclin O [Source:MGI Symbol;Acc:MGI:2145534]	MGI:2145534	Ccno
ENSMUSG00000029638	91.465	0.565938	0.245901	2.30149	0.0213642	0.16714	100	100	139	107	93	110	64	glucocorticoid induced transcript 1 [Source:MGI Symbol;Acc:MGI:2179717]	MGI:2179717	Glcci1
ENSMUSG00000056209	211.579	0.488706	0.212424	2.30062	0.021413	0.167436	261	214	257	270	210	209	204	nucleoplasmin 3 [Source:MGI Symbol;Acc:MGI:894653]	MGI:894653	Npm3
ENSMUSG00000003731	659.453	-0.363821	0.158164	-2.30027	0.0214328	0.167504	520	464	605	669	766	1085	703	karyopherin (importin) alpha 6 [Source:MGI Symbol;Acc:MGI:1100836]	MGI:1100836	Kpna6
ENSMUSG00000037847	720.299	0.717535	0.312034	2.29954	0.0214742	0.167742	1115	401	585	786	500	566	476	nicotinamide riboside kinase 1 [Source:MGI Symbol;Acc:MGI:2147434]	MGI:2147434	Nmrk1
ENSMUSG00000080845	25.7746	-1.93608	0.842351	-2.29842	0.0215379	0.167919	2	6	2	11	6	48	18	predicted gene 9115 [Source:MGI Symbol;Acc:MGI:3648181]	MGI:3648181	Gm9115
ENSMUSG00000023068	858.789	-0.476013	0.207076	-2.29873	0.0215204	0.167919	545	528	665	846	804	1404	933	NUS1 dehydrodolichyl diphosphate synthase subunit [Source:MGI Symbol;Acc:MGI:1196365]	MGI:1196365	Nus1
ENSMUSG00000022682	293.734	-0.366288	0.159354	-2.29859	0.0215285	0.167919	268	185	242	278	321	422	352	RRN3 RNA polymerase I transcription factor homolog (yeast) [Source:MGI Symbol;Acc:MGI:1925255]	MGI:1925255	Rrn3
ENSMUSG00000034171	2900.15	0.31536	0.137234	2.29798	0.0215632	0.167919	3163	2508	3647	3784	3232	3561	2414	fatty acid amide hydrolase [Source:MGI Symbol;Acc:MGI:109609]	MGI:109609	Faah
ENSMUSG00000067653	43.284	0.893536	0.388827	2.29803	0.0215602	0.167919	82	25	84	59	48	28	38	ankyrin repeat domain 23 [Source:MGI Symbol;Acc:MGI:1925571]	MGI:1925571	Ankrd23
ENSMUSG00000031146	25.6222	1.07125	0.466099	2.29833	0.0215428	0.167919	40	25	36	32	24	20	12	proteolipid protein 2 [Source:MGI Symbol;Acc:MGI:1298382]	MGI:1298382	Plp2
ENSMUSG00000089832	131.788	0.399906	0.174062	2.2975	0.0215904	0.168045	142	134	146	180	120	160	120	Sh3kbp1 binding protein 1 [Source:MGI Symbol;Acc:MGI:2385803]	MGI:2385803	Shkbp1
ENSMUSG00000032601	1413.18	0.431461	0.187829	2.29709	0.0216135	0.168052	1920	1178	1733	1441	1363	1597	1165	protein kinase, cAMP dependent regulatory, type II alpha [Source:MGI Symbol;Acc:MGI:108025]	MGI:108025	Prkar2a
ENSMUSG00000054708	140.47	0.516095	0.224657	2.29725	0.0216045	0.168052	106	103	136	142	116	106	75	ankyrin repeat domain 24 [Source:MGI Symbol;Acc:MGI:1890394]	MGI:1890394	Ankrd24
ENSMUSG00000086859	234.011	0.884052	0.384969	2.29642	0.0216516	0.168262	438	197	364	327	287	164	170	small nucleolar RNA host gene 20 [Source:MGI Symbol;Acc:MGI:1924222]	MGI:1924222	Snhg20
ENSMUSG00000027099	746.311	-0.395868	0.172411	-2.29608	0.0216716	0.168273	395	476	792	832	926	1079	800	metaxin 2 [Source:MGI Symbol;Acc:MGI:1859652]	MGI:1859652	Mtx2
ENSMUSG00000036864	74.2715	0.658825	0.286943	2.29601	0.0216752	0.168273	106	69	85	98	91	62	46	proline and serine rich 3 [Source:MGI Symbol;Acc:MGI:2681861]	MGI:2681861	Proser3
ENSMUSG00000042506	369.994	-0.441843	0.192523	-2.29501	0.0217325	0.168288	198	220	286	325	362	544	320	ubiquitin specific peptidase 22 [Source:MGI Symbol;Acc:MGI:2144157]	MGI:2144157	Usp22
ENSMUSG00000052214	996.477	0.335335	0.146078	2.2956	0.0216989	0.168288	1268	805	1288	1315	1163	1181	883	optic atrophy 3 [Source:MGI Symbol;Acc:MGI:2686271]	MGI:2686271	Opa3
ENSMUSG00000037712	1683.41	0.467573	0.203735	2.29501	0.0217324	0.168288	1531	1759	2452	1700	1561	1917	1295	fermitin family member 2 [Source:MGI Symbol;Acc:MGI:2385001]	MGI:2385001	Fermt2
ENSMUSG00000058351	178.474	0.588056	0.25622	2.29512	0.0217262	0.168288	242	182	320	206	217	173	160	small integral membrane protein 4 [Source:MGI Symbol;Acc:MGI:1913737]	MGI:1913737	Smim4
ENSMUSG00000083553	39.6295	1.05718	0.46057	2.29536	0.0217123	0.168288	41	54	67	35	38	19	26	predicted gene 11989 [Source:MGI Symbol;Acc:MGI:3702318]	MGI:3702318	Gm11989
ENSMUSG00000062758	435.851	0.479234	0.208858	2.29454	0.0217592	0.16841	495	419	543	475	459	398	358	predicted pseudogene 16477 [Source:MGI Symbol;Acc:MGI:3646779]	MGI:3646779	Gm16477
ENSMUSG00000041660	2158.67	-0.575734	0.250935	-2.29435	0.0217704	0.16841	1108	1421	1816	2303	2490	3931	2226	butyrobetaine (gamma), 2-oxoglutarate dioxygenase 1 (gamma-butyrobetaine hydroxylase) [Source:MGI Symbol;Acc:MGI:1891372]	MGI:1891372	Bbox1
ENSMUSG00000026405	7594.61	-0.486023	0.211902	-2.29362	0.0218125	0.168564	4298	6647	6886	9638	8668	13253	11295	complement component 4 binding protein [Source:MGI Symbol;Acc:MGI:88229]	MGI:88229	C4bp
ENSMUSG00000107531	20.6584	1.24793	0.544082	2.29365	0.0218105	0.168564	49	25	17	37	25	8	14	RIKEN cDNA E330037G11 gene [Source:MGI Symbol;Acc:MGI:2142689]	MGI:2142689	E330037G11Rik
ENSMUSG00000028273	761.287	-0.424369	0.185049	-2.29328	0.0218321	0.16863	472	406	713	689	687	1225	752	PDZ and LIM domain 5 [Source:MGI Symbol;Acc:MGI:1927489]	MGI:1927489	Pdlim5
ENSMUSG00000038150	1521.97	-0.420872	0.183574	-2.29265	0.021868	0.168821	1054	878	1372	1673	1660	2510	1599	ORM1-like 3 (S. cerevisiae) [Source:MGI Symbol;Acc:MGI:1913862]	MGI:1913862	Ormdl3
ENSMUSG00000103693	30.0936	1.01204	0.441466	2.29246	0.0218794	0.168823	67	30	56	37	37	20	25	predicted gene, 37529 [Source:MGI Symbol;Acc:MGI:5610757]	MGI:5610757	Gm37529
ENSMUSG00000041740	1747.34	-0.51257	0.223632	-2.29202	0.0219045	0.168908	851	988	1421	2016	1738	2950	1781	ring finger protein 10 [Source:MGI Symbol;Acc:MGI:1859162]	MGI:1859162	Rnf10
ENSMUSG00000042323	988.134	0.407685	0.177909	2.29154	0.021932	0.168908	1280	887	1118	1022	1073	1015	790	polybromo 1 [Source:MGI Symbol;Acc:MGI:1923998]	MGI:1923998	Pbrm1
ENSMUSG00000043323	408.128	0.476084	0.207762	2.29149	0.0219349	0.168908	473	326	539	512	435	376	337	fibrosin-like 1 [Source:MGI Symbol;Acc:MGI:1920907]	MGI:1920907	Fbrsl1
ENSMUSG00000042489	10.1766	2.84573	1.24181	2.2916	0.0219285	0.168908	10	3	3	9	3	0	0	claspin [Source:MGI Symbol;Acc:MGI:2445153]	MGI:2445153	Clspn
ENSMUSG00000022617	1196.53	0.639905	0.279299	2.29111	0.0219572	0.168995	1686	1048	1791	1404	1450	990	872	choline kinase beta [Source:MGI Symbol;Acc:MGI:1328313]	MGI:1328313	Chkb
ENSMUSG00000027510	44.4065	0.907215	0.396132	2.29018	0.0220109	0.169322	77	41	62	47	42	30	34	RNA binding motif protein 38 [Source:MGI Symbol;Acc:MGI:1889294]	MGI:1889294	Rbm38
ENSMUSG00000071632	375.204	0.659437	0.287985	2.28983	0.0220309	0.169391	646	449	648	508	520	357	368	RIKEN cDNA 2510002D24 gene [Source:MGI Symbol;Acc:MGI:1919557]	MGI:1919557	2510002D24Rik
ENSMUSG00000036368	492.525	-0.691029	0.301861	-2.28923	0.0220661	0.16949	259	284	504	492	504	1142	532	regulator of microtubule dynamics 2 [Source:MGI Symbol;Acc:MGI:2147043]	MGI:2147043	Rmdn2
ENSMUSG00000022500	866.805	-0.562046	0.245517	-2.28924	0.0220656	0.16949	446	672	684	853	914	1228	1243	LPS-induced TN factor [Source:MGI Symbol;Acc:MGI:1929512]	MGI:1929512	Litaf
ENSMUSG00000053334	148.706	-0.543392	0.237397	-2.28896	0.0220819	0.169525	81	87	188	162	207	246	189	FIC domain containing [Source:MGI Symbol;Acc:MGI:1098550]	MGI:1098550	Ficd
ENSMUSG00000037772	130.409	0.699667	0.305758	2.2883	0.0221201	0.169647	171	109	188	158	134	76	118	mitochondrial ribosomal protein L23 [Source:MGI Symbol;Acc:MGI:1196612]	MGI:1196612	Mrpl23
ENSMUSG00000053714	13.8961	1.52865	0.668005	2.28839	0.0221151	0.169647	25	7	24	27	7	7	10	RIKEN cDNA 4732471J01 gene [Source:MGI Symbol;Acc:MGI:3603586]	MGI:3603586	4732471J01Rik
ENSMUSG00000008398	193.063	-0.347302	0.151828	-2.28747	0.0221684	0.169931	136	111	151	166	227	218	178	ELK3, member of ETS oncogene family [Source:MGI Symbol;Acc:MGI:101762]	MGI:101762	Elk3
ENSMUSG00000083261	597.428	-0.707623	0.309445	-2.28675	0.0222106	0.170056	242	314	500	822	631	1226	735	predicted pseudogene 7816 [Source:MGI Symbol;Acc:MGI:3646286]	MGI:3646286	Gm7816
ENSMUSG00000005803	2206.95	-0.531346	0.2324	-2.28634	0.0222342	0.170056	956	1268	1528	2365	2108	3536	2014	sulfide quinone oxidoreductase [Source:MGI Symbol;Acc:MGI:1929899]	MGI:1929899	Sqor
ENSMUSG00000034667	1235	-0.434202	0.189897	-2.28651	0.0222247	0.170056	950	703	1000	1121	1332	2048	1127	exportin, tRNA (nuclear export receptor for tRNAs) [Source:MGI Symbol;Acc:MGI:1920442]	MGI:1920442	Xpot
ENSMUSG00000024066	2181.52	-0.415495	0.18174	-2.28621	0.022242	0.170056	1438	1325	2122	2678	2527	3872	2304	xanthine dehydrogenase [Source:MGI Symbol;Acc:MGI:98973]	MGI:98973	Xdh
ENSMUSG00000026083	2942.86	0.458505	0.200552	2.28622	0.0222415	0.170056	4284	2428	3914	3499	3278	2989	2696	eukaryotic translation initiation factor 5B [Source:MGI Symbol;Acc:MGI:2441772]	MGI:2441772	Eif5b
ENSMUSG00000048174	63.0197	0.761688	0.333191	2.28604	0.0222518	0.170056	82	48	60	90	53	53	38	transmembrane protein 81 [Source:MGI Symbol;Acc:MGI:1921876]	MGI:1921876	Tmem81
ENSMUSG00000042842	27.8741	-1.17474	0.514275	-2.28427	0.0223556	0.170351	14	8	16	13	32	48	22	serine (or cysteine) peptidase inhibitor, clade B, member 6b [Source:MGI Symbol;Acc:MGI:894688]	MGI:894688	Serpinb6b
ENSMUSG00000034258	72.1316	-1.00685	0.440782	-2.28424	0.0223577	0.170351	15	39	37	43	68	102	67	feline leukemia virus subgroup C cellular receptor 2 [Source:MGI Symbol;Acc:MGI:2384974]	MGI:2384974	Flvcr2
ENSMUSG00000071633	1560.76	-0.777088	0.340111	-2.28481	0.0223239	0.170351	386	758	1071	799	1319	2180	1088	predicted gene 4952 [Source:MGI Symbol;Acc:MGI:3643569]	MGI:3643569	Gm4952
ENSMUSG00000027710	504.123	-0.665254	0.291197	-2.28455	0.0223393	0.170351	223	277	394	434	507	893	449	acyl-Coenzyme A dehydrogenase family, member 9 [Source:MGI Symbol;Acc:MGI:1914272]	MGI:1914272	Acad9
ENSMUSG00000016382	1357.75	-0.511929	0.224021	-2.28518	0.022302	0.170351	789	947	1205	1522	1530	2533	1495	plastin 3 (T-isoform) [Source:MGI Symbol;Acc:MGI:104807]	MGI:104807	Pls3
ENSMUSG00000074063	2304.01	0.559705	0.244984	2.28465	0.0223331	0.170351	2241	2326	2570	1823	2379	1532	1488	oxidative stress induced growth inhibitor 1 [Source:MGI Symbol;Acc:MGI:1919089]	MGI:1919089	Osgin1
ENSMUSG00000029840	1567.28	-0.42896	0.187833	-2.28373	0.0223875	0.170493	956	901	1304	1603	1540	2582	1473	myotrophin [Source:MGI Symbol;Acc:MGI:99445]	MGI:99445	Mtpn
ENSMUSG00000056131	301.006	-0.584448	0.256003	-2.28298	0.0224318	0.170745	228	213	374	310	456	604	407	phosphoglucomutase 3 [Source:MGI Symbol;Acc:MGI:97566]	MGI:97566	Pgm3
ENSMUSG00000057561	671.846	-0.572466	0.250805	-2.28252	0.0224589	0.170865	350	461	598	688	642	1078	959	eukaryotic translation initiation factor 1A [Source:MGI Symbol;Acc:MGI:95298]	MGI:95298	Eif1a
ENSMUSG00000023075	395.301	-0.546023	0.239297	-2.28178	0.0225025	0.170939	248	252	337	376	363	696	488	akirin 1 [Source:MGI Symbol;Acc:MGI:1915300]	MGI:1915300	Akirin1
ENSMUSG00000023460	346.866	-0.41721	0.182837	-2.28187	0.022497	0.170939	215	227	291	351	352	482	415	RAB12, member RAS oncogene family [Source:MGI Symbol;Acc:MGI:894284]	MGI:894284	Rab12
ENSMUSG00000039887	249.481	-0.332273	0.145632	-2.28159	0.0225136	0.170939	161	172	236	224	281	335	254	asparagine-linked glycosylation 14 [Source:MGI Symbol;Acc:MGI:1914039]	MGI:1914039	Alg14
ENSMUSG00000040481	713.597	0.443139	0.1942	2.28187	0.022497	0.170939	943	567	823	785	764	681	566	bromodomain PHD finger transcription factor [Source:MGI Symbol;Acc:MGI:2444008]	MGI:2444008	Bptf
ENSMUSG00000030800	51.9885	1.26962	0.556523	2.28135	0.0225279	0.170962	44	29	24	36	24	14	11	protease, serine 8 (prostasin) [Source:MGI Symbol;Acc:MGI:1923810]	MGI:1923810	Prss8
ENSMUSG00000107211	87.1345	-0.901706	0.395393	-2.28053	0.0225764	0.17108	22	44	34	79	94	112	81	predicted gene 5864 [Source:MGI Symbol;Acc:MGI:3648579]	MGI:3648579	Gm5864
ENSMUSG00000020572	1135.12	-0.640511	0.280827	-2.2808	0.0225601	0.17108	635	432	434	984	819	1610	953	nicotinamide phosphoribosyltransferase [Source:MGI Symbol;Acc:MGI:1929865]	MGI:1929865	Nampt
ENSMUSG00000009112	540.957	-0.469362	0.205825	-2.28039	0.0225847	0.17108	351	278	462	489	521	883	508	BCL2-like 13 (apoptosis facilitator) [Source:MGI Symbol;Acc:MGI:2136959]	MGI:2136959	Bcl2l13
ENSMUSG00000067870	2952.46	0.442744	0.194178	2.2801	0.022602	0.17108	2894	3088	3462	3085	2867	2510	2691	ribosomal protein L31, pseudogene 8 [Source:MGI Symbol;Acc:MGI:3647726]	MGI:3647726	Rpl31-ps8
[truncated: 49,432 more rows]

## Sheet: legend
RNA sequencing data from liver samples of wild-type (WT; n = 3) and whole-body Tet1 knockout (n = 4) mice fed a high-fat diet (HFD).
