# Supplementary material for: Liver TET1 promotes metabolic dysfunction-associated steatotic liver disease
Source: EMBO Mol Med. 2025 Mar 31;17(5):1101–17. doi: 10.1038/s44321-025-00224-4 (PMC12081649; doi:10.1038/s44321-025-00224-4)
Supplement: Supplementary file 5 — Dataset EV2 [file 44321_2025_224_MOESM5_ESM.xlsx]

## Sheet: Sheet 1
ensembl_gene_id	baseMean	log2FoldChange	lfcSE	stat	pvalue	padj	HFD-TKO-1.featureCounts.txt	HFD-TKO-2.featureCounts.txt	HFD-TKO-3.featureCounts.txt	HFD-TKO-4.featureCounts.txt	HFD-WT-1.featureCounts.txt	HFD-WT-2.featureCounts.txt	HFD-WT-3.featureCounts.txt	description	mgi_id	mgi_symbol
ENSMUSG00000039323	7120.97	2.23679	0.16799	13.315	1.89275e-40	2.87565e-36	7274	5076	9306	8532	1752	1652	2020	insulin-like growth factor binding protein 2 [Source:MGI Symbol;Acc:MGI:96437]	MGI:96437	Igfbp2
ENSMUSG00000028445	318.098	2.29221	0.449887	5.09508	3.48602e-07	0.00019616	430	594	668	386	79	59	220	energy homeostasis associated [Source:MGI Symbol;Acc:MGI:1916888]	MGI:1916888	Enho
ENSMUSG00000059327	24.2861	-1.26511	0.364247	-3.47322	0.000514253	0.0295411	16	12	9	16	44	40	28	ectodysplasin-A [Source:MGI Symbol;Acc:MGI:1195272]	MGI:1195272	Eda
ENSMUSG00000031808	168.085	0.736719	0.218733	3.36812	0.00075683	0.0361204	154	129	179	220	114	135	105	solute carrier family 27 (fatty acid transporter), member 1 [Source:MGI Symbol;Acc:MGI:1347098]	MGI:1347098	Slc27a1
ENSMUSG00000020427	335.91	-1.12454	0.345993	-3.25017	0.00115334	0.0449301	214	149	224	330	792	734	228	insulin-like growth factor binding protein 3 [Source:MGI Symbol;Acc:MGI:96438]	MGI:96438	Igfbp3
ENSMUSG00000021270	4337.15	0.654217	0.205716	3.1802	0.00147175	0.0488973	7289	3887	5973	6268	4417	4119	4332	heat shock protein 90, alpha (cytosolic), class A member 1 [Source:MGI Symbol;Acc:MGI:96250]	MGI:96250	Hsp90aa1
ENSMUSG00000021835	69.3198	0.950771	0.314023	3.02771	0.00246413	0.0632327	104	69	72	67	62	56	28	bone morphogenetic protein 4 [Source:MGI Symbol;Acc:MGI:88180]	MGI:88180	Bmp4
ENSMUSG00000002289	1955.51	0.677952	0.243259	2.78696	0.00532054	0.0909774	2187	1142	2165	3259	1140	2171	1381	angiopoietin-like 4 [Source:MGI Symbol;Acc:MGI:1888999]	MGI:1888999	Angptl4
ENSMUSG00000017493	26448.8	0.292377	0.10727	2.72561	0.0064183	0.0994121	21262	21443	28881	35984	23741	28359	23384	insulin-like growth factor binding protein 4 [Source:MGI Symbol;Acc:MGI:96439]	MGI:96439	Igfbp4
ENSMUSG00000024990	52391.7	0.277352	0.107623	2.57706	0.0099645	0.120104	46122	44191	62387	68906	56922	57750	43534	retinol binding protein 4, plasma [Source:MGI Symbol;Acc:MGI:97879]	MGI:97879	Rbp4
ENSMUSG00000030827	94.6271	-1.64448	0.638872	-2.57404	0.0100519	0.120562	43	15	23	43	182	81	69	fibroblast growth factor 21 [Source:MGI Symbol;Acc:MGI:1861377]	MGI:1861377	Fgf21
ENSMUSG00000064373	106238	-0.480689	0.187304	-2.56636	0.0102772	0.1217	48471	66813	81976	100825	108226	160375	94804	selenoprotein P [Source:MGI Symbol;Acc:MGI:894288]	MGI:894288	Selenop
ENSMUSG00000047822	2129.16	0.927672	0.465843	1.99138	0.0464386	0.23941	5181	2800	3079	1827	2717	1430	1926	angiopoietin-like 8 [Source:MGI Symbol;Acc:MGI:3643534]	MGI:3643534	Angptl8
ENSMUSG00000022871	7127.49	0.498822	0.257637	1.93614	0.0528501	0.25265	6619	9436	8783	9622	6971	6912	7436	fetuin beta [Source:MGI Symbol;Acc:MGI:1890221]	MGI:1890221	Fetub
ENSMUSG00000057037	1930.7	-0.339501	0.244715	-1.38733	0.16534	0.424546	910	1411	2392	1860	2105	2982	2099	complement factor H-related 1 [Source:MGI Symbol;Acc:MGI:2138169]	MGI:2138169	Cfhr1
ENSMUSG00000090623	46.6939	-0.409067	0.311069	-1.31504	0.188498	0.453197	29	27	61	54	60	88	48	complement factor H-related 3 [Source:MGI Symbol;Acc:MGI:3647418]	MGI:3647418	Cfhr3
ENSMUSG00000026822	2050.35	-2.02789	1.56142	-1.29875	0.194029	0.459961	45	2152	189	2190	621	402	13850	lipocalin 2 [Source:MGI Symbol;Acc:MGI:96757]	MGI:96757	Lcn2
ENSMUSG00000028989	8.0001	-0.909387	0.759681	-1.19706	0.231281	0.502735	3	2	3	14	10	19	6	angiopoietin-like 7 [Source:MGI Symbol;Acc:MGI:3605801]	MGI:3605801	Angptl7
ENSMUSG00000022037	24798.8	-0.378775	0.329495	-1.14956	0.250323	0.522059	11454	17313	21312	34866	22463	34983	35028	clusterin [Source:MGI Symbol;Acc:MGI:88423]	MGI:88423	Clu
ENSMUSG00000038508	186.805	-0.750682	0.669645	-1.12101	0.262282	0.535006	24	168	216	130	478	171	136	growth differentiation factor 15 [Source:MGI Symbol;Acc:MGI:1346047]	MGI:1346047	Gdf15
ENSMUSG00000029723	174.873	0.302501	0.274973	1.10011	0.271283	0.54346	156	132	109	155	134	129	131	TSC22 domain family, member 4 [Source:MGI Symbol;Acc:MGI:1926079]	MGI:1926079	Tsc22d4
ENSMUSG00000022868	114601	0.236814	0.237036	0.999063	0.317764	0.587609	58800	88268	112226	125213	80588	111917	89128	alpha-2-HS-glycoprotein [Source:MGI Symbol;Acc:MGI:107189]	MGI:107189	Ahsg
ENSMUSG00000033898	7251.28	-0.1642	0.170809	-0.961304	0.336399	0.602844	4668	6362	8448	7150	7571	10566	8003	complement factor H-related 2 [Source:MGI Symbol;Acc:MGI:3611575]	MGI:3611575	Cfhr2
ENSMUSG00000034855	93.611	-0.465729	0.485409	-0.959456	0.337329	0.603855	35	68	59	40	97	106	53	chemokine (C-X-C motif) ligand 10 [Source:MGI Symbol;Acc:MGI:1352450]	MGI:1352450	Cxcl10
ENSMUSG00000021765	73.9624	0.559756	0.619528	0.90352	0.36625	0.628892	72	41	57	41	40	63	28	follistatin [Source:MGI Symbol;Acc:MGI:95586]	MGI:95586	Fst
ENSMUSG00000018593	1439.15	-0.31732	0.362249	-0.875971	0.381046	0.640571	884	792	972	1024	1576	1623	869	secreted acidic cysteine rich glycoprotein [Source:MGI Symbol;Acc:MGI:98373]	MGI:98373	Sparc
ENSMUSG00000004105	209.732	-0.183567	0.266054	-0.689963	0.490217	0.723804	171	107	147	144	187	275	120	angiopoietin-like 2 [Source:MGI Symbol;Acc:MGI:1347002]	MGI:1347002	Angptl2
ENSMUSG00000049580	1984.37	-0.441954	0.642013	-0.688387	0.491209	0.724488	2038	497	2314	1939	1865	3638	2379	tsukushi, small leucine rich proteoglycan [Source:MGI Symbol;Acc:MGI:2443855]	MGI:2443855	Tsku
ENSMUSG00000039004	27.709	-0.298083	0.464859	-0.641234	0.52137	0.746014	11	7	19	18	26	21	11	bone morphogenetic protein 6 [Source:MGI Symbol;Acc:MGI:88182]	MGI:88182	Bmp6
ENSMUSG00000021136	2080.52	0.104164	0.168196	0.619302	0.535717	0.754953	1651	1497	2208	2586	2123	2452	1799	SPARC related modular calcium binding 1 [Source:MGI Symbol;Acc:MGI:1929878]	MGI:1929878	Smoc1
ENSMUSG00000020429	615.89	-0.466673	0.854124	-0.546376	0.584808	0.789305	53	57	157	286	116	385	138	insulin-like growth factor binding protein 1 [Source:MGI Symbol;Acc:MGI:96436]	MGI:96436	Igfbp1
ENSMUSG00000028553	10421.5	-0.111201	0.209213	-0.531523	0.595056	0.794389	6867	9023	11129	11134	13455	13761	8952	angiopoietin-like 3 [Source:MGI Symbol;Acc:MGI:1353627]	MGI:1353627	Angptl3
ENSMUSG00000026185	208.491	0.244928	0.464633	0.527143	0.598094	0.795768	286	106	106	514	278	387	80	insulin-like growth factor binding protein 5 [Source:MGI Symbol;Acc:MGI:96440]	MGI:96440	Igfbp5
ENSMUSG00000023046	29.818	0.36462	0.766987	0.475393	0.634507	0.818377	27	14	18	101	25	78	5	insulin-like growth factor binding protein 6 [Source:MGI Symbol;Acc:MGI:96441]	MGI:96441	Igfbp6
ENSMUSG00000031594	7887.27	-0.338883	0.754212	-0.449321	0.6532	0.829206	2073	11883	3611	11375	4294	6502	20013	fibrinogen-like protein 1 [Source:MGI Symbol;Acc:MGI:102795]	MGI:102795	Fgl1
ENSMUSG00000023886	86.2934	-0.206995	0.520466	-0.39771	0.690844	0.851878	38	42	72	84	95	110	33	SPARC related modular calcium binding 2 [Source:MGI Symbol;Acc:MGI:1929881]	MGI:1929881	Smoc2
ENSMUSG00000038742	261.328	0.106424	0.33919	0.313759	0.753704	0.886753	299	195	253	263	359	316	162	angiopoietin-like 6 [Source:MGI Symbol;Acc:MGI:1917976]	MGI:1917976	Angptl6
ENSMUSG00000020053	10947.8	0.0610511	0.197687	0.308828	0.757453	0.887615	8776	9097	10509	10217	10365	11222	10773	insulin-like growth factor 1 [Source:MGI Symbol;Acc:MGI:96432]	MGI:96432	Igf1
ENSMUSG00000021539	3438.75	0.051687	0.310595	0.166413	0.867832	0.941178	1991	3369	5174	4707	4782	4259	3522	leukocyte cell-derived chemotaxin 2 [Source:MGI Symbol;Acc:MGI:1278342]	MGI:1278342	Lect2
ENSMUSG00000027358	338.68	-0.0301999	0.240133	-0.125763	0.89992	0.95345	255	190	362	229	285	335	299	bone morphogenetic protein 2 [Source:MGI Symbol;Acc:MGI:88177]	MGI:88177	Bmp2
ENSMUSG00000033544	1.62247	-1.3712	1.42389	-0.962999	0.335548		1	0	3	0	1	5	3	angiopoietin-like 1 [Source:MGI Symbol;Acc:MGI:1919963]	MGI:1919963	Angptl1
ENSMUSG00000048583	7.08004	-0.101384	0.757802	-0.133787	0.893571		8	5	4	4	7	6	7	insulin-like growth factor 2 [Source:MGI Symbol;Acc:MGI:96434]	MGI:96434	Igf2
ENSMUSG00000024868	0.539049	-0.0174898	2.93205	-0.00596505	0.995241		0	1	0	0	0	1	0	dickkopf WNT signaling pathway inhibitor 1 [Source:MGI Symbol;Acc:MGI:1329040]	MGI:1329040	Dkk1
ENSMUSG00000005202	0.0690849	0	4.40746	0	1		0	0	0	0	0	0	0	sex hormone binding globulin [Source:MGI Symbol;Acc:MGI:98295]	MGI:98295	Shbg
ENSMUSG00000025352	3.78673	1.3558	1.07618	1.25982	0.207733		1	9	5	2	0	2	4	growth differentiation factor 11 [Source:MGI Symbol;Acc:MGI:1338027]	MGI:1338027	Gdf11
ENSMUSG00000000182	0						0	0	0	0	0	0	0	fibroblast growth factor 23 [Source:MGI Symbol;Acc:MGI:1891427]	MGI:1891427	Fgf23

## Sheet: legend
Differentially expressed hepatokines identified from RNA sequencing data, highlighting the most significantly regulated genes.
