# Supplementary material for: Liver TET1 promotes metabolic dysfunction-associated steatotic liver disease
Source: EMBO Mol Med. 2025 Mar 31;17(5):1101–17. doi: 10.1038/s44321-025-00224-4 (PMC12081649; doi:10.1038/s44321-025-00224-4)
Supplement: Supplementary file 6 — Dataset EV3 [file 44321_2025_224_MOESM6_ESM.xlsx]

## Sheet: Description of tabs
Excel file has the following tabs:
	Non-norm ints:	Intensities of all detected metabolites across all samples.
	Norm ints:	Intensities are normalized by multiplying the non-normalized intensities by the max sample weight and then divide by the sample weight of each sample.
	Fold change:	Fold change is calculated by dividing the intensity of each metabolite for each sample by the average intensity of the control group of that metabolite.
	Average:	Average of fold changes for each metabolite and experimental group.
	SEM:	Standard error of fold changes for each metabolite and experimental group.
	p-value:	p-values calculated using a one-tailed student’s t-test, for every pairwise comparison.
Notes:	Empty values indicate not detected or low quality chromatographic peaks.
	Fold change is calculated by dividing the intensity of each metabolite for each sample by the average intensity of the control group of that metabolite.
	Our mass spectrometer differentiates isomers using fragmentation techniques, which involve breaking down the metabolites.
	If these isomers produce distinct fragmentation patterns, they can be distinguished. However, if the fragmentation patterns are identical, the isomers cannot be differentiated.
	Isomers that can be distinguished will show different intensities and fold changes, while those that cannot be distinguished will display the same intensities and fold changes.

## Sheet: Non-norm ints
Compound	G1_58_25	G1_58_29	G1_58_5	G1_35_15	G1_35_17	G2_77_15	G2_77_3	G2_77_17	G2_40_13	G2_46_9	G3_64_1	G3_64_3	G3_64_5
FA 8:1;O2	531424	462304	636372	222058	512341	444241	169619	403608	348184	461091	655007	352971	623934
FA 12:0	263425	205237	207828	235843	245005	336658	209958	336686	275987	378894	263481	276008	439978
CAR 2:0	4.3827e+06	7.4254e+06	1.34778e+07	928944	1.43388e+06	1.31061e+07	5.42867e+06	8.9992e+06	548760	488668	4.78236e+06	7.42663e+07	4.23163e+06
CAR 3:0	1.36021e+06	2.50084e+06	1.30505e+07	990975	1.07163e+06	3.06849e+06	2.99712e+06	1.38355e+06	267423	566078	1.6136e+07	2.22709e+06	2.3604e+06
FA 14:0	7.57996e+06	5.95837e+06	5.09961e+06	1.27851e+07	1.19909e+07	7.43984e+06	3.72839e+06	8.21408e+06	1.41901e+07	8.73898e+06	7.69485e+06	5.87708e+06	1.34379e+07
CAR 4:1	130561	160250	203754	112123	222371	293292	129644	198870	23445.4	31190.7	293023	145069	246897
CAR 4:0	1.47584e+06	1.80093e+06	6.35384e+06	308822	929627	984118	232765	1.18679e+06	80065.6	336081	2.86635e+06	1.27235e+06	357166
CAR 5:1	94296.1	99813.2	199435	218559	197043	259336	193300	337380	44040.2	56562.6	242692	325082	244207
CAR 5:0	6.09249e+06	6.47451e+06	2.12461e+07	2.84531e+06	5.86556e+06	5.13766e+06	1.65425e+06	5.61571e+06	667999	2.38422e+06	1.21124e+07	4.10934e+06	2.81102e+06
CAR 3:1;O2	57683	19949.1	128799	4283.93	14337	137387	36280.7	28429.3	10074.3	24272.8	48618.8		19578.3
CAR 4:0;O	5.1098e+06	5.55374e+06	1.41007e+07	2.20531e+06	4.97602e+06	1.23007e+07	3.11189e+06	7.95136e+06	385954	1.53503e+06	1.71983e+07	4.16999e+06	7.71475e+06
FA 16:1	2.06642e+08	1.43995e+08	1.21578e+08	3.18909e+08	2.96734e+08	1.20543e+08	9.60983e+07	151163678	2.35939e+08	1.35386e+08	160364964	8.90658e+07	2.19189e+08
FA 16:0	4.82185e+08	4.06e+08	4.24493e+08	7.12524e+08	5.27877e+08	4.9639e+08	3.63902e+08	5.54236e+08	8.05828e+08	7.38253e+08	660572692	378726166	1041052320
CAR 6:1	130048	114461	122285	138532	216418	123413	55482.5	118244	31161.2	87276.7	349931	237768	129559
CAR 4:2;O2	2.35006e+06	4.23409e+06	7.38997e+06	2.91615e+06	4.62145e+06	2.11371e+06	1.83912e+06	4.42962e+06	6.2129e+06	1.03917e+07	5.61749e+06	787657	2.21277e+06
CAR 6:0	723101	1.30352e+06	1.36918e+06	349175	569872	397011	324623	802578	135768	406980	1.99884e+06	753705	217296
CAR 4:1;O2	147445	302830	767649	70666.4	205123	786636	397843	211122	85835.7	108961	454845	255000	328698
CAR 5:0;O	9.84849e+06	7.89865e+06	1.02535e+07	6.66245e+06	9.74768e+06	7.23551e+06	8.40004e+06	8.61506e+06	4.4247e+06	4.74366e+06	1.10583e+07	3.82399e+06	1.62869e+07
Benzoylcarnitine	20818.6	33390.7	66021.9	9314.99	14930.9	37548.2	15993.2	27118.5	19366.3	27854.5	54072.1	49161.1	35975.4
FA 17:0	3.2594e+06	3.62233e+06	4.61494e+06	6.34266e+06	5.21824e+06	5.06018e+06	2.58885e+06	5.22023e+06	8.41159e+06	9.4255e+06	7.09352e+06	4.02527e+06	1.06061e+07
CAR 7:0	27148	129856	83095.2	77718	69604.4	5334.27	15558.8	64743.2	8201.75	54858.6	128957	37003.9
SPB 16:0;O2	1.8322e+07	2.15255e+07	4.71858e+07	3.02595e+07	3.89134e+07	2.37622e+07	1.75562e+07	3.0111e+07	1.20155e+07	1.40935e+07	1.70571e+07	1.3906e+07	1.94972e+07
CAR 5:1;O2	250749	369564	972005	131905	136974	968642	297622	575933	125510	338071	557414	227282	496156
CAR 6:0;O	237525	365900	1.02308e+06	113210	242423	906875	59577.9	393279	31062.7	99440	942353	203407	402666
FA 18:3	4.53862e+07	5.3455e+07	6.57912e+07	7.45283e+07	8.35389e+07	8.57494e+07	3.92269e+07	8.99982e+07	1.84448e+08	1.49092e+08	8.91815e+07	7.06541e+07	1.84557e+08
FA 18:2	3.66993e+08	5.56447e+08	7.20024e+08	3.61512e+08	3.30441e+08	9.30423e+08	5.02994e+08	1013735975	1629405994	1605266500	8.66512e+08	5.18341e+08	1569407502
Phenylacetylcarnitine	22353.8	15571.4	246121		23949.7	10301		2782.75			154791	2461.55
FA 18:1	1632911056	1397180892	1295289635	3229396153	2159231965	1584908733	1035744039	1771169586	2697835529	2219063139	2068682500	1500014224	2995282825
SPB 18:1;O	3.15018e+06	4.08649e+06	1.84919e+06	1.91784e+06	2.43866e+06	1.63019e+06	3.45963e+06	3.34879e+06	879046	918645	1.49265e+06	681966	1.08731e+06
CAR 8:1	105197	126354	135405	59552.7	198090	85177.9	57302.1	139842		33016.8	216064	280492	50704.7
CAR 6:2;O2	61944.8	71561.2	409907	34491	37006.4	375242	138893	116818	18666.2	94519.6	174196	5160.28	129347
CAR 8:0	262488	429532	720844	25633	166666	316444	173004	334250	118112	138053	574816	228016	170172
SPB 17:0;O2			133614			287768	77877.7	1.14158e+06			2.20094e+06	52293.8	908890
3-Methylglutarylcarnitine	242624	290421	1.09257e+06	17127.2	51195.4	1.84235e+06	253525	1.34939e+06	87479.9	634641	477822	201041	466724
SPB 18:2;O2	1.82084e+06	2.02305e+06	1.31689e+06	2.10212e+06	2.05888e+06	1.16339e+06	1.81189e+06	1.89862e+06	2.28304e+06	2.08458e+06	1.59138e+06	1.40133e+06	2.40792e+06
LPC 2:0	1.10844e+06	718514	984710	292196	688297	549567	605361	967980	736956	794592	766362	228515	1.43794e+06
SPB 18:1;O2	2.91749e+07	4.02303e+07	2.86582e+07	3.36667e+07	3.27727e+07	2.50317e+07	3.51303e+07	4.63929e+07	2.00086e+07	2.06133e+07	2.67549e+07	1.89607e+07	3.3787e+07
FA 20:5	5.86698e+07	4.68906e+07	7.89168e+07	7.87274e+07	9.32043e+07	6.34534e+07	4.624e+07	6.44242e+07	1.46002e+08	1.05916e+08	7.94043e+07	3.45993e+07	1.08949e+08
MG O-14:1;O	38701.2	10531.8	97248.4			13645.5	63680.4	6552.73	2874.26	0.133601	142396	3888	6939.01
CAR 8:1;O	176057	216274	639787	227207	216999	382032	224003	141172	64721.9	184433	1.13021e+06	147836	251301
CAR 9:0		40607.9	46760.5	29031.2		194803	35783.7	232859			332212
SPB 18:0;O2	2.90337e+07	3.09347e+07	2.12943e+07	1.33553e+07	1.83207e+07	1.95533e+07	2.69619e+07	4.38317e+07	1.29667e+07	1.19314e+07	1.94528e+07	8.94206e+06	1.51432e+07
FA 20:4	1084887646	1182069158	1004056861	1304686378	1102595752	1180174539	8.31832e+08	1446215653	2205647260	1735711712	9.47022e+08	9.63799e+08	1799354353
MG O-14:0;O	231427	275857	188737	190408	252352	635865	235819	381212	1.00829e+06	498987	159261	381507	574066
CAR 8:0;O	103481	80777	174039	38865.2	129260	165474	73674.7	208716	10023.4	41977.9	142298	198934	119366
FA 20:3	9.10086e+07	3.26315e+07	5.25324e+07	2.04612e+08	1.33313e+08	1.00479e+08	3.23117e+07	109586520	149443389	1.6244e+08	1.14795e+08	1.05872e+08	1.71622e+08
FA 20:2	3.80707e+07	2.96507e+07	2.91322e+07	6.53085e+07	4.62757e+07	4.06282e+07	2.16282e+07	4.79452e+07	8.18551e+07	6.98713e+07	4.8896e+07	5.49068e+07	7.24542e+07
FA 20:1	5.21061e+07	3.39797e+07	3.18652e+07	1.1032e+08	5.26008e+07	4.40091e+07	2.28882e+07	5.37939e+07	89458607	7.32164e+07	5.22254e+07	5.86483e+07	9.37274e+07
CAR 10:3	267500	353619	576279	15082.9	171537	293926	202846	362745	34056	60282.5	483857	105102	283211
SPB 19:3;O2	37989.2		81057.6			18737.3		210558	120450		291166	73643.9	168562
FA 20:0	3.83131e+06	2.89997e+06	4.61585e+06	9.18752e+06	2.91813e+06	5.39688e+06	2.10637e+06	6.92094e+06	1.53623e+07	1.68074e+07	7.93011e+06	9.0224e+06	2.376e+07
NAGly 16:0	108743	71732.5	76921.4	96861.7	39632.3	147090	74121.8	249721	259191	110261	49520.7	89397.4	274252
SPB 19:2;O2	1.12328e+06	560559	769894		279037	552203	257646	1.95368e+06	537017	61052.2	1.66103e+06	506177	1.20061e+06
LPC 3:0	196348	238863	173883	226074	349807	174720	88769.4	376612	49904.3	51410.5	150581	484224	200377
CAR 10:1	224879	326439	425517	28913.4	82776.3	257614	62182.1	237890		22677	325988	640919	147779
SPB 19:1;O2	1.08109e+06	845986	980700	135572	543348	712420	817533	2.55955e+06	782091	205478	1.68097e+06	936655	1.46687e+06
MG O-15:1;O	6.0282e+06	6.63812e+06	7.84805e+06	5.41927e+06	4.53328e+06	4.93859e+06	4.28403e+06	1.17169e+07	2.3324e+06	3.75414e+06	1.21138e+07	2.13186e+06	6.68103e+06
CAR 10:0	239180	282284	810067	62062.7	143801	605101	357276	380825	97981.6	97289.9	708727	449440	267915
SPB 19:0;O2	141210	176420	143344		30735.5	225314	102537	326693	126859	142440	136196	78401.1	133568
Octanedioylcarnitine	194393	202033	280939	99490.3	130677	226658	71081.2	152459	28300.6	70990.1	195242	44504.9	217725
SPB 18:0;O3	1.20539e+06	2.36423e+06	2.82767e+06	2.95312e+06	2.15457e+06	2.08118e+06	747482	1.98122e+06	1.69126e+06	2.2414e+06	8.10177e+06	7.90419e+06	1.98368e+07
FA 22:6	7.08909e+08	5.74188e+08	620965448	6.91943e+08	6.94751e+08	6.77432e+08	4.40055e+08	6.73342e+08	1200954280	1082557387	6.08043e+08	412547799	1091431504
FA 22:5	1.18985e+08	1.06466e+08	8.83428e+07	1.14189e+08	114978884	1.27762e+08	6.00137e+07	1.75822e+08	3.01806e+08	2.38631e+08	1.24824e+08	1.4852e+08	2.28177e+08
SPB 20:0;O2	5.63997e+06	5.77574e+06	1.32004e+07	6.02453e+06	7.88777e+06	2.18238e+07	4.50581e+06	1.07547e+07	4.59342e+06	5.41771e+06	6.79883e+06	5.69078e+06	6.9091e+06
FA 22:4	73273586	5.66862e+07	4.57053e+07	6.63939e+07	6.58026e+07	8.48997e+07	4.30118e+07	1.17506e+08	1.35985e+08	1.00452e+08	6.81006e+07	8.86051e+07	1.26766e+08
CAR 10:0;O	465798	379599	1.59934e+06	61284	456025	622116	159738	785573	150014	146318	1.32151e+06	933626	522673
SPB 19:0;O3	313651	75136.1	1.08165e+06		39406.6	1.23251e+06	107872	369872	441598	796661	1.65496e+07	291534	271166
FA 22:1	4.48032e+06	2.62092e+06	3.94422e+06	8.79238e+06	3.45421e+06	4.99508e+06	1.56016e+06	6.83665e+06	1.59746e+07	1.24444e+07	4.26445e+06	1.01381e+07	1.16867e+07
FA 22:0	1.1919e+06	873035	2.45855e+06	1.97878e+06	1.15216e+06	2.65397e+06	781815	2.6904e+06	5.90541e+06	5.31496e+06	2.11361e+06	3.21015e+06	6.46505e+06
CAR 12:1	179891	72167.8	495424		33870.8	128733	121705	47683.9			451714	313306	47126.1
Cer 20:1;O2	251039	270291	344285	258791	246536	404943	163279	713623	282395	275809	99375.1	282180	313939
MG 17:0	66110.6	21499.4	83322.5	63191.8	33210.5	66303.9	73451.9	83788.2			82490.6	19244.4	88012.9
CAR 12:0	245256	169368	586998		52712.1	147275	170354	387178			546186	895867	117445
CAR 10:1;O2	28364.5	8158.25	36275.6	12496.2	5021.7	9146.19		48216.8	61649.4	83371.8	11425.9	7098.85	36725.2
MG 18:2	1.49626e+06	1.35381e+06	904920	6.76131e+06	2.87109e+06	542357	520900	894529	3.11353e+06	2.02969e+06	2.7772e+06	838990	2.41177e+06
MG 18:1	100913	75790.6	222893	22027.8	69994.9	58725.1	50353.2	101479	60073.7	53694.7	106927	71383.4	23932
CAR 12:1;O	59518.4		326212		149052	154922					81539.3	16264.1
NAGly 20:4	135940	96805.2	127530	88866.8	78574.2	251777	116340	354824	486696	232066	77413.2	89948.8	376824
CAR 12:0;O	60730	65394.7	560494		63274.9	66541.8	13588.1	26464			292798	455425	35420.9
MG 18:4;O	4.3492e+06	4.32477e+06	6.63318e+06	2.879e+06	2.5447e+06	1.47316e+06	5.22002e+06	1.02504e+06	395494	783282	3.46914e+06	138226	1.51084e+06
FA 24:1	1.35863e+06	1.44471e+06	1.94526e+06	3.10467e+06	1.85896e+06	3.67127e+06	1.28106e+06	4.06528e+06	3.77382e+06	3.167e+06	1.847e+06	2.44459e+06	3.64659e+06
FA 24:0	276803	321534	892690	677926	315508	1.45209e+06	334251	1.44358e+06	1.99766e+06	1.55242e+06	908458	1.42438e+06	1.85726e+06
CAR 14:1	399190	633066	1.37888e+06	75083.5	194700	160836	204617	427092		43587.1	1.18717e+06	1.64178e+06	74735.4
CAR 14:0	545749	987948	1.21488e+06	237206	346960	572356	557823	1.59034e+06	206901		976139	2.88549e+06	784428
CAR 12:1;O2	18504.3	18397.6	88848	7003.56		48367	2936.91	65470.9	4463.47	70683.4	130485	19667.2	86421.5
SPBP 18:1;O2	210079	265419	440451	682607	378537	578565	65690.5	231856	213069	283928	346102	189409	314212
CAR 14:2;O	1.23683e+06	932155	1.03757e+06	1.21516e+06	1.1079e+06	741228	832096	776269	1.02862e+06	1.05173e+06	1.13203e+06	685184	1.17304e+06
CAR 14:1;O	3.28084e+06	3.17819e+06	3.71908e+06	3.73447e+06	3.0564e+06	2.92957e+06	3.70966e+06	2.46954e+06	3.14977e+06	3.62822e+06	4.2079e+06	2.68011e+06	3.84784e+06
CAR 14:0;O	657320	656587	1.87279e+06	251268	569451	295437	476184	560600	66723.7	39542.9	2.79882e+06	1.2866e+06	226702
LPA 15:1	19110.6	36199.9	5907.77	73686.7	44106.4	57608.5	81523.2	69822.8	30523.7	27650.4	408120	56671.1	46067.8
LPA O-16:1	157744	139021	145245	209113	210668	261824	154142	190213	178526	144179	183979	158221	174337
LPA 15:0	109364	115322	101188	68656.3	110234	44274.8	89895	45103.3	61286.2	57844.6	227542	86999.9	62098.2
CAR 16:2	366105	110735	793349	34660.2	219693		100821				957072	963203
CAR 16:1	2.83056e+06	2.59812e+06	3.26418e+06	916830	1.04247e+06	999219	1.78317e+06	1.99729e+06		185090	2.85963e+06	3.27292e+06	977422
CAR 16:0	7.06299e+06	1.09532e+07	1.04208e+07	3.90584e+06	4.23416e+06	6.43088e+06	8.10984e+06	1.90714e+07	1.67087e+06	2.26986e+06	7.44828e+06	9.98111e+06	5.37706e+06
MG 22:6	22445.6			13671.2	6517.82				64847.9	41750.6		15304.1	37481.1
CAR 14:1;O2	12984.1		60601.4		22230.5	38287.8		52039.3		4694.41	62362.1	13978.7	18631.5
MG 22:5	144986	82393.1	131953	322590	249833	150161	53988.6	102917	284578	369046	104058	41495.8	259579
LPA 16:1	129619	82850.7	140777	31929.3	43848.5	69418.2	98301.9	53100.9	9459.73	4177.61	75173.2	22532.8	46426.5
LPA 16:0	1.0269e+07	8.94429e+06	8.27682e+06	9.72098e+06	1.12826e+07	5.21124e+06	9.62734e+06	5.40054e+06	7.34289e+06	6.24356e+06	6.35965e+06	4.90191e+06	9.42346e+06
LPC 10:0	20470		41082.4			130383		76388	296080	209540	53924.9	211234	240349
CAR 16:2;O	251945	329445	1.04092e+06	17000.2	72686.3	235681	323660	251767	7903.07	13083.5	1.02231e+06	513501	105330
CAR 16:1;O	1.5306e+06	1.27831e+06	5.06136e+06	450190	1.10084e+06	686608	584925	737774	167675	118023	4.52967e+06	1.85538e+06	532404
CAR 17:0	27495.6	147657	273375	207641	170862	67955.4	210635	390815		52741.7	272487	373105	67285
CAR 16:0;O	2.50665e+06	2.33364e+06	7.07439e+06	1.13725e+06	1.37303e+06	3.82409e+06	3.14389e+06	3.34822e+06	374396	625492	6.5385e+06	3.04329e+06	2.86915e+06
ST 27:1;O3		34159.4	47304.3	63304.7	77498	26779.1	68583.5	42267.7		27139.4	26346.6	1.13554	2632.58
ST 27:0;O3	57527.2	95427.6	140385	68596.5	35182.4	10854	30174.6	38027.6			69296.2		10916
LPE 14:1	52660.3	37060.3	150063	6207.23	4708.79	135984	194784	75696.7	122455	538968	39854.6	20785.6	231480
CAR 18:3	683915	255061	881749	280322	560092	701624	239568	239448	55544.6		1.18869e+06	738666	161735
LPA 17:0	5410.12	6674.59		6631.05	4830.54	4983.26	2021.06	18309.4	2175.56			15255.4	17548.7
LPA O-18:0
CAR 18:2	6.96325e+06	6.37115e+06	1.39864e+07	5.09663e+06	6.57415e+06	8.05026e+06	7.87656e+06	5.52992e+06	2.61406e+06	4.18399e+06	1.37666e+07	9.75226e+06	6.03982e+06
LPC 11:0				12979.5					63601.9	13058.8		18092.1	13888.5
CAR 18:1	2.35941e+07	2.24876e+07	3.66587e+07	9.21472e+06	1.09722e+07	1.1652e+07	1.17763e+07	1.97692e+07	4.33246e+06	3.85436e+06	2.58875e+07	2.66592e+07	9.15741e+06
MG O-23:1;O			9438.81			3337.52			5241.77	10717.7	5402.01
CAR 18:0	1.62676e+07	2.01013e+07	2.90152e+07	8.17934e+06	1.05921e+07	1.81394e+07	1.30991e+07	3.39452e+07	4.39552e+06	8.80798e+06	2.35729e+07	2.26477e+07	1.43076e+07
CAR 16:1;O2	41048.4	107007	367497	133900	175779	22887.2	54811.8	17372.9		69051.8		4102.8	7978.32
LPA 18:2	98952.6	59179.6	164376	22375.2	46592.1	67093.1	39117.8	47975.4	16715.7	36858.9	112448	14878.7	45345.9
LPA 18:1	325451	237667	408905	63156.4	100048	90057.5	54486.4	96919.9	10430.9	44981.4	210556	17412.5	66556
LPE O-16:1	1.56527e+06	1.66006e+06	1.40556e+06	3.18465e+06	1.58061e+06	4.23509e+06	1.121e+06	9.95407e+06	2.6229e+06	1.21649e+06	728462	2.10352e+06	1.97409e+06
LPA 18:0	277761	224538	162303	127741		30464.8	68804.4	25202.9		184411	45125	558795
LPE O-16:0								47419.6	22529.6			20836.9
CAR 18:3;O	469082	54718.4	591562	17903.7	69502.4	151594	158091	172924			484324	185710	30664
LPE O-15:0;O
CAR 18:2;O	1.97691e+06	1.63358e+06	4.69295e+06	914879	1.60404e+06	2.96032e+06	2.38763e+06	1.47899e+06	298525	856917	6.28792e+06	2.57408e+06	2.27256e+06
CAR 18:1;O	7.49686e+06	6.21713e+06	2.11042e+07	3.00366e+06	6.43409e+06	5.0955e+06	4.41929e+06	4.3864e+06	500632	898829	2.41469e+07	1.08263e+07	3.91133e+06
LPA O-20:4	1.00081e+06	502059	5.31425e+06	1.78361e+07	2.7726e+06	576040	333402	132112	1.53092e+06	6.59787e+06	5.74892e+06	336404	1.93529e+06
CAR 18:0;O	2.40708e+06	3.3656e+06	4.59517e+06	686351	901026	4.03267e+06	4.51612e+06	6.11176e+06	90673.7	507840	3.69826e+06	4.44159e+06	3.31041e+06
LPA 19:3			14403.9		6983.07					20993.2
CAR 20:4	1.80511e+07	1.67782e+07	1.88552e+07	1.73497e+07	1.62336e+07	2.92868e+07	1.95809e+07	2.56217e+07	1.32505e+07	1.60699e+07	1.73991e+07	1.71353e+07	2.17716e+07
LPA 19:1								2354.85
LPA O-20:1
LPE 16:1	740362	835157	667076	2.0074e+06	892344	834591	612876	953842	3.39807e+06	1.30679e+06	753208	785816	2.10846e+06
LPA 19:0
LPA O-20:0
LPC O-14:1	39399.5	80529.2	27259.2	131090	77803.3	204329	61555.3	459165	90757.6	79829.1	13898.5	145568	91097.1
CAR 20:2	674699	752438	740318	372537	279628	290678	264037	1.14198e+06	44056.6	125133	617190	3.49394e+06	257262
PS 12:0	62184.2	44308.5	77980	104535	80158.2	55893	68210.5	76917.7	43039.5	69444.3	93732.1	23306	43922
LPC 13:0	5.93541e+07	7.68117e+07	5.65724e+07	9.82973e+07	4.8825e+07	5.65533e+07	8.34055e+07	7.95986e+07	1.17745e+08	9.27176e+07	51495369	4.66742e+07	1.07481e+08
LPC O-14:0	45470.3	54275.5	29956.1	18740.8	21723.4	86557.4	45483.1	218738	84649.8	63928.3	56514.7	43464.5	49659.9
CAR 20:1	3.08749e+06	3.78555e+06	3.10837e+06	1.21146e+06	962348	1.14926e+06	989611	5.06905e+06	232514	475805	1.86806e+06	1.04216e+07	1.01106e+06
CAR 20:0	3.97911e+06	4.86425e+06	7.01212e+06	1.98954e+06	2.36448e+06	1.67547e+06	814795	7.8343e+06	627329	1.29942e+06	3.6432e+06	6.2672e+06	1.48447e+06
LPA 20:3	101319	13957.1	162632	87205.8	66450.9	47474.2	3501.74	4474.17	220446	564231	31748.3	46041.9	48677.1
LPA 20:2	104501	85868.6	54354.7	22202.6		3736.98	5291.01	28294.1		113148	12705.8	197327
LPA 20:1	248901	276943	121399	95966.9		37415.6	94556.6	35495		213709	51373.3	514759
CAR 20:4;O	409451	207531	447581	197379	58478.7	861551	828360	1.27175e+06			138211	444594	880199
LPA 20:0	64283.5	71678.5	5650.09	71627.9			16335.9	8421.02		90016.5		273677
LSM 18:1;O2	1.01163e+06	1.85871e+06	1.86091e+06	616070	1.71532e+06	1.53574e+06	1.17944e+06	1.14851e+06	360357	782753	2.17088e+06	390164	1.20278e+06
LPC 14:1	394193	442929	361191	781376	492953	289868	207749	468503	935933	613224	367610	376736	752975
LPC O-15:1	2.56418e+06	3.538e+06	2.8123e+06	3.53761e+06	3.3176e+06	7.43396e+06	2.27649e+06	1.69078e+07	4.68786e+06	3.44004e+06	2.59474e+06	5.20506e+06	3.17256e+06
LPC 14:0	8.98477e+06	9.80795e+06	5.34712e+06	1.02969e+07	9.09763e+06	7.00098e+06	6.50801e+06	1.2883e+07	2.17516e+07	1.40948e+07	7.62559e+06	8.09581e+06	1.07427e+07
LPC O-15:0	746400	968625	1.06118e+06	1.30525e+06	1.14837e+06	1.23908e+06	525088	1.63397e+06	1.10918e+06	1.60355e+06	710388	691923	828945
LPG 15:0	2626.03	7362.18		10645.2	2389.23	265.012	10458.1	21984	15243.7	7965.31	3640.7	2583.32	15561.9
LPE 18:4			3854.08		55.7667		60.7411	5340.02	1520.41	120.927	0.219292	2225.07	903.723
CAR 22:6	1.85209e+06	1.71229e+06	2.33909e+06	1.3421e+06	1.56599e+06	2.68393e+06	2.0064e+06	2.04812e+06	591479	1.27469e+06	2.17775e+06	1.08186e+06	1.34783e+06
CAR 20:0;O	951633	529844	1.10693e+06	550874	268199	922166	180420	2.29302e+06	49930	138171	959670	1.23987e+06	763677
LPE 18:3	23072.5	104060	82101	347054	170067	173519	117200	233176	1.13545e+06	727855	178018	223576	529494
CAR 22:5	228110	309127	218894	48880.2	97092.8	371064	124561	329298	101969	135304	235555	365829	120528
LPE 18:2	8.64523e+06	1.04906e+07	1.28623e+07	2.94397e+07	1.52736e+07	1.29979e+07	1.1391e+07	1.63855e+07	4.46037e+07	3.95917e+07	1.31233e+07	1.55377e+07	3.24749e+07
CAR 22:4	66044.9	160379	188978	70515.8	93912.3	191267	30240.9	376701		72099.6	74655.1	413284	48169.7
PA 20:0	372212	273231	271857	199243	341690	59861	26623.5	350119	272212	135388	24573.1	21434.1	165230
LPA 21:0	55560.2	28656.2	34281.9	35165.5	32618.6	56551.2	22921.7			74083.8	15166.4	11437.5	19743.3
LPC 15:1	121028210	1.24767e+08	9.90962e+07	2.03992e+08	1.09262e+08	7.25701e+07	8.12128e+07	1.04057e+08	1.91568e+08	1.53629e+08	7.94732e+07	7.24062e+07	1.60157e+08
LPC O-16:1	1.70994e+06	1.80548e+06	1.84131e+06	1.1561e+06	926338	2.14496e+06	940250	3.24142e+06	2.00779e+06	1.61642e+06	1.3648e+06	6.46578e+06	1.73666e+06
CAR 22:2	867039	676431	675640	750197	397156	393138	175639	951134	16999.7	221107	315094	2.24322e+06	297798
LPG 16:1	5.43894e+06	5.97665e+06	5.03326e+06	6.79292e+06	8.21814e+06	3.72133e+06	3.29429e+06	5.62184e+06	2.31973e+06	3.21989e+06	3.04218e+06	1.49601e+06	2.7807e+06
PC 14:0	148701	189227	185087	182916	122496	77841.9	110036	142380	160477	85807.7	147110	47333.9	137705
LPC 15:0	2.77061e+08	3.64373e+08	2.66245e+08	4.30066e+08	2.31933e+08	1.79659e+08	3.04723e+08	2.88614e+08	407348129	3.17479e+08	1.87854e+08	1.6408e+08	4.41917e+08
LPC O-16:0	9.72914e+06	9.86624e+06	1.03084e+07	8.65536e+06	7.80451e+06	2.27704e+07	9.9769e+06	4.47914e+07	1.05681e+07	9.18103e+06	9.14711e+06	5.13408e+06	1.11355e+07
LPG 16:0	2.01012e+07	2.21068e+07	1.60091e+07	2.70116e+07	1.80823e+07	1.54706e+07	1.43855e+07	2.04199e+07	2.40556e+07	2.01361e+07	1.02412e+07	1.59824e+07	2.42308e+07
CAR 22:0	3.26915e+06	3.2379e+06	8.20278e+06	4.23211e+06	3.96401e+06	3.30734e+06	498091	4.38133e+06	2.90263e+06	5.04189e+06	6.28325e+06	3.5298e+06	5.92247e+06
LPA 22:4	93047.5	74224	40206	36445.5			19600.7	17712.6		72140.8	6650.57	216345
LPA 22:2
LPA 22:1
LPA 22:0												1072.71
LPC 16:1	8.07835e+07	6.50856e+07	4.32546e+07	1.09875e+08	5.93364e+07	4.75171e+07	3.83315e+07	7.6639e+07	1.60925e+08	8.21015e+07	6.00744e+07	4.36259e+07	1.06712e+08
LPC O-17:1	712549	1.29105e+06	967299	1.16406e+06	1.07687e+06	1.43469e+06	666244	2.42534e+06	1.1348e+06	1.28445e+06	463902	797630	350571
LPG 17:1	391788	471988	344912	350550	615324	362337	242605	668081	272881	342534	97239	175809	237541
LPS 16:0	398147	352686	495199	491656	491201	650250	469294	563086	818345	842680	542104	199900	746871
LPC 16:0	3293789256	3760332234	3034668881	2965847821	2694153827	2174823176	2572881894	3410726106	3592024356	3326214062	2747475438	1688068361	3733060965
LPC O-17:0	2.17175e+06	3.33006e+06	4.52807e+06	5.60735e+06	3.60285e+06	3.83841e+06	1.5278e+06	2.49966e+06	2.93016e+06	4.01478e+06	2.50165e+06	1.22397e+06	3.57083e+06
Cer 31:1;O2	110571	100120	80646.2		216714		147782					91666.1	179505
PG 16:0	20976.7	28338.9	25149	50059.4	92206	67068.3	12212.6	100047	279843	201945	24107.7	52944.4	49762.5
LPG 17:0				21180.2			18174.8
LPS O-16:0;O	804414	778331	3.83241e+06	5.08475e+06	783167	44510	304571	448506	192011	4.37167e+06	2.87743e+06	627391	618013
LPE 20:4	6.70153e+07	8.22434e+07	7.36786e+07	1.50415e+08	9.01596e+07	7.81669e+07	5.89801e+07	1.00106e+08	161002745	1.40079e+08	6.45427e+07	4.98422e+07	1.34147e+08
PC 16:4	67472.2	68738.9	28103.4	83003.9	95549.7	80445	21544.8	125918	115588	83166.5	14375.2	49585.2	109669
LPE 20:3	1.29548e+06	1.75343e+06	1.67185e+06	4.19014e+06	2.16142e+06	1.21136e+06	1.18707e+06	1.71978e+06	2.87652e+06	3.10186e+06	1.25943e+06	1.13009e+06	2.12824e+06
LPG 18:3	1.17301e+06	1.90059e+06	2.22708e+06	1.70885e+06	2.45908e+06	1.66785e+06	1.38386e+06	2.23092e+06	1.10827e+06	2.38472e+06	1.69897e+06	815225	1.18859e+06
LPC 17:2	1.35089e+06	1.24435e+06	998822	2.62323e+06	1.24943e+06	912114	736741	1.56789e+06	3.0679e+06	2.14775e+06	876312	1.10114e+06	1.87891e+06
CerP 26:1;O2	1.14045e+07	9.98232e+06	8.36531e+06	8.0117e+06	7.55134e+06	5.23858e+06	9.64225e+06	1.00966e+07	7.7752e+06	8.4246e+06	8.35315e+06	4.47319e+06	8.08859e+06
LPG 18:2	3.02491e+07	4.16781e+07	3.97751e+07	3.55032e+07	4.24623e+07	4.15291e+07	3.02418e+07	6.71908e+07	3.29712e+07	5.23187e+07	3.08563e+07	1.81439e+07	3.13115e+07
LPC 17:1	1.00964e+07	1.07583e+07	5.53668e+06	1.06437e+07	8.76446e+06	4.85136e+06	4.72681e+06	1.01698e+07	1.73441e+07	1.16424e+07	7.85115e+06	7.06898e+06	1.02409e+07
LPC O-18:1	1.05974e+07	1.1767e+07	1.01503e+07	1.13268e+07	9.17085e+06	2.9425e+07	1.36083e+07	6.14095e+07	9.20227e+06	8.93757e+06	9.49722e+06	5.23053e+06	1.17943e+07
LPG 18:1	8.09876e+07	9.38453e+07	7.46325e+07	1.04484e+08	1.08516e+08	8.77136e+07	6.57063e+07	1.71321e+08	6.47666e+07	8.64035e+07	4.64388e+07	4.15129e+07	5.37134e+07
LPS 17:0	141440	197929	177768	162759	159278	78176.2	241875	381620	139930	461379	81052.3	86233.8	67053.4
LPC 17:0	4.24281e+07	4.88604e+07	4.3141e+07	4.06087e+07	3.99033e+07	2.69051e+07	2.79755e+07	4.20845e+07	5.14527e+07	5.44214e+07	4.22704e+07	2.1599e+07	5.12454e+07
LPC O-18:0	4.45948e+06	4.74519e+06	4.42871e+06	3.71236e+06	3.52569e+06	9.58078e+06	3.71303e+06	1.85843e+07	5.17391e+06	5.90646e+06	5.59888e+06	2.83261e+06	5.26822e+06
Cer 32:1;O2	72054.4	197921	71062.8			156465	61180.4			70540.3
LPG 18:0	1.35616e+07	1.23485e+07	1.19608e+07	1.15935e+07	1.0759e+07	7.72594e+06	8.57346e+06	1.11346e+07	1.67809e+07	2.09149e+07	5.7772e+06	6.49196e+06	1.02027e+07
LPC O-17:0;O	69127.1	91504	104348	132066	86652.6	165466	50785.5	204011	85991.7	139177	85673.9	71503.1	82304.7
Cer 32:0;O2	4.09652e+06	4.95966e+06	6.19125e+06	7.62879e+06	7.61569e+06	5.24841e+06	4.22524e+06	4.95116e+06	3.56663e+06	3.29741e+06	2.55849e+06	4.4882e+06	2.66549e+06
LPC 18:4	463216	473676	95261.6	517846	266844	307105	106946	383295	832340	402082		361196	376574
LPC 18:3	3.93548e+07	4.7512e+07	3.35495e+07	4.81628e+07	4.60841e+07	3.75856e+07	4.21984e+07	5.23298e+07	8.20247e+07	6.07307e+07	3.90666e+07	4.38356e+07	5.37784e+07
LPS 18:2	28711	34928.7	16910.5	66785.8	62606.2	79802.5	19648.2	168346	130323	141200	43409.4	47039.1	88225.5
LPC 18:2	5.40697e+08	5.48305e+08	5.50746e+08	1181620812	8.88744e+08	4.86332e+08	4.71564e+08	7.66605e+08	1509380147	1379398958	8.26743e+08	5.43344e+08	1123244529
LPC O-19:2	249773	320176	260985	447931	152704	279850	231070	531059	1.05017e+06	893719	630103	408811	445464
LPS 18:1	107241	100889	97897.2	176081	157020	181303	91582	246806	242881	169324	104130	73549.8	176753
PE 20:0		14390		22277.2			141974		142393			58901.9	43910.8
PC O-18:1	773042117	749682790	5.71491e+08	9.59848e+08	6.83888e+08	4.88565e+08	3.83227e+08	7.7966e+08	1019296095	8.51244e+08	5.97925e+08	4.39738e+08	7.78228e+08
Cer 33:2;O2								108136	61681.7			94111.3	76745.3
Cer 34:1;O			38.2715			542.357		2651.75	701.099	91368.5	557.706	7865.92	71590.5
LPG 19:1	160971	179253	110667	197001	212966	222628	92287.9	517866	239471	249420	135042	152632	126149
LPE 22:6	2.51276e+07	3.33314e+07	27724150	6.01719e+07	3.25042e+07	2.8375e+07	3.02368e+07	3.5114e+07	7.52626e+07	5.98884e+07	2.51043e+07	3.15524e+07	6.31443e+07
LPS 18:0	2.15025e+06	2.1928e+06	2.93591e+06	2.50882e+06	2.85059e+06	3.45434e+06	3.08129e+06	3.00257e+06	3.66271e+06	3.59566e+06	2.63238e+06	1.05978e+06	3.71211e+06
LPC 18:0	3341812001	3388429179	2795154443	2598171060	2543770658	1655503155	2864724877	2456303168	2414280284	2379446091	2377975603	1121256489	2514799380
LPC O-19:0	1.76705e+06	3.82729e+06	2.03188e+06	2.14144e+06	968948	1.36247e+06	2.79184e+06	2.83363e+06	1.82352e+06	2.43977e+06	1.02756e+06	659777	2.41611e+06
Cer 32:2;O3	248183	42056.4	53302.7	62727.6		161157	134343	253864	105393	287500	50177		86218.3
Cer 33:1;O2	231899	449693	253299	401021	328984	96343.9	205322	242958	464721	267513	379801	96167.4	201180
Cer 34:0;O	270259	153385		89434.4		256518	74600.3			72198.2
LPG 19:0	9267.24	7906.02	10320.2	36946.9	10258.3			0.379402	95490.4	130675			12335.8
LPE 22:5	1.40892e+06	2.01446e+06	1.03016e+06	2.19163e+06	1.80171e+06	1.55548e+06	1.20477e+06	3.44566e+06	4.6049e+06	3.43857e+06	1.21747e+06	3.8654e+06	1.73106e+06
Cer 32:1;O3	40795.3	50018.9	19496.3	66051.7	16567.5	57068.9		22958	16380.2		20968.3	33759.6	62861.2
Cer 33:0;O2	96684.2	80307.2						71984.2	61855.6	77074.5			61086
LPE 22:4	9.29352e+06	9.45774e+06	6.72237e+06	1.19146e+07	9.96851e+06	6.72817e+06	5.22733e+06	1.17383e+07	1.36828e+07	1.07298e+07	6.75435e+06	4.90219e+06	9.26159e+06
Cer 32:0;O3			116073	41461.2		228876		274448	112775	98579.4	66407	207912	192772
LPG 20:5	660217	890209	889720	464022	855275	387172	607540	695296	92819.5	302344	474401	54744.7	272629
LPG 20:4	2.24143e+07	2.47945e+07	2.30191e+07	1.31866e+07	2.47401e+07	1.96307e+07	1.43496e+07	35771411	9.13426e+06	1.80517e+07	1.77916e+07	5.44589e+06	1.22864e+07
LPC 19:3	113679	12625.9	121331	182860	159623	103256	107786	317480	365514	311757	74918.1	65367.8	212204
LPG 20:3	5.98538e+06	8.35632e+06	6.4747e+06	6.41182e+06	8.62127e+06	5.61029e+06	4.40724e+06	1.31817e+07	4.39798e+06	6.90418e+06	3.64751e+06	2.1836e+06	3.1245e+06
LPG 20:2	1.70164e+06	1.78651e+06	1.40741e+06	1.98677e+06	2.21404e+06	2.30654e+06	1.27524e+06	5.51778e+06	2.62478e+06	3.08068e+06	1.29359e+06	1.39511e+06	1.47138e+06
PA 24:0	20123.7	5421.61	30366.6	68244.4	8811.89				11699.7	26070.5	20672.1
LPC 19:1	3.31716e+06	2.74743e+06	1.41332e+06	3.21469e+06	2.42316e+06	1.03384e+06	1.28712e+06	2.61022e+06	2.7372e+06	2.03041e+06	1.51379e+06	1.3124e+06	1.61581e+06
LPC O-20:1	60510.8	911.024	145397		24094.5	214600	1.12833	258771	117387	233385	102570	64418.1
Cer 34:2;O2	850006	755954	583141	419746	557459	862420	569294	552254	1.07778e+06	834213	487208	591701	450257
LPG 20:1	1.70304e+06	1.56571e+06	1.19407e+06	1.84914e+06	1.63712e+06	1.79686e+06	930714	4.14053e+06	1.8313e+06	2.51276e+06	783403	887462	937255
PC 18:0	6.58204e+06	6.88505e+06	3.89578e+06	6.63852e+06	6.4721e+06	3.43878e+06	5.67104e+06	8.0096e+06	8.85825e+06	9.81974e+06	5.37985e+06	2.41383e+06	6.30267e+06
LPS O-20:0	137333	142804	99840.4	81226.6	51641.6	126526	59202.3	176669	132106	78613.4	38562.7	624779	83586.4
LPC 19:0	1.7861e+07	1.80495e+07	1.43529e+07	2.18398e+07	1.5795e+07	9.50973e+06	1.31086e+07	1.69036e+07	2.26321e+07	2.2716e+07	1.39318e+07	8.7691e+06	1.6615e+07
LPE O-22:0;O	6080.25	12491.9		3852.44	2807.07	6944.12	12149.3	41882.6	6846.04	26492.3	35852	11125.2
LPC O-20:0	1.01618e+06	1.48877e+06	1.69844e+06	1.60268e+06	1.85214e+06	2.77999e+06	1.14323e+06	3.4284e+06	1.82107e+06	3.18041e+06	1.91787e+06	878327	1.32271e+06
Cer 34:1;O2	9.75938e+06	1.06674e+07	9.21982e+06	6.86765e+06	8.69104e+06	7.93e+06	1.17536e+07	1.23388e+07	8.46227e+06	8.52394e+06	5.9035e+06	4.73791e+06	6.66145e+06
LPS O-19:0;O	1.84057e+06	1.79411e+06	869095	1.4583e+06	1.75061e+06	771653	1.32793e+06	1.59154e+06	1.76216e+06	2.00535e+06	1.36133e+06	987868	1.38591e+06
CAR 26:0	27545.6	130242	126518	78973.7	80676.3	54414.4	41349.4	178511	34926.3	76176.1	126548	83315.7	108133
Cer 34:0;O2	5.50182e+06	6.43599e+06	7.47645e+06	7.40918e+06	7.28325e+06	6.63819e+06	7.18413e+06	7.4036e+06	6.46342e+06	6.70027e+06	4.7324e+06	5.22668e+06	4.38776e+06
LPC 20:5	1.17898e+07	1.35535e+07	9.69321e+06	2.38937e+07	2.28317e+07	9.71322e+06	1.56799e+07	1.54862e+07	3.35112e+07	2.64099e+07	1.47956e+07	1.27903e+07	1.74811e+07
LPS 20:4	4.93717e+06	4.2487e+06	3.11031e+06	5.55285e+06	6.44502e+06	4.01013e+06	3.32816e+06	6.07575e+06	8.27405e+06	8.06041e+06	4.2323e+06	1.96141e+06	5.64872e+06
LPC 20:4	1040166177	9.38416e+08	7.24528e+08	1230454007	1065988372	6.72499e+08	4.77362e+08	1038622471	1405729978	1206268680	829846151	3.53083e+08	1108455467
LPS 20:3	84458.2	90629.5	85104.2	164746	169981	108429	65331.8	172067	203823	234881	69444.8	59651	114554
LPC 20:3	1.00081e+08	97077623	6.82559e+07	2.42141e+08	1.37268e+08	4.7979e+07	7.37823e+07	6.76795e+07	8.87444e+07	8.97711e+07	8.54191e+07	5.24399e+07	6.56817e+07
LPC 20:2	1.99612e+07	1.70729e+07	1.23987e+07	2.56241e+07	1.83306e+07	1.25656e+07	1.0438e+07	2.36978e+07	2.88407e+07	2.58709e+07	1.4809e+07	1.13703e+07	1.69085e+07
LPS 20:1		5018.47	6190.73	44851.5	3529.38	6940.66		9467.84	33438.7	19237.5	11661.5	6083.5	28611.6
PC 19:1	242569	217195	130944	133159	152018	179857	132574	217587	362508	146772	135552	59255.1	289739
LPC 20:1	3.85807e+07	2.62e+07	1.70194e+07	3.85911e+07	2.11532e+07	1.36919e+07	1.27107e+07	2.88396e+07	3.32842e+07	2.45989e+07	1.42364e+07	1.20524e+07	1.94233e+07
LPE 24:6	2.63624e+06	3.13394e+06	2.55865e+06	5.4383e+06	3.59526e+06	2.68321e+06	2.63239e+06	3.26899e+06	6.30738e+06	4.92073e+06	2.49399e+06	3.00511e+06	4.63261e+06
LPS 20:0	1.70299e+06	1.71744e+06	979039	3.31882e+06	1.98376e+06	1.11644e+06	1.02939e+06	1.90822e+06	4.06806e+06	1.92677e+06	1.26683e+06	1.46904e+06	2.43922e+06
PC 19:0	538588	816949	2.41355e+06	110646	289951	1.57393e+06	708369	2.6542e+06	39887.1	95967.2	2.38839e+06	303471	797928
LPC 20:0	2.73839e+07	2.1429e+07	2.12064e+07	2.79496e+07	1.56118e+07	1.48933e+07	1.21802e+07	3.22835e+07	5.47631e+07	4.84887e+07	2.40227e+07	2.21499e+07	3.15177e+07
Cer 35:1;O2	173524	137793					76305.7		197591	92701.2	21526.3	145089	100.077
Cer 36:0;O	333547	563384	171244	162461	102320	241412	83413.3
PG 20:0	797634	942358	743323	1.6817e+06	1.07373e+06	795798	748045	987085	1.85697e+06	1.50054e+06	747680	887655	1.35579e+06
LPS O-20:0;O	7.46818e+07	8.59694e+07	4.83735e+07	7.39751e+07	6.80955e+07	4.13247e+07	6.72027e+07	7.4943e+07	8.0192e+07	7.03543e+07	5.79897e+07	4.45541e+07	6.78724e+07
Cer 35:0;O2											81372
LPG 22:6	5.9322e+07	6.25785e+07	6.83841e+07	3.27038e+07	5.78235e+07	4.51106e+07	3.6618e+07	4.00344e+07	1.12478e+07	4.52772e+07	4.32701e+07	6.29241e+06	1.63658e+07
Cer 34:0;O3	3.25987e+06	3.78971e+06	4.09787e+06	1.82593e+06	2.60488e+06	4.16395e+06	2.28114e+06	5.3378e+06	3.47777e+06	4.80882e+06	4.37239e+06	1.7238e+06	3.26073e+06
LPC 21:4	9.58713e+06	8.56622e+06	2.24796e+07	2.58429e+07	1.10955e+07	1.27607e+07	5.12009e+06	5.57374e+06	3.71159e+06	9.79538e+06	1.79384e+07	5.77394e+06	1.52593e+07
LPG 22:4	9.65816e+06	8.79888e+06	7.89344e+06	4.91399e+06	8.78834e+06	1.18283e+07	7.58658e+06	3.1596e+07	7.52967e+06	1.20675e+07	8.00609e+06	2.95814e+06	5.51637e+06
CerP 30:1;O2								52753.3
Cer 36:3;O2						64084			97191.8			80640.1	104409
LPG 22:2	68879.8	45922.8	10486.8	23799.7	52769.7	37682.2	50002.7	246084	40151.4	111897	17306.1	34567	6588.81
PC 20:1	95879.6	236186	460986			374616		1.70667e+06			95826.6	49255.3
Cer 36:2;O2	130428	134103	542341		229159	246512	17710.1	132262	126139	112087	108324	1.20562e+06	146946
LPG 22:1	31638.6	22021.6	12273.9	68044.4	14810.8	31855.4	10402.9	81969.6	112995	87825.9	11868.7	24419.6	20903.5
LPS 21:0	1.18105e+06	1.14331e+06	494252	1.4234e+06	1.40709e+06	521927	622664	1.16203e+06	1.78265e+06	1.72421e+06	880328	935624	943267
PC 20:0	1.15263e+06	1.09382e+06	1.04763e+06	106211	342346	870406	220437	4.31292e+06	17694.1	112242	612638	194564	194474
LPC 21:0	392602	372676	396744	522375	334462	322430	203135	464184	510094	629463	476301	349262	393555
Cer 36:1;O2	3.45399e+06	3.57046e+06	3.19648e+06	1.82494e+06	2.8654e+06	3.18441e+06	3.15337e+06	2.69405e+06	3.9062e+06	2.73875e+06	2.87496e+06	6.27916e+06	2.29499e+06
LPS 22:6	1.99863e+06	1.871e+06	2.08535e+06	2.65876e+06	3.18134e+06	2.16539e+06	1.3179e+06	2.78307e+06	4.47118e+06	6.70365e+06	2.36922e+06	1.52572e+06	3.67418e+06
LPC 22:6	3.5425e+08	3.60178e+08	3.37884e+08	6.20409e+08	4.68069e+08	3.32136e+08	279616498	4.56263e+08	7.93735e+08	6.83254e+08	3.99735e+08	2.83939e+08	6.35396e+08
LPS O-21:0;O	5.17171e+06	5.09576e+06	2.13305e+06	2.75109e+06	5.0249e+06	1.29659e+06	4.04429e+06	3.49659e+06	3.73922e+06	4.61518e+06	3.87739e+06	2.02212e+06	2.44354e+06
Cer 36:0;O2	2.18667e+06	2.55588e+06	3.27337e+06	2.26901e+06	2.52822e+06	2.85732e+06	2.90952e+06	2.80087e+06	2.57396e+06	2.71885e+06	2.19997e+06	3.12157e+06	1.82285e+06
LPI 16:1	641873	549478	603490	746374	979180	616254	425717	833639	1.37938e+06	2.08621e+06	724173	475868	1.07151e+06
LPC 22:5	2.33788e+07	2.20982e+07	1.4277e+07	2.45226e+07	2.26468e+07	1.49484e+07	9.92727e+06	3.36886e+07	3.95692e+07	3.70443e+07	1.80954e+07	3.29308e+07	2.03354e+07
LPI 16:0	4.13534e+06	2.86663e+06	6.13723e+06	4.83997e+06	6.28959e+06	5.60697e+06	7.46875e+06	6.23631e+06	6.19058e+06	1.02525e+07	5.08929e+06	2.55073e+06	7.8862e+06
LPS 22:4	108363	108171	102164	175590	220464	237224	70180.8	512731	308687	327912	139635	71204.3	224427
LPC 22:4	8.64069e+06	8.31327e+06	5.03582e+06	9.11752e+06	9.77612e+06	6.66206e+06	5.74191e+06	1.8491e+07	1.38033e+07	1.31095e+07	7.3294e+06	7.56035e+06	6.70942e+06
Cer 34:0;O4	1.16133e+06	1.59847e+06	2.14081e+06	2.23045e+06	787842	3.41028e+06	1.11753e+06	1.7041e+06	2.3473e+06	2.37243e+06	1.61442e+06	1.87029e+06	3.15422e+06
LPS 22:2	442730	570917	373405	1.13043e+06	1.11505e+06	551580	474491	1.07148e+06	2.82824e+06	1.84133e+06	662406	980491	1.18651e+06
LPC 22:2	299200	281979	188108	292774	157783	449474	240281	1.26422e+06	382326	504804	198447	181153	320928
PA O-28:0
LPS 22:1	3.83812e+07	4.2886e+07	3.03383e+07	8.96805e+07	6.76423e+07	3.55231e+07	4.44733e+07	5.59335e+07	1.13786e+08	9.75513e+07	4.71447e+07	4.86805e+07	7.07814e+07
PC 21:1	20387.2	118256	504133		41644.8	347436	22672	673814			520226	39793	169095
LPC 22:1	1.90729e+06	1.30931e+06	1.46334e+06	1.54919e+06	1.24231e+06	1.7641e+06	879708	4.02321e+06	2.01044e+06	1.8036e+06	1.32539e+06	1.01847e+06	1.5388e+06
Cer 37:2;O2	1.46846e+06	1.55601e+06	1.83773e+06	1.51559e+06	1.38372e+06	1.23094e+06	1.01144e+06	1.66573e+06	1.12554e+06	1.13756e+06	1.40063e+06	976597	1.2036e+06
LPS 22:0	3.82356e+07	3.85115e+07	2.28663e+07	5.91769e+07	4.56381e+07	2.4017e+07	2.44846e+07	4.71414e+07	6.46966e+07	5.29813e+07	3.1566e+07	3.63745e+07	4.04501e+07
LPC 22:0	4.55385e+06	4.524e+06	5.2286e+06	3.37914e+06	3.97696e+06	5.29239e+06	2.55263e+06	6.27874e+06	5.45577e+06	5.74545e+06	6.98482e+06	3.468e+06	5.85133e+06
Cer 36:2;O3	7.32928e+06	7.49603e+06	8.84985e+06	7.95459e+06	6.80986e+06	6.97845e+06	5.58917e+06	7.09991e+06	5.04132e+06	5.08821e+06	6.72114e+06	4.78876e+06	7.96491e+06
Cer 37:1;O2	97368.2	275090	188312		285516	105267	102753	81352		158211	260777		91475.7
Cer 38:0;O	310378	858584	500899	384756	404656	63797.2	187144						94247.4
LPI 17:2	21490.9	25098.8		55749.4	101296	15929	234809		613889	186902		108364	78937.6
LPS O-22:0;O	1.54377e+08	1.67889e+08	8.06888e+07	9.83553e+07	1.34618e+08	5.04436e+07	1.42594e+08	1.12911e+08	1.11457e+08	1.07653e+08	108208383	6.28267e+07	7.84156e+07
Cer 36:1;O3	135223	53254.1	493345		168785	575822	49950.8	478861	540307	869181	565473	451447	565708
Cer 35:1;O4				152939	102092				10629.3
Cer 36:0;O3	5.59748e+06	3.00442e+06	8.69583e+06	2.08233e+06	4.7085e+06	8.87731e+06	2.5583e+06	8.63647e+06	8.00266e+06	8.78912e+06	1.20396e+07	6.80623e+06	8.60163e+06
LPI 17:0	117235	104871	216411	226716	245813	201076	196215	213284	287710	470248	203972	85699.7	326275
CerP 32:1;O2					32094.1	40796.7		103639		33157.2		12127.8	47141.7
LPE O-26:1;O	42556.1	36137	37527.2	15389.5	22280.1	56343.5	15994.2	59429.7	8060.56	26186.9	65095.4	36584.7	15230.2
LPI 18:3	185674	13735.4			41210.3		32254	24094.5	29528	187572		31537.9
PC 22:0	433918	726857	209814	42029.8	299564	178850	30766.5	2.3607e+06			126351	74388.2	32199.8
Cer 37:2;O3	17119.7	33089.5	39844			41719		19276.3	19517			26736.9	96538.2
Cer 38:1;O2	5.1767e+06	4.65161e+06	5.10938e+06	2.4785e+06	3.05122e+06	3.40126e+06	2.71018e+06	3.50774e+06	4.47645e+06	4.10747e+06	3.79246e+06	2.23283e+06	4.11963e+06
LPI 18:2	262419	172200	148516	242634	304961	144582	218338	336731	532484	676075	279847	198420	230422
LPS O-23:0;O	1.15615e+06	1.17184e+06	582202	1.08578e+06	1.1202e+06	437021	927133	1.04417e+06	1.45203e+06	1.40305e+06	779346	751535	759681
Cer 38:0;O2	1.39481e+06	1.70265e+06	2.2671e+06	1.4114e+06	1.57361e+06	1.73472e+06	1.93648e+06	1.75875e+06	1.71242e+06	1.87083e+06	871531	1.43459e+06	1.3315e+06
LPI 18:1	2.39896e+06	1.33589e+06	2.27996e+06	2.61595e+06	2.54033e+06	1.98973e+06	1.10322e+06	1.91213e+06	2.02447e+06	2.96906e+06	1.44932e+06	783059	2.11689e+06
LPI 18:0	1.86863e+07	1.67328e+07	3.18852e+07	3.33923e+07	3.17841e+07	2.93257e+07	2.66364e+07	3.27933e+07	3.78835e+07	5.26229e+07	2.71451e+07	1.29675e+07	4.98586e+07
PA 29:2											11467.1
PA O-30:1	76999.5	79163.6		65779.1	160493		186597					18001.2
PA O-30:0	969118	1.63237e+06	902883	1.37395e+06	1.73021e+06	522070	1.98364e+06	472707	486330	257075	648432	921205	1.15478e+06
LPC 24:1	1.35336e+06	1.29278e+06	1.40923e+06	1.03537e+06	1.08103e+06	1.73584e+06	906510	3.16285e+06	936820	1.03516e+06	1.64665e+06	671439	1.21664e+06
Cer 40:1;O	461246	355399	206351	173600	179598
LPS O-24:1;O	2.72242e+06	1.90995e+06	855584	2.38926e+06	1.61403e+06	778071	964463	2.02474e+06	2.13137e+06	1.42095e+06	839792	1.06589e+06	1.03412e+06
LPC 24:0	6.6822e+06	7.38772e+06	7.45789e+06	4.75868e+06	6.43551e+06	8.19284e+06	4.1462e+06	1.05998e+07	4.89675e+06	6.66681e+06	1.11899e+07	4.35952e+06	8.32156e+06
Cer 38:2;O3	511094	473792	531030	415855	448546	400359	315931	513110	432863	819263	354798	458001	347650
Cer 39:1;O2	975216	729340	933191	685559	518275	723932	227944	803171	2.9917e+06	2.26045e+06	1.20604e+06	1.74082e+06	1.88365e+06
Cer 40:0;O	1.72681e+06	1.34002e+06	961289	1.26778e+06	1.14951e+06	451555	241603	282869	236237	1.05852e+06	65899.2	75952	218044
LPS O-24:0;O	2.1893e+06	1.88007e+06	1.3156e+06	2.01841e+06	1.24743e+06	1.10462e+06	1.14438e+06	2.60172e+06	4.09056e+06	3.47057e+06	1.54637e+06	2.19527e+06	2.05231e+06
Cer 38:1;O3	39414.4	56657.8	268165		73853.4	251937		23715.6	271635	107106	866738	0.256145	260038
Cer 39:0;O2		95229.5
Cer 37:1;O4	4.58771e+06	2.8403e+06	1.35689e+06	3.93188e+06	2.7673e+06	653039	957171	777231	1.54015e+06	1.0985e+06	1.57236e+06	365423	1.8342e+06
Cer 38:0;O3	5187415	4.58249e+06	5.78839e+06	1.92048e+06	3.15489e+06	3.07117e+06	1.91957e+06	2.95744e+06	2.95058e+06	3.45311e+06	4.97249e+06	2.04287e+06	3.88495e+06
LPI 19:0	199509	239608	143444	298610	324862	149013	180013	233524	397714	459007	184187	206723	298054
PE O-28:1			6746.73		11156.1	115684	3746.06	35246.8	36265.7		46159.4	40226.9	72049.2
LPI 20:4	2.5674e+07	1.92268e+07	1.97729e+07	2.37701e+07	2.74187e+07	1.70023e+07	1.68073e+07	2.38275e+07	2.78039e+07	3.71296e+07	1.81263e+07	7.38186e+06	2.12409e+07
Cer 40:2;O2	7.34109e+06	4.72018e+06	5.15745e+06	4.02418e+06	3.6795e+06	4.14096e+06	2.50189e+06	3.98958e+06	1.09299e+07	9.10649e+06	4.28295e+06	5.28891e+06	5.79452e+06
LPI 20:3	962293	684167	599572	1.43749e+06	1.38519e+06	170764	164399	392489	585003	627230	207320	234206	200824
PS 24:0	96110.2	142271	107438	285699	122430	175645	90321.9	201539	256121	136947	45839.3	114685	310135
PC 24:0	137144							570241				78719.1
Cer 40:1;O2	2.05111e+07	1.56178e+07	2.11487e+07	1.21887e+07	9.88839e+06	1.78025e+07	1.26913e+07	2.06222e+07	4.08636e+07	4.10009e+07	1.84996e+07	2.15318e+07	2.35781e+07
LPS O-25:0;O	42366	39548.3	27932.6	27768.5	18334.1	44465.4	31053.2	62837.4	59924.4	55671.6	41168.4	39834.9	24576.1
Cer 39:1;O3			22558.9						1778.2		94185.5		30174.2
Cer 40:0;O2	1.78177e+06	2.3363e+06	2.2861e+06	2.12396e+06	1.74785e+06	2.93422e+06	3.07684e+06	2.83024e+06	4.08748e+06	5.61839e+06	2.50797e+06	2.13302e+06	1.56737e+06
LPI 20:1	126005	140604	102072	144772	122917	85279.3	135475	80960.8	119936	118479	56598.1	86224.2	152906
LPI 20:0	1.12022e+07	1.31676e+07	1.04286e+07	2.21739e+07	1.53763e+07	1.08815e+07	1.10816e+07	1.37435e+07	2.63762e+07	21194102	1.07159e+07	1.21545e+07	1.98317e+07
Cer 38:0;O4	234216	129588	173715	111314	151666	195640	35877.7	89217.8	201956	190873	209534	92623.2	213936
PA 31:2			14719.9						4173.61	16934.8	8875.79	3099.94
PA O-32:1	3.99332e+06	3.51962e+06	2.71136e+06	4.64711e+06	4.4013e+06	2.16082e+06	2.98884e+06	2.15375e+06	2.55025e+06	2.26923e+06	2.38748e+06	1.78922e+06	3.43935e+06
Cer 42:2;O	2.91229e+07	3.09144e+07	3.17559e+07	2.37846e+07	2.65708e+07	3.41419e+07	2.89371e+07	4.07735e+07	6.8463e+07	6.10937e+07	3.17808e+07	5.08013e+07	3.9806e+07
CerP 34:1;O3	70026.5	91307	189236	80655.2	91615.4	267323	57740.1	535332		125706	335326	81827.2	142325
Cer 42:1;O	689971	727672		815416	746372	155605	389959	56805.4
PS 25:0	135810	125885	49201.4	423953	353666	129176	181367	107849	451498	668252	178583	146909	223346
LPS O-26:1;O	163097	143848	91418.9	157140	110812	154177	98012.2	346559	175754	149315	104645	93864	121221
LPC 26:0	193461	165654	198712	162123	149238	300732	189403	551264	107876	133526	622086	122822	202398
Cer 41:1;O2	2.56981e+06	3.22072e+06	2.90451e+06	2.16053e+06	2.39951e+06	2.46703e+06	2.24347e+06	2.83205e+06	4.85163e+06	4.37196e+06	2.80837e+06	3.61197e+06	2.64103e+06
Cer 42:0;O		54178	53919.8	111524	363640
Cer 40:1;O3	131157	936.643	1.11824e+06	50908.1	402079	373444	112668	369021	835484	166357	3.05667e+06	86767.7	540401
Cer 41:0;O2		130411	343227	113092	111809		128072	7.56561	164176	454477	84954	16372.8	189680
Cer 40:0;O3	2.37799e+07	1.8993e+07	2.06028e+07	9.239e+06	1.23425e+07	1.27182e+07	8.88928e+06	1.67434e+07	2.17651e+07	2.55161e+07	2.18167e+07	1.20588e+07	1.95865e+07
PA 32:3	168338	59846.7	251684	39.4809	20960.1	9364.08	12743.7	19465.6	4415.29		161885		11842.6
LPI 22:6	270726	154337	146681	172789	225229	153558	154215	270898	285899	377640	144280	107614	204678
PA 32:2	1.1989e+06	629587	1.45347e+06	60151.6	280883	187364	138103	237973	5744.64	39059.4	980479	73120.1	209007
PA 32:1	3.15524e+06	2.03078e+06	3.57733e+06	470060	966763	685818	549031	819307	113370	204750	1.92649e+06	331519	586504
LPI 22:4	209282	105568	85613.2	127514	191747	79889.2	50793.2	190502	108661	138234	55679.8	41717.2	68461.4
PA 32:0	1.82553e+06	1.45513e+06	1.85791e+06	781464	1.27793e+06	961002	958152	1.2811e+06	203171	613302	1.096e+06	521354	458958
SM 30:1;O2	36292.7	173856	161946	47145	54221.4	125061	192897	255694	53004.4	126871	300287		178690
PC 26:1	94556.6	86032.4	1.07071e+06		208739		112444	80698.6	54508.9
Cer 42:2;O2	2.18044e+07	1.82827e+07	1.5702e+07	1.55294e+07	1.54496e+07	1.92608e+07	1.7183e+07	2.03199e+07	1.83509e+07	1.71887e+07	1.26054e+07	15518586	1.28255e+07
PG O-28:1		59759.5	50147.9	76107.5	19152.3		137155	23558.8			18411	18211.1	80229.7
PS 26:0	12729.5	4328.43		45779.2	6764.96	19061.2	6443.18		30737.4	27242		3144.3	13845.5
Cer 42:1;O2	6.32684e+06	6.96795e+06	7.46671e+06	5.56638e+06	5.51764e+06	7.9643e+06	8.13388e+06	9.78549e+06	1.42279e+07	1.30639e+07	7.63524e+06	1.03386e+07	7.29763e+06
LPI 22:2	3.09831e+06	2.3735e+06	898725	1.52631e+06	3.37368e+06	1.03241e+06	8.48538e+06	3.10561e+06	3.72606e+07	2.16814e+07	2.35451e+06	2.90731e+06	3.79044e+06
PA O-34:5	340548	248458	260857	120482	426736	22991.9	209903		32122.9		62466.5		67553.2
Cer 42:0;O2	5763.65	93451.8	186888	105816	124449	185397	669247	198793	323455	709906	337695	425044	90658
Cer 41:0;O3	7.09024e+06	6.17844e+06	5.76981e+06	2.83858e+06	4.45841e+06	3.34275e+06	2.38498e+06	4.91468e+06	4.66609e+06	5.4336e+06	5.07077e+06	3.02531e+06	4.23102e+06
PA 33:2	41867.8	32043.6	22623.9	12478.7	16728.5	7480.56	3687.55	8728.81	6681.23	8774.16	10904.7		19021.5
PA O-34:2	910731	825037	597163	979850	1.0204e+06	558797	635038	937130	941613	588740	603265	729816	1.25016e+06
PE 30:2	86862.3	78960.8	156885	27820.2	133079	196645	165970	105321	194521	205866	264313	327888	246181
PA 33:1	197161	138747	359937	21343.1	85519.3	45351	39573.5	49388.1		3392.71	169974	16144.8	13669.6
PA O-34:1	649034	458953	304939	958865	633676	344162	247701	313838	580983	377215	277870	396519	726792
Cer 44:2;O			72570.7		84943.2			78400.1
PA 33:0	34061.3	28505.4	16040.5	15782.5	27825.5	5807.01			25472.5	26982.9	14685.1		39849.7
PA O-34:0	112864	33429.3	19775.9	233066	111413	74010.1	57496.6	151638	262415	62862.7	68444.8	246446	321815
PS 27:1	4735.51	12204.7	7626.76	211802	43938.2	8845.91	4928.09		6239.63	13813	14754.8
PS O-28:1	15040.8	14242.3	78220.6	8590.67	11906.9	221954		55429.1	517629	166044	45500.7	293271	417570
PC 27:1	72958.3			34275.7	69777.2	127395	38171.8	86752.6	248913		37437.5	82498.5	28991.2
PC O-28:1						15524.9							15931
Cer 43:2;O2	188693					78307.1				81799.3		99695.9
PS O-28:0	117777	133947	122078	78973.6	110020	150380	94542.2	264254	71546.7	98068.4	111880	94319.2	91584
PC 27:0	556242	387284	366175	517678	548548	900204	272302	1.11509e+06	931999	640335	461936	779020	518031
PC O-28:0		96523.3	274818	292771		515304		205979	249439	255536	202218	145434	241716
Cer 42:2;O3	951090	962435	1.32734e+06	428909	831619	1.61871e+06	533990	2.67401e+06	994303	1.27087e+06	1.20202e+06	640441	1.06277e+06
Cer 43:1;O2	171741	146155	37863.4	90991.1	53874.2		110103	165.322	143500	210720	107659	72393.2
Cer 42:1;O3	1.80286e+07	1.56777e+07	1.43569e+07	8.67607e+06	1.17549e+07	1.35743e+07	8.95108e+06	2.30015e+07	1.08115e+07	1.31817e+07	1.32775e+07	7.00388e+06	1.1016e+07
PA 34:4	737017	436095	942732	58452.2	227842	239234	164743	273944		31769	573337	59397	163674
Cer 42:0;O3	9.9113e+06	8.71807e+06	8.32386e+06	3.70239e+06	5.90867e+06	5.85024e+06	3.99035e+06	9.49685e+06	8.03518e+06	9.48847e+06	7.98183e+06	6.55924e+06	6.94364e+06
PA 34:3	3.33956e+06	2.11451e+06	5.6973e+06	350066	969505	776594	624555	929026	114794	239813	3.53697e+06	361773	725742
PA 34:2	1.87752e+07	1.31471e+07	3.06757e+07	3.39684e+06	6.28315e+06	6.47589e+06	5.3918e+06	6.45039e+06	1.63806e+06	3.48035e+06	1.89719e+07	3.06746e+06	5.91756e+06
PE O-32:2	70633.3	33920.3	40450.6	16968.6	41563.9	9382.4	18103.5	4666.35	20736	18687.6	34532.6	9729.75	74918.2
HexCer 32:1;O2	57126		61693.9		65731.6	49706.3		224587	22023.7	10398.5	56432	10085.3	36010.9
PA 34:1	3.23318e+07	2.31112e+07	4.6681e+07	7.94635e+06	1.1645e+07	9.68461e+06	7.40033e+06	9.47664e+06	2.07132e+06	4.24081e+06	2.11395e+07	4.27915e+06	7.6772e+06
PA O-35:1	42384.5	11057.5	137448
SM 32:2;O2	641948	635189	706040	298495	481759	763784	451195	994296	642417	504127	1.20265e+06	235829	792102
PS 28:2			5317.18	24998.6		18567.6		5640.94			7820.92	9092.87	11988.5
PA 34:0							3925.11				9032.1	48846.8
PA O-35:0	11590.1	7182.52	24161	6139.61	28950.8	23233	11000.1	54746.7	14309.4	19138.5	27186.3	14172.7	28887.7
SM 32:1;O2	2.22743e+07	2.42757e+07	2.58181e+07	1.53697e+07	1.93536e+07	2.13998e+07	1.99474e+07	3.00847e+07	1.36631e+07	1.4006e+07	3.0517e+07	9.61154e+06	2.50946e+07
PC 28:1	91959.8		181051	109142	169149	150046		621048	120264	44132.6	185173	262206	122249
PC O-29:1	372901	181102	175746	52844.8	24701.8	265051	98348.8	1.24044e+06	99724.2			903704
PA 35:6	2845.95		17093.4		11383.3	7366.82		1599.34	1798.33	2597.5	30447.8	4301.99	7372.35
PS 28:0	107056	150484	47209.8	144787	64359	183485	277306	264909	143171	96078.1	64060.7	97107.2	118902
PC 28:0	712876	1.01638e+06	907274	834869	917843	2.36442e+06	1.07011e+06	3.16104e+06	1.48705e+06	1.09762e+06	1.39504e+06	3.38651e+06	837380
PC O-29:0		113790	142469	111972		437732		209132	263672	211474	253601	259309	300587
Cer 42:1;O4	912553	1.24057e+06	1.49906e+06	636121	832731	1.31571e+06	433191	925502	827166	1.09631e+06	678476	526485	825503
Cer 43:0;O3	179515	226382	536398			617391	249162	433808	2.854e+06	2.2185e+06	229953	972913	635024
PA 35:3	53642.4	26317.1	122744		6443.2	3937.23	4173.86			4993.67	79211.6		8803.52
PA O-36:3	196927	126407	43234.4	176022	210685	83540.3	37184.9	163968	207391	68539.4	67627.2	235062	291034
PE 32:3	556072	585977	597190	721790	709535	735593	519538	665338	938396	699057	586157	914047	673595
HexCer 33:2;O2	376591	466892	410067	187984	305674	327183	168080	483766	298738	368944	661747	273767	450447
Cer 42:0;O4	437807	966803	1.33168e+06	347090	352010	1.0095e+06	123126	325331	400378	549156	389292	313174	454844
PA 35:2	5536.11					10906.4					9742.81	24430.5
PA O-36:2	34737.6	6497.61		9629.35			1960.59	23313.5	40152.8	35899.9		11931	3837.34
HexCer 33:1;O2	824345	771735	983746	465928	884403	1.31214e+06	1.0518e+06	3.9927e+06	817752	934501	1.04348e+06	421067	1.04962e+06
PG 30:3
PA 35:1	230066	163815	292020	15986.8	60939.2	75075.8	27499.6	35606.7	12677.2		135871	12936.6	44648.6
PA O-36:1	30256.7			25860.7		15819.4		15362.9				43850.3	38091.3
SM 33:2;O2	132472	25219.4	140067	60877.1	68686.7	95833.4	77043.7	249452	61756.7	121393	221082	70992.1	329059
PS O-30:2						95530.1		28490.2	121494	23518.2	21790.1		69661.1
PC 29:2	1.78022e+06	1.66586e+06	1.08576e+06	1.47323e+06	2.31017e+06	2.49519e+06	1.50579e+06	2.36181e+06	4.0046e+06	2.3927e+06	2.27992e+06	2.97539e+06	2.25911e+06
PA 36:7		60006	43880.2	12633.4	10399.5	89816.5	64477.4	63079.2	20876.8		126452	44898.5	11050.5
PG O-31:2	97885.1	60487.2	361605	10163.2	80125.2	49629.9	44310.4	4031			318674	55824.5	64009.7
PA O-36:0	1.56455e+06	1.82002e+06	1.98148e+06	1.57728e+06	1.71685e+06	2.16395e+06	1.99387e+06	2.36828e+06	1.18341e+06	1.48088e+06	1.46727e+06	953694	1.37365e+06
SM 33:1;O2	8.27441e+07	1.00459e+08	9.45364e+07	7.08001e+07	7.70782e+07	8.12935e+07	7.9485e+07	1.3662e+08	5.708e+07	6.82627e+07	1.26423e+08	4.11084e+07	102107206
PS O-30:1	64948.1	13508.8	79532.4		33412.1	23433	26969.2	44402.7	174265	68302.6	15335.3	216671	72357.5
PC 29:1	1.61612e+07	1.7051e+07	1.29404e+07	1.38869e+07	1.76823e+07	2.01375e+07	1.46376e+07	2.37174e+07	2.68326e+07	2.02268e+07	1.94838e+07	2.10324e+07	1.98772e+07
PG 30:1	84255	50782.8	24030.4	49141.5	94491.8	114899	14092.9	94722.6	84661	59641.2	46331.5	155482	58653.3
SM 33:0;O2		236241			59295.1	66026.5			206824
PS O-30:0	14810.5	41151	29813.5		95585.9	64221.9	21918.1	29536.5		84316.2	16059.9	23782.9	62535.9
PC 29:0	9.4752e+06	9.70277e+06	7.04836e+06	8.08074e+06	9.2607e+06	1.56132e+07	7.73932e+06	2.7889e+07	6.15007e+06	7.64163e+06	6.90154e+06	6.66426e+06	6.24889e+06
PC O-30:0	1.18382e+06	1.26498e+06	845617	1.36369e+06	1.26321e+06	2.66246e+06	1.67021e+06	4.17142e+06	2.09728e+06	1.21629e+06	1.75643e+06	2.13205e+06	1.33387e+06
PA 36:5	4.18349e+06	2.4545e+06	3.85288e+06	631930	1.1442e+06	958916	904735	1.30758e+06	165215	309067	1.86481e+06	216627	766258
PG 30:0	656502	491090	469069	297448	652178	861214	207757	743136	419225	608290	488292	1.55452e+06	582851
PA 36:4	1.54008e+07	1.06933e+07	1.57878e+07	3.73914e+06	6.90394e+06	8.65092e+06	8466282	8.69897e+06	3.07783e+06	6.12233e+06	1.18392e+07	2.86576e+06	4.972e+06
PA 36:3	1.04661e+07	6.18365e+06	1.77009e+07	1.94214e+06	3.69839e+06	3.28465e+06	2.42746e+06	3.00895e+06	820129	1.49189e+06	9.62009e+06	1.28796e+06	2.5454e+06
PE O-34:3	966448	969605	1.11811e+06	852848	1.2161e+06	2.6384e+06	908822	4.02357e+06	1.18151e+06	1.38623e+06	1.14287e+06	4.5207e+06	1.14193e+06
HexCer 34:2;O2	4.99625e+06	5.79824e+06	5.83658e+06	2.44324e+06	4.97527e+06	6.25063e+06	3.22023e+06	5.79748e+06	4.35484e+06	5.94744e+06	6.42843e+06	2.72337e+06	4.72793e+06
PG 31:4
PA 36:2	1.79901e+07	1.09258e+07	2.44157e+07	2.84172e+06	4.92921e+06	4.2633e+06	3.15762e+06	4.4002e+06	1.00661e+06	1.72438e+06	9.85246e+06	1.81527e+06	3.3258e+06
PA O-37:2	47169	56824.5	28703.1	4592.11	51533.8	50349.2	72428	351756	24581.1		26555.4	19783	11013.3
HexCer 34:1;O2	5.05931e+07	4.85422e+07	5.59904e+07	3.28357e+07	4.75213e+07	8.9816e+07	6.00963e+07	2.08313e+08	3.29748e+07	4.70002e+07	5.33577e+07	1.95527e+07	4.13709e+07
PG 31:3	1551.97
PA 36:1	4.09994e+06	2.47776e+06	4.37422e+06	923705	1.56321e+06	1.37092e+06	1.0045e+06	1.21953e+06	319337	599441	2.09528e+06	469657	870451
PA O-37:1
SM 34:2;O2	5.34371e+07	5.71648e+07	6.19922e+07	3.67881e+07	4.68302e+07	6.36379e+07	4.98032e+07	79216185	4.6213e+07	5.52103e+07	7.77543e+07	3.74395e+07	6.41091e+07
PC 30:2	1.82346e+06	1.34095e+06	600461	602942	1.81471e+06	1.40995e+06	2.00722e+06	4.01122e+06	4.38009e+06	3.36084e+06	3.70614e+06	3.47521e+06	1.08832e+06
PC O-31:2	3.50149e+06	2.94723e+06	2.14731e+06	2.11438e+06	4.64812e+06	4.22254e+06	3.11423e+06	9.56099e+06	2.38064e+06	2.39724e+06	1.96157e+06	9.03703e+06	1.25559e+06
CerP 40:1;O2	4.48228e+06	4.33053e+06	5.29408e+06	2.70039e+06	3.62757e+06	8.42655e+06	5.6663e+06	2.01586e+07	2.86081e+06	4.38667e+06	5.07353e+06	1.71179e+06	3.79204e+06
HexCer 34:0;O2	324491	406571	408003	444653	373415	1.26641e+06	849738	2.09164e+06	428516	273673		214686	216186
PA 37:7	4551.22	55501.6	14277.9	8194.48	27640.2		30520.6		6991.92	31548.9	5562.99	8299.14	23377.6
SM 34:1;O2	2711099905	3170144273	3205340236	2233942018	2669834817	3145596179	3051394492	4350966018	1687883563	2256737412	2815571541	1258951983	2325036927
PC 30:1	1.02606e+07	9.06953e+06	5.75037e+06	7.48832e+06	1.11048e+07	1.1813e+07	7.23196e+06	1.52077e+07	15033341	8.16034e+06	9.79043e+06	1.47904e+07	8.44958e+06
PC O-31:1	1.47261e+06	1.35185e+07	8.25709e+06	6.65106e+06	1.011e+07	4.69568e+06	3.04216e+06	1.81089e+07	2.12679e+06	5.99503e+06	6.4512e+06	3.03766e+06	4.72659e+06
SM 34:0;O2	9.85467e+07	1.01443e+08	1.13671e+08	8.15449e+07	8.94383e+07	1.09491e+08	1.20596e+08	1.34584e+08	8.56242e+07	9.53014e+07	1.03451e+08	6.80871e+07	8.97313e+07
PC 30:0	7.2708e+07	7.75876e+07	6.94684e+07	6.75424e+07	8.1004e+07	1.41606e+08	6.71955e+07	1.98798e+08	8.60113e+07	8.13893e+07	7.97923e+07	1.23474e+08	7.73705e+07
PC O-31:0	293886	469083		191549	311123	1.10604e+06	206424	2.39223e+06	330237	202558	171216	525863	146479
PG 31:0	76130.7	70871.5	46784.7	44714.8	77722.3	109667	21275.3	85149	44818	87417.4	61481.8	196503	117892
PA O-38:5	46004.9	3317.55			43631	26982			116338	31657.4		29830.5	32778.6
PE 34:5	180672	156983	133148	113642	51128.6	432981	387851	309925	450312	249550	227178	151108	292972
PA 37:4		3635.47						12595.2				12802.5
PA O-38:4								1248.07	26371.9			14359.6
Cer 45:0;O3						141325			651778	490299	33581.6	236120	85264.8
PA 37:3												18353.8
PA O-38:3						124.12	48.3029	121.225				162.27
PC 31:4	1.02649e+06	1.11679e+06	851190	974078	1.39804e+06	1.61917e+06	977751	2.07836e+06	3.25982e+06	2.09344e+06	1.55601e+06	2.35714e+06	1.64915e+06
PA 38:9	1.35181e+06	1.44183e+06	2.49881e+06	1.04112e+06	1.90031e+06	1.60059e+06	1.08566e+06	1.15857e+06	481378	879441	2.50903e+06	340559	1.24882e+06
PG 32:4	31450	54823.7	5302.47	68094.1	84913.3	36494.9	29419.8		31865.8	69428.1	44439.4	12343.7	37944.7
PA 37:2	30471.4	32201.1	103088	27988.2	5287.8	237236	60802.5	76104.6	33736.8	42581.9	80281.7	160112	85574.4
PA O-38:2
PS 31:3								29669.2				112772
PC 31:3	2.3386e+07	2.52686e+07	2.59462e+07	2.60891e+07	3.17176e+07	4.27438e+07	3.28475e+07	4.03662e+07	6.52363e+07	5.20851e+07	5.05847e+07	5.26669e+07	5.40128e+07
HexCer 35:1;O2	366604	408761	612636	87243.3	435543	1.01427e+06	443486	2.00254e+06	372772	568131	386092	302177	513469
PG 32:3	84386.3	132192	93597.7	263688	203845	86615.7	80744.7	64929.2	112545	140105	64266.1	44852.6	71818.7
PA 37:1	5181.96	12323.7	33314.1	12089.6	6004	162409	29290.9	9070.39		10564.7	42744.5	64269.4	22490.1
PA O-38:1				6000.54
PS 31:2			22758.9		16319.8				53752.3	44367.2		24805.7
PS O-32:2	701931	571892	639344	786594	666835	1.11581e+06	269351	1.35486e+06	960840	929756	501375	1.33718e+06	1.09745e+06
PC 31:2	3.73543e+08	4.64669e+08	5.18445e+08	471416524	4.27138e+08	8.38047e+08	8.30262e+08	7.16715e+08	880281358	8.937e+08	9.20237e+08	8.77095e+08	947382687
PC O-32:2	1.49871e+06	2.12089e+06	2.43102e+06	1.83236e+06	2.09829e+06	3.74063e+06	4.14433e+06	3.47507e+06	3.89606e+06	4.4551e+06	4.2245e+06	4.62537e+06	3.86787e+06
HexCer 34:1;O3	652854	843979	915303	395160	715966	1.04405e+06	459194	886325	652360	819698	958740	417029	787286
PA 38:7	650620	407677	698943	67280.6	186896	229928	157332	168508		12438.1	410687	28980.9	86483.4
PG 32:2	1.00625e+06	656136	756122	580616	881300	906256	261555	939167	905006	966596	965068	941430	982857
PA O-38:0	400710	500298	517702	295747	462438	502655	484076	460019	315621	319731	531850	622983	429394
SM 35:1;O2	4.3126e+07	5.35394e+07	5.19527e+07	3.22777e+07	4.25984e+07	4.74962e+07	3.97736e+07	5.65843e+07	3.14951e+07	4.09188e+07	6.22551e+07	3.39479e+07	5.05547e+07
PC 31:1	1.9235e+08	1.82718e+08	1.82994e+08	1.85262e+08	184571101	2.98388e+08	1.55207e+08	2.70731e+08	2.96392e+08	3.15075e+08	2.06875e+08	3.14998e+08	2.57389e+08
PC O-32:1	4.04361e+06	4.14038e+06	3.37949e+06	3.71025e+06	4.7294e+06	7.4346e+06	3.79307e+06	9.23901e+06	3.1031e+06	3.48957e+06	4.32172e+06	7.49762e+06	2.36007e+06
HexCer 34:0;O3	2.69901e+06	2.9339e+06	3.2157e+06	1.40765e+06	2.16418e+06	3.67704e+06	1.8205e+06	4.20702e+06	2.72718e+06	3.97501e+06	3.63062e+06	1.39864e+06	2.58947e+06
PA 38:6	6.54936e+06	4.41985e+06	7.57274e+06	1.96835e+06	3.08109e+06	4.9692e+06	3.64839e+06	3.79035e+06	1.29261e+06	2.61819e+06	5.31513e+06	1.05507e+06	3.07285e+06
PG 32:1	1.22197e+07	8.33365e+06	8.35546e+06	6.18557e+06	1.07973e+07	8.83573e+06	3.44051e+06	8.82095e+06	6.56661e+06	7.41814e+06	8.11734e+06	1.02572e+07	9.06684e+06
SM 34:1;O3	8.58301e+06	1.0545e+07	9.08703e+06	5.27614e+06	1.14519e+07	9.82755e+06	7.02308e+06	1.1214e+07	7.35055e+06	8.00858e+06	1.07916e+07	8.90182e+06	8.27644e+06
SM 35:0;O2	1.20772e+06	1.07275e+06	1.55525e+06	1.11987e+06	1.31136e+06	1.13298e+06	1.37931e+06	1.46116e+06	1.34193e+06	1.54277e+06	1.44339e+06	1.08967e+06	1.72616e+06
PE O-36:6	731739	839533	820319	732531	825699	1.63239e+06	758894	2.81221e+06	817886	930221	899700	853491	720791
PS O-32:0	29642.6	22697	55065.6	12144.9	27092.9	56721.7	19349.9	117997	36574.4	48546.6	31938.7	32535.8	49648
PC 31:0	2.28594e+07	2.57913e+07	1.99174e+07	2.07854e+07	2.58714e+07	3.22766e+07	1.68593e+07	4.57443e+07	2.3012e+07	2.60854e+07	2.26861e+07	2.09235e+07	2.37263e+07
PC O-32:0	3.0075e+07	34828939	3.04244e+07	3.61781e+07	3.60485e+07	5.79572e+07	3.28033e+07	9.16834e+07	2.78113e+07	2.58711e+07	3.27235e+07	2.76243e+07	3.08567e+07
PA 38:5	1.05041e+07	6.16563e+06	8.91393e+06	2.27524e+06	3.30079e+06	3.74609e+06	2.53998e+06	3.81962e+06	938295	1.60842e+06	3.7274e+06	818193	2.04426e+06
PG 32:0	9.80215e+06	8.04503e+06	8.84167e+06	4.63331e+06	8.86287e+06	1.13665e+07	4.22714e+06	21743745	4.17645e+06	6.58659e+06	6.53696e+06	1.24603e+07	6.66797e+06
PE O-36:5	1.22592e+08	1.37043e+08	1.30829e+08	1.12297e+08	1.25059e+08	2.36246e+08	1.12002e+08	4.07368e+08	1.10431e+08	1.21623e+08	1.13988e+08	9.04139e+07	1.13884e+08
PA 38:4	1.1991e+06	880234	2.31963e+06	956416	152813	1.17998e+06	398265	1.01914e+06	435226	1.04082e+06	1.41714e+06	5.90498e+06	763110
PC 32:5						141535		290967	159642
PE O-36:4	719437	1.08797e+06	1.21164e+06	1.29156e+06	1.49975e+06	2.02506e+06	868461	3.76004e+06	883586	1.12622e+06	933570	3.43287e+06	742810
Cer 45:1;O4											1.06961e+07
PG O-34:5	267900	221004	674413	99023.5	223747	553108	118915	401024	1.08044e+06	604032	991210	1.03869e+06	773812
PA 38:3	942226	742247	1.49141e+06	356719	11901.9	502199	272456	391732	45502.4	641267	634470	4.31562e+06	16809.9
PC 32:4	443792	637778	222912	769715	342563	1.18293e+06	243684	703734	2.09826e+06	1.52321e+06	858945	1.50715e+06	1.42458e+06
HexCer 36:2;O2	1.08292e+06	1.28861e+06	3.14713e+06	631156	1.53111e+06	1.39688e+06	536894	887903	882656	724118	814182	6.21614e+06	737266
PG 33:4	89803.4	53609.7	66905.8	51481.2	59493.6	108021	135430	112404	173419	88992.3	78412.3	74665.5	46628.7
PG O-34:4	5521.98	9984.75	52286.2		8477.07	67169.1		40096.2	134044	154763	133887	126659	87790.8
PA 38:2	1.11613e+06	878002	2.08518e+06	573252	29512	683039	341324	552724	98977.8	1.28286e+06	975761	5.27811e+06	17490.4
PA O-39:2	1.24936e+06	1.21093e+06	1.21227e+06	614683	1.04155e+06	2.17574e+06	1.05436e+06	1.70595e+06	1.89927e+06	2.54268e+06	2.68289e+06	753673	1.34269e+06
SM 36:3;O2	1.32479e+06	1.55135e+06	1.16055e+06	889686	1.59142e+06	1.26559e+06	1.8163e+06	1.73926e+06	817465	1.06181e+06	1.75022e+06	1.00387e+06	1.02097e+06
PS O-33:3	65104.3	88062.9	91160.8	100769	29710.2	352868	365306	307535	336781	204684	220192	279344	363806
PC 32:3	3.36212e+06	3.14381e+06	1.58033e+06	1.23215e+06	4.01732e+06	2.86986e+06	2.89426e+06	4.76282e+06	7.59929e+06	5.78012e+06	5.16315e+06	6.83017e+06	2.28652e+06
PC O-33:3	2.4032e+06	2.28975e+06	1.72935e+06	1.88479e+06	2.44835e+06	3.68178e+06	2.21408e+06	5.9661e+06	2.53421e+06	2.57465e+06	2.78145e+06	1.55085e+07	1.94675e+06
HexCer 35:2;O3		28267.8		123005	31611.6		234941	134724	53849.8	36520.2	60218.3	72961.4
HexCer 36:1;O2	1.02074e+07	1.12398e+07	1.34932e+07	4.32242e+06	1.15728e+07	1.01524e+07	1.05612e+07	1.40752e+07	3.93081e+06	4.98488e+06	1.24692e+07	5.48891e+06	6.71222e+06
PG 33:3	110442	152241	101401	90757.9	119728	197920	287821	164659	260730	94045.5	127601	127480	293693
SM 36:2;O2	3.33228e+07	3.85169e+07	4.16337e+07	1.73771e+07	3.20566e+07	3.84683e+07	2.81395e+07	3.7632e+07	1.94447e+07	2.36203e+07	4.82749e+07	3.25468e+07	3.39276e+07
PE 36:8				61666.1		158672	5816.45	4182.19	38469.5	4763.28			181847
PS 32:2	33203.8	9760.11	45830.9	21997.2		17551.3	72311.6	81422.9	28683.9	18037.9	61052.9	23009.9	18412.5
PS O-33:2	194559	167672	303928	192022	165271	924567	693750	606362	851163	587640	565628	768555	862834
PC 32:2	8.17311e+07	7.68429e+07	7.41109e+07	9.44014e+07	9.60944e+07	1.18054e+08	6.65103e+07	9.70773e+07	1.52741e+08	1.21349e+08	110506695	1.31596e+08	1.21069e+08
PC O-33:2	1.98562e+06	1.99248e+06	951483	1.23011e+06	2.91806e+06	2.39952e+06	1.81874e+06	6194185	2.45449e+06	3.07351e+06	2.16765e+06	9.2277e+06	1.01002e+06
CerP 42:1;O2	886163	942605	1.04886e+06	235747	871542	835372	780120	1.19987e+06	264298	282540	869342	511942	582300
PG 33:2	683697	728150	1.08319e+06	713084	683980	1.38813e+06	616894	1.12967e+06	1.20907e+06	1.38557e+06	1.34176e+06	967320	1.7724e+06
PA O-40:7		787.544
SM 36:1;O2	6.91584e+08	8.84323e+08	9.67912e+08	446326174	6.90146e+08	8.68031e+08	6.79551e+08	781567421	476830232	5.52185e+08	900669263	7.26802e+08	6.95882e+08
PE 36:7	286555	256065	177611	209670	75974.2	421843	218724	350776	284238	183335	142107	175239	282845
PS O-33:1	34107.8	40032.7	54810.5	38174.2	21255.1	192514	214543	73571.2	165948	104172	55188	195576	132427
PC 32:1	4.4798e+08	4.25728e+08	3.89769e+08	4.44751e+08	4.85264e+08	5.09118e+08	3.65954e+08	5.20407e+08	5.32817e+08	3.84236e+08	437084316	4.96236e+08	4.5096e+08
HexCer 34:1;O4	759946	767333	898563	239341	703430	688779	451180	802486	406528	572686	646731	664707	667414
PC O-33:1	815208	710855		123047	1.18163e+06	991480	646061	2.07955e+06	1.44406e+06	1.28505e+06	103263	2.00409e+06	171.735
PA 39:6												18139.3
PG 33:1	2.85722e+06	2.68075e+06	3.07859e+06	2.24663e+06	2.61062e+06	2.84715e+06	1.21353e+06	3.05649e+06	2.58566e+06	2.99685e+06	2.94158e+06	2.78713e+06	3.27808e+06
PA O-40:6			28.8134					12633.6				3611.81
SM 36:0;O2	2.79403e+07	3.19086e+07	4.09819e+07	2.10976e+07	2.53143e+07	3.67947e+07	4.01367e+07	3.41124e+07	3.11766e+07	3.25138e+07	3.95356e+07	2.97838e+07	3.56683e+07
PE 36:6	5.55528e+06	4.30461e+06	1.3647e+07	4.17993e+06	3.96403e+06	1.80563e+07	2.70511e+06	1.6215e+07	1.32828e+07	1.37378e+07	1.69916e+07	8.90162e+06	1.8202e+07
PS 32:0	227557	248345	203857	261054	410471	609903	293369	1.62786e+06	93017.7	137440	184109	90815.6	117301
PS O-33:0	1.94486e+06	1.58278e+06	2.87441e+06	877292	1.90976e+06	4.51224e+06	1.76876e+06	8.51304e+06	2.22492e+06	2.88765e+06	1.99085e+06	1.46404e+06	2.07713e+06
PC 32:0	1655614384	1719660277	1618224580	1535885793	1724507378	2306254163	1296161269	3304048826	1362353308	1412716844	1439503578	1165856744	1456346055
PC O-33:0	9.8855e+06	9.61957e+06	9.10622e+06	8.06126e+06	9.48789e+06	1.26035e+07	6.2002e+06	1.88604e+07	8.17142e+06	8.07458e+06	7.02386e+06	6.68259e+06	7.93681e+06
PA 39:5												8152.54
PG 33:0	211051	197581	189956	55039.7	130185	257578	41016	691948	147691	302640	140726	354384	179633
PA O-40:5	8172.93					7573.65		16527.5		5490.93		49357.3
PG O-34:0	169562	178360	244499	172085	155665	236520	197238	206432	132972	114425	241275	96646.1	231676
PI O-28:1	22316.2	29928	10893.4			12867.1		26524.2	123211	91678.7			27655.3
PA 39:4	17622.4	19741.1	27491.1	11005.7	5722.38	119332	26576.2	48250.4			39936	73107.6	22389
PA O-40:4
PS O-34:5	3.95115e+06	3.86908e+06	3.37291e+06	3.67891e+06	3.24841e+06	3.92512e+06	3.03545e+06	4.56932e+06	4.20221e+06	4.18734e+06	4.0818e+06	3.13624e+06	4.27762e+06
PC 33:5	3.954e+07	3.67315e+07	3.57569e+07	3.77074e+07	4.50915e+07	4.39549e+07	3.74786e+07	4.70887e+07	6.06796e+07	4.49221e+07	5.20527e+07	4.34038e+07	4.85809e+07
PC O-34:5	3.27066e+06	2.93412e+06	3.24535e+06	4.09904e+06	2.99838e+06	4.56474e+06	2.36378e+06	7.91957e+06	3.47345e+06	3.49269e+06	2.62231e+06	3.83268e+06	3.58067e+06
PA 40:10	136217	114738	153149	102393	220289	222480	140784	183714	71497.5	100474	213286	50797.7	148938
PG 34:5	159675	224018	253961	235766	253419	272895	167851	179252	199446	300769	161615	153794	232650
PI O-28:0	1.10116e+06	1.49456e+06	1.20077e+06	1.13729e+06	966601	1.47176e+06	811017	1.57958e+06	1.05761e+06	1.54414e+06	1.13678e+06	989339	1.66344e+06
PA 39:3	11757.6	4985.32	28885.9	4025.54	7279.76	50.7511	3907.09	4421.2	14017	18633.1	51051.1	4993.03	40.4651
PA O-40:3	55265.8			85984.8	68109	81473.7	147857	179669	65417.8	85932.8	156564	79704.2	72818.1
PS O-34:4	1.11476e+06	1.20537e+06	1.84541e+06	2.09861e+06	1.40628e+06	1.086e+06	967129	1.44238e+06	1.87856e+06	2.39998e+06	2.08998e+06	1.66777e+06	2.00567e+06
PC 33:4	7.68001e+08	7.70065e+08	7.51494e+08	7.57707e+08	7.71768e+08	8.35134e+08	7.14157e+08	8.71055e+08	8.06711e+08	7.70715e+08	876052483	7.14509e+08	7.99783e+08
PC O-34:4	2.15065e+06	1.28815e+06	1.65002e+06	774489	1.89658e+06	2.42368e+06	2.23684e+06	1.9357e+06	2.12283e+06	1.16888e+06	1.21308e+06	1.7494e+06	2.20266e+06
PA 40:9	1.02326e+06	948703	1.38342e+06	909947	1.83822e+06	1.44784e+06	1.15119e+06	1.39355e+06	813709	1.15083e+06	1.63852e+06	1.22359e+06	899391
PG 34:4	994377	1.26789e+06	1.40121e+06	1.63572e+06	1.6162e+06	1.26422e+06	704978	1.18787e+06	1.02867e+06	1.31277e+06	851802	692154	1.10175e+06
PA 39:2	5361.56		11916.5	6404.58		53397.2	9710.96	14659.7	0.717929	10641.9	9233.43	23676.1	12380.2
PA O-40:2										39991.1
PS 33:3	84569.4		58589	118184	135321	69360.1	9800.81	87580.6	74681.7	186648	233544	145147	38396.4
PC 33:3	3.19868e+08	3.21011e+08	3.91156e+08	4.21427e+08	4.04389e+08	3.12593e+08	2.68707e+08	3.26266e+08	4.28023e+08	5.0806e+08	4.3591e+08	4.44253e+08	3.91945e+08
PC O-34:3	90.2802	179895	927439	1.03898e+06	309884	55513	427847	87240.8	667009	965424	526346	8.45526e+06	668107
HexCer 37:1;O2	1.20963e+06	1.02176e+06	1.75951e+06	631297	1.11438e+06	847431	859072	1.052e+06	614586	753061	1.88706e+06	473214	1.43964e+06
PA 40:8
PG 34:3	5.0667e+06	6.77323e+06	8.59499e+06	1.21499e+07	1.05995e+07	9.31967e+06	4.01354e+06	1.08359e+07	5.61902e+06	7.61113e+06	5.85324e+06	4.68973e+06	6.88405e+06
PA O-40:1
PC 33:2	6.85332e+08	7.56842e+08	9.73584e+08	7.74908e+08	8.01234e+08	6.52326e+08	810493828	7.13122e+08	8.69589e+08	1078859263	1006854178	8.66523e+08	9.16923e+08
PC O-34:2	5.08276e+06	6.10482e+06	6.13175e+06	5.9687e+06	6.80138e+06	1.39142e+07	7.48101e+06	2.38254e+07	6.80665e+06	5.84502e+06	6.34398e+06	1.25046e+07	6.71565e+06
PA 40:7	7560.16	6136.66	17348.2		0.145552	1.03782	19107.4	3237.22	18202.8	0.794336	2682.72	107160	63150
PG O-35:2	539035	355834	670345	478190	424049	630992	252302	525904	325867	647605	871600	639448	853345
PA 39:0	56945.3	54314.5	48772.9	48713.8	45072.9	100927	46058.3	78062	55142.6	18965.4	74248.7	35962.6	20474.2
PA O-40:0	456555	693482	672733	402663	479301	528304	516000	533460	442481	432050	666252	324022	515272
SM 37:1;O2	5.42019e+07	5.98803e+07	6.52741e+07	3.31319e+07	4.28307e+07	5.09244e+07	3.64497e+07	4.96173e+07	3.82041e+07	3.96848e+07	9.00455e+07	2.9975e+07	7.29483e+07
PE 37:7	83976.9	172038		117.143	50990.5	255502	66359	331146	38979	137743	25.1978	764053	84458.2
PE O-38:7	6.7074e+07	6.87093e+07	6.52734e+07	4.77117e+07	5.66089e+07	8.26291e+07	5.82833e+07	9.39719e+07	5.26217e+07	6.23021e+07	5.75975e+07	1.46239e+08	5.68348e+07
PC 33:1	9.89969e+07	1.07146e+08	7.43217e+07	8.50078e+07	9.40703e+07	9.422e+07	4.60311e+07	1.43804e+08	8.28586e+07	8.36245e+07	5.81441e+07	6.94641e+07	6.24161e+07
PC O-34:1	2.66763e+07	3.08452e+07	2.93912e+07	3.81275e+07	3.88256e+07	5.93346e+07	3.61409e+07	1.00984e+08	2.42281e+07	2.39595e+07	2.92765e+07	3.11864e+07	2.61804e+07
PA 40:6	514144	349572	779789	258735		233575	146686	252997	57268.6	348132	432840	3.42934e+06	10119.7
PG 34:1	8.30169e+08	8.11518e+08	9.73029e+08	6.15297e+08	7.09971e+08	726179357	5.02464e+08	921417986	6.32154e+08	6.85892e+08	8.84349e+08	6.59649e+08	808671259
PE O-38:6	7.11861e+07	7.92069e+07	7.12725e+07	6.36111e+07	7.15604e+07	111935952	6.49964e+07	1.68591e+08	6.09302e+07	6.54032e+07	6.68668e+07	1.00237e+08	6.81542e+07
PC 33:0	1.47602e+07	1.50184e+07	1.56483e+07	1.53145e+07	1.61715e+07	2.4177e+07	1.14168e+07	2.81579e+07	1.60501e+07	1.75589e+07	1.58574e+07	1.21864e+07	1.73233e+07
PC O-34:0	1.96409e+06	3.23175e+06	1.97341e+06	2.77581e+06	2.73e+06	4.33344e+06	2.30402e+06	8.70483e+06	4.49172e+06	3.51339e+06	3.54477e+06	3.1048e+06	3.00796e+06
PA 40:5	545738	340319	795553	315666		192059	124103	254610	87141.6	346969	457703	3.51531e+06	49363.5
PG 34:0	3.21918e+07	3.64064e+07	3.2695e+07	2.82085e+07	3.23561e+07	5.03306e+07	2.87046e+07	7.73599e+07	2.76385e+07	3.00134e+07	3.06172e+07	41424893	3.04967e+07
PG O-35:0	497355	387857	832265	772452	353872	692299	770124	463886	537243	488347	837308	416011	576571
PC 34:6	1.85939e+06	1.16736e+06	1.28357e+06	1.6782e+06	1.51296e+06	3.24252e+06	2.1493e+06	2.79656e+06	3.96615e+06	4.07816e+06	2.8882e+06	2.66375e+06	2.79498e+06
PE O-38:5	190858026	2.08389e+08	2.17562e+08	1.65039e+08	1.87063e+08	3.50031e+08	1.66182e+08	4.83262e+08	2.07589e+08	2.32802e+08	2.21657e+08	1.76744e+08	2.15077e+08
PG 35:6									24565.1	12821
PI O-29:1		4690.28	8559.31	51.3062	3678.68	8585.37			42960.5	30208.6	38745.2	15643.1	24222.4
PG O-36:6	94294.4	61168	455177	14430.1	45411.7	363020	31775.8	317393	272888	290464	400117	163643	441888
PA 40:4	664762	409558	968508	661285	28349.9	439899	176000	453911	37972.9	759496	704696	4.42028e+06	24993.1
PC 34:5	6.46352e+06	4.71477e+06	3.48607e+06	3.17401e+06	4.41404e+06	3.15705e+06	4.86749e+06	4.22485e+06	5.82964e+06	4.12891e+06	4.09314e+06	4.10153e+06	3.25708e+06
Cer 47:1;O4											7.27291e+06
PG 35:5	3.19482e+06	3.50772e+06	5.24969e+06	2.75789e+06	3.2797e+06	5.2725e+06	3.85049e+06	3.68187e+06	4.72689e+06	3.89776e+06	5.69512e+06	3.58355e+06	5.02208e+06
PA 40:3	70482.9	58561.1	155029	23500	15.2332		7381.26	62795		96864.8	47778.4	428109
PC 34:4	4.38099e+07	4.75769e+07	4.93673e+07	4.8874e+07	4.79834e+07	5.629e+07	3.25624e+07	5.17908e+07	6.37396e+07	5.64864e+07	5.35567e+07	4.98331e+07	5.83017e+07
PC O-35:4	3.05597e+06	5.31658e+06	5.06945e+06	6.37926e+06	6.08187e+06	8.06637e+06	5.13199e+06	1.36466e+07	5.10631e+06	5.21161e+06	5.01366e+06	6.98718e+06	3.7197e+06
HexCer 38:2;O2	1.54256e+06	1.49922e+06	5.17997e+06	809827	1.81974e+06	2.01781e+06	693752	750067	985657	618386	834715	1.29879e+07	1.17949e+06
PG 35:4	1.94462e+06	1.84373e+06	2.29468e+06	1.38271e+06	1.90892e+06	1.64833e+06	2.14992e+06	1.67465e+06	1.75531e+06	1.59225e+06	1.73746e+06	1.14047e+06	1.40622e+06
PA 40:2							3672.06
PS 34:3	12035.1	12643.3	7434.39	11829.4	18899.4	30474	17417.9	94282.1	25023.8	17996.7	8731.7	39778.5	10342.9
PS O-35:3	579265	640873	882265	821399	774226	960363	660069	1.15061e+06	1.13297e+06	1.18997e+06	1.36753e+06	958346	1.05603e+06
PC 34:3	263455507	2.70648e+08	2.7624e+08	2.92365e+08	2.97428e+08	3.47971e+08	2.57998e+08	3.43092e+08	4.92562e+08	3.66024e+08	3.79919e+08	385085663	4.09787e+08
HexCer 38:1;O2	4.41171e+07	3.57718e+07	6.0967e+07	2.16202e+07	3.34545e+07	3.09015e+07	2.40049e+07	3.19773e+07	1.69567e+07	2.23424e+07	4.87068e+07	1.07889e+07	3.21724e+07
PG 35:3	421944	612134	1.06137e+06	1.23576e+06	1.01554e+06	1.11652e+06	338596	1.24309e+06	689960	1.05672e+06	673669	634022	772097
PG O-36:3		20567.4	14764.6	13071.3				7909.29	10388.1	21275.8
PA 40:1
SM 38:2;O2	5.60825e+07	5.75661e+07	7.03874e+07	3.16596e+07	4.25347e+07	6.09001e+07	3.45712e+07	5.28031e+07	3.50741e+07	4.28484e+07	9.3278e+07	2.78827e+07	7.01502e+07
PE 38:8	1.19293e+07	8.98942e+06	2.94824e+07	7.42084e+06	6.88347e+06	4.03073e+07	7.31783e+06	3.04561e+07	2.64749e+07	3.02268e+07	3.5484e+07	1.45689e+07	4.14862e+07
PS 34:2	466374	515188	652172	431754	700373	1.58561e+06	469451	2.33338e+06	870774	1.32515e+06	1.11832e+06	874375	1.06602e+06
PS O-35:2	510586	554558	774560	700430	523770	801944	752730	988912	1.07078e+06	1.1693e+06	1.07909e+06	828302	925410
PC 34:2	5885127545	6361391241	7758925110	6498148560	6472903814	7809737302	7661629553	6618558547	7871729681	8594079582	8582128836	7841193082	9115590526
PC O-35:2	1.50148e+07	1.51831e+07	1.16343e+07	6.65018e+06	1.42963e+07	2.34363e+07	4.09024e+06	1.5023e+06	9.46182e+06	1.32066e+07	9.63039e+06	1.16832e+07	1.76571e+07
HexCer 37:1;O3	2.6859e+07	2.46439e+07	2.80284e+07	2.4918e+07	2.80211e+07	2.87652e+07	3.23023e+07	2.72373e+07	3.74964e+07	3.3241e+07	3.76311e+07	3.41256e+07	3.76005e+07
HexCer 38:0;O2		233920	75729.4	109268	186953	35634.6	624331	57621.9	13394.7		13746.6	210850
PA 41:7										21836.9
PG 35:2	4.2632e+06	4.18207e+06	6.13228e+06	4.67108e+06	3.90778e+06	5.97316e+06	2.8404e+06	5.03051e+06	5.23372e+06	7.96133e+06	6.17985e+06	4.8026e+06	6.69904e+06
PA O-42:7								2238.76				7127.55	5149.38
PG O-36:2	29513	51260.8	33329.4	21573.9	39639.1	104816	59944	84595	29789.1	100747	42643.5		72120
PA O-41:0	85211.5	78270.6	75342.4	60532.9	66076.6	68511.3	69713.3	84509.4	184903	143732	109131	155466	146731
SM 38:1;O2	8.83851e+08	9.80663e+08	1269585240	5.78887e+08	6.91403e+08	9.77687e+08	719670350	8.89475e+08	5.90724e+08	7.02098e+08	1237983156	3.91256e+08	9.94647e+08
PE 38:7	1.25406e+07	1.21321e+07	1.07817e+07	8.98315e+06	8.49657e+06	1.27237e+07	9.60771e+06	1.12274e+07	1.34196e+07	1.06808e+07	1.06786e+07	6.85256e+06	1.57384e+07
PS 34:1	1.01294e+06	1.10731e+06	1.09287e+06	881685	1.55362e+06	2.75323e+06	1.19141e+06	6.20662e+06	692435	847449	1.19027e+06	734560	883259
PS O-35:1	8400.51	8380.62	11492.1	14760	11627.2	22134.8		7884.59	12651.4	21141.4		9400.08
PC 34:1	5456298999	5637881113	5871314079	5447782935	5080212601	5817242791	5427540655	5846921897	5586843081	5827314714	5227340740	5813071038	5463644718
PC O-35:1	2.86655e+07	2.87579e+07	3.14614e+07	2.80231e+07	2.82829e+07	3.25561e+07	2.96646e+07	3.09567e+07	3.07717e+07	2.96473e+07	2.32751e+07	3.25995e+07	2.87572e+07
PG 36:8	34647.3	46893	18425.3	53863.4	81310.8	79810	47709.4		85522.1	102085	29740.9		61650.1
PA 41:6		7761.41	7557.94		3820.62	54392.1	15812.3	146401	25132.3	38272.2	4842.38	43210.7	144.143
PG 35:1	1.0794e+07	1.23516e+07	1.488e+07	9.0032e+06	1.04777e+07	1.19406e+07	8.41486e+06	1.57229e+07	1.20178e+07	1.45067e+07	1.53993e+07	1.22882e+07	1.29035e+07
PA O-42:6	885153	1.05917e+06	1.17081e+06	1.00021e+06	1.11925e+06	1.21088e+06	1.0644e+06	1.64221e+06	737470	909838	1.06693e+06	614516	848429
SM 38:0;O2	1.50327e+07	1.92008e+07	2.6362e+07	1.33822e+07	1.37942e+07	1.88655e+07	2.51805e+07	1.88514e+07	1.2486e+07	1.37016e+07	2.13671e+07	1.07796e+07	1.8185e+07
PS 34:0	246612	235953	275710	219416	419113	724891	312672	2.17855e+06	93088.8	125920	282081	178765	138249
PS O-35:0	2.39219e+06	1.77459e+06	2.84673e+06	1.55227e+06	1.95886e+06	2.45901e+06	3.02012e+06	2.00484e+06	2.06189e+06	2.17277e+06	2.13337e+06	1.21402e+06	1.95973e+06
PC 34:0	4155.09	26939	11817.7	27642.8	5675.94	4608.27	25318.5	13434.2		7148.97	9038.24	14808.8	19711.5
PC O-35:0	23200.7	4129.81	4586.59	11054.5	21358.9	4551.71	14596.5	9828.93	64259.6	32384.4		47065.6	28127.4
PI 29:2		48762.3				157613					86239	2316.84
PI O-30:2	2.4686e+06	3.3649e+06	2.79304e+06	1.63906e+06	1.67071e+06	2.80347e+06	4.03936e+06	3.0964e+06	2.55609e+06	3.16011e+06	3.19834e+06	2.34615e+06	2.56309e+06
PG 35:0	1.48927e+06	1.58195e+06	2.33289e+06	1.72023e+06	1.56934e+06	2.38769e+06	2.09248e+06	2.2298e+06	1.77236e+06	1.9202e+06	2.03587e+06	1.40252e+06	2.16218e+06
PA O-42:5	286626	502568	1.06082e+06	367349	394617	2.20181e+06	318355	2.50724e+06	784345	1.03414e+06	711840	724148	757779
PG O-36:0	2.47976e+07	2.79146e+07	2.93478e+07	2.35355e+07	2.68407e+07	3.15174e+07	2.97734e+07	3.75944e+07	1.79689e+07	2.21381e+07	2.39615e+07	1.47651e+07	2.17897e+07
PS 35:6	122950		115013		79233.6	67578.1		55645.5	40030.8	35623.4	124408		111307
PS O-36:6	6.21972e+06	3.98379e+06	4.98969e+06	4.28668e+06	4.56131e+06	4.29827e+06	3.65057e+06	4.57573e+06	5.22795e+06	4.97513e+06	4.26817e+06	2.62562e+06	3.59076e+06
PC 35:6	1648035644	1564751329	1644696252	1264500937	1321424857	1709900366	1848439417	1580267652	1578795961	1669580190	1756098675	1110152835	1693365426
PG 36:6	506277	538416	798346	633634	572214	837287	239414	737489	642871	781327	508817	298535	719843
PI O-30:1	1.00657e+06	471200	738309	852353	638341	336984	97266.1	181059	862368	367997	476791	326295	294495
PA 41:4	3887.55	6785.5			4574.25	45110.9	5473.92	12622.2				6510.8
PA O-42:4
PS 35:5	269364	401553	429113	482062	471046	206248	245024	269250	600074	183803	260472	380435	369634
PS O-36:5	9.63327e+06	9.99722e+06	9.77951e+06	7.21737e+06	8.05168e+06	1.12353e+07	6.66651e+06	1.39678e+07	8.78669e+06	9.70459e+06	1.15505e+07	6.49348e+06	1.00669e+07
PC 35:5	1044196158	9.39308e+08	9.3985e+08	9.01123e+08	8.97215e+08	8.44343e+08	5.50382e+08	8.56929e+08	8.59841e+08	8.86287e+08	9.31804e+08	6.72459e+08	8.34473e+08
PC O-36:5	3.20404e+07	3.76587e+07	3.31727e+07	3.15378e+07	3.4364e+07	5.20802e+07	3.61393e+07	5.61883e+07	3.77088e+07	3.70376e+07	3.36748e+07	5.93495e+07	3.67792e+07
PA 42:10		259650	219019	339794	285036	59035.8	94034.4		57598.4		60812	128588	243593
PI 29:0	693837	674197	783883	633664	872159	322987	587596	656939	502854	946641	1.00377e+06	506515	616863
PG 36:5	3.90515e+06	3.82676e+06	7.4443e+06	3.84499e+06	5.43424e+06	9.36408e+06	2.54219e+06	1.03131e+07	6.24688e+06	9.22171e+06	6.48605e+06	3.70761e+06	7.55209e+06
PI O-30:0	7.56864e+06	8.13502e+06	9.09754e+06	6.18551e+06	7.63751e+06	6.09701e+06	6.25035e+06	7.84273e+06	7.5958e+06	7.98049e+06	8.62605e+06	4.67747e+06	7.51235e+06
PC 35:4	3043050493	3057935522	3377089103	2771996098	2965478452	2554515162	2498728496	2652148321	2610775064	2747436739	3267108589	2148869858	2904144357
PC O-36:4	1.99878e+07	2.29345e+07	1.99551e+07	1.96627e+07	2.53029e+07	5.225e+07	2.71736e+07	1.03526e+08	2.53926e+07	2.07338e+07	3.07572e+07	2.24093e+07	2.71229e+07
PA 42:9											20013.1
PG 36:4	4.13185e+07	3.3658e+07	3.94285e+07	2.77443e+07	3.53198e+07	4.87495e+07	3.322e+07	5.92651e+07	5.99718e+07	4.93969e+07	3.79811e+07	3.43355e+07	5.1379e+07
PC 35:3	7.39517e+06	7.31357e+06	8.0357e+06	3.74478e+07	9.57639e+06	1.19082e+07	5.4367e+06	9.18382e+06	1.19464e+07	9.34174e+06	9.14534e+06	2.28693e+07	1.34944e+07
PC O-36:3	777548	1.08109e+06	858361	2.14899e+06	478484	5.27062e+06	2.07468e+06	1.45567e+07	1.70258e+06	617983	1.48466e+06	3.34095e+06	1.3536e+06
PA 42:8		10447.4			7230.86		10443.1					58372.3
PG 36:3	7.5203e+07	106580443	1.73249e+08	1.40256e+08	1.05545e+08	2.5463e+08	7.79839e+07	334813367	1.18542e+08	1.82488e+08	1.21997e+08	1.10385e+08	1.47932e+08
PG O-37:3	675803	563661	533280	394036	596846	478427	378984	385727	313820	580552	504537	86485.2	407124
SM 39:2;O2	1.63173e+07	1.26515e+07	1.19234e+07	1.08156e+07	9.18755e+06	1.07317e+07	5.31713e+06	1.32186e+07	1.45322e+07	1.28564e+07	1.91236e+07	8.62149e+06	1.72281e+07
PE O-40:8	2.24058e+07	2.28081e+07	2.19538e+07	1.58617e+07	1.99129e+07	2.64133e+07	2.08967e+07	3.28512e+07	1.70322e+07	2.01007e+07	2.22654e+07	5.54949e+07	1.95296e+07
PS O-36:2	61073.5	55672.3	15681.1	16068	26683.2	11725.2	9869.71	37637.3	94410.5	74364	13321		9797.74
PC 35:2	7.76999e+07	7.991e+07	8.84226e+07	9.13916e+07	9.08829e+07	7.9783e+07	6.57855e+07	8.39385e+07	1.08857e+08	130195847	1.09741e+08	1.0099e+08	1.03041e+08
PC O-36:2	1.52326e+06	2.45263e+06	1.95086e+06	2.67802e+06	2.58484e+06	6.03669e+06	3.25097e+06	1.37756e+07	4.507e+06	3.21786e+06	2.84773e+06	5.83066e+06	4.71957e+06
HexCer 38:1;O3	205444	141555	914064		225734	305717	43888.2	81463.9	113510	115186	89534.9	2.38074e+06	154414
PA 42:7	109804	21179.9	88081.3	89391	113001	229133	55722.1	162008	103907	165170	55723	57238.9	147468
PG 36:2	2.73306e+08	2.83359e+08	396994588	1.67005e+08	211590664	2.59585e+08	1.92721e+08	2.95757e+08	3.13481e+08	5.70574e+08	3.70017e+08	2.54553e+08	3.08138e+08
PG O-37:2	498722	403453	740504	649892	669755	1.05242e+06	304847	1.36909e+06	419109	231589	273302	306482	394736
PA 41:0	7422.02	1981.83	45842.8	67831.7	38851.3	48940.4	13548.7		48116.9	6594.72	10301.2	85073.8	29432.7
PA O-42:0	2.49282e+06	2.58791e+06	2.49405e+06	1.87661e+06	1.7099e+06	2.49608e+06	1.98721e+06	2.8267e+06	4.10246e+06	3.70637e+06	2.80224e+06	2.54299e+06	2.99476e+06
SM 39:1;O2	2.00395e+08	194898573	2.07002e+08	1.32803e+08	1.3254e+08	1.77129e+08	1.1056e+08	2.12442e+08	3.35473e+08	3.08956e+08	320588023	2.0134e+08	3.69584e+08
PE O-40:7	6.39961e+07	6.53775e+07	7.40451e+07	4.52924e+07	5.6524e+07	9.68983e+07	5.65384e+07	1.07811e+08	6.81953e+07	9.00203e+07	7.99084e+07	1.6363e+08	6.81087e+07
PS O-36:1	6100.46	26466.3	5781.85	53970.9	38033.3	17145.4	29341.6	44598.9	70974	37949.8	6142.91	29683.4	44582.7
PC 35:1	5.01477e+07	5.00833e+07	4.64118e+07	4.49298e+07	4.39426e+07	3.85154e+07	3.34039e+07	5.37892e+07	4.45742e+07	5.31772e+07	4.28631e+07	4.43065e+07	4.2532e+07
PC O-36:1			528419	597869	60151.8	2.46475e+06	259240	3.21758e+06	319999	329284		727674	284090
HexCer 38:0;O3	5.25818e+06	4.41576e+06	5.11223e+06	1.76488e+06	3.00314e+06	2.75734e+06	1.98025e+06	2.88025e+06	2.72148e+06	3.35749e+06	5.01841e+06	1.69869e+06	3.65817e+06
PA 42:6	27978.4	102.506	168.205	264.153			5072.4				108.189	778481
PG O-37:1	231919	222563	371864	134652	132665	151578	187507	138749	119764	373042	49351	256818	129398
SM 39:0;O2	1.22766e+06	1.79232e+06	1.95172e+06	1.08728e+06	1.30517e+06	1.4845e+06	1.45738e+06	1.651e+06	1.48102e+06	1.16902e+06	1.94631e+06	970120	1.71599e+06
PC 36:7	2.48732e+06	2.21668e+06	1.39476e+06	2.07032e+06	2.24794e+06	2.43696e+06	1.21067e+06	1.7434e+06	2.77668e+06	1.98035e+06	2.45411e+06	1.73247e+06	2.77748e+06
PS 35:0							29313.6		4779.87	1.9018e+07	77438.7
PE O-40:6	3.75345e+07	4.14367e+07	3.85777e+07	3.11272e+07	3.74352e+07	5.98803e+07	3.2486e+07	7.96214e+07	4.46787e+07	4.62176e+07	4.23962e+07	7.97506e+07	4.20961e+07
PS O-36:0	21917.7	34060		37041.2	75059.2	130660	98436.5	71519.2	80886.5	68131.5	12917.9	169652	81224
PC O-36:0	483181	290009	551652	83528.3	187565	224360	133220	234222	241831	285623	400370	139001	284435
Cer 50:2;O3	1.69357e+06	653204		280387	583250		88781		61949
PA 42:5	160654	65991.9	9170.49	351359	279361	7014.3	59361.9	383.14	54258.2	17664.5	10021.6	120507	40819.5
PG 36:0	1.75179e+07	1.90719e+07	1.77051e+07	1.47384e+07	1.72039e+07	2.60577e+07	1.50669e+07	3.59387e+07	1.98392e+07	2.0108e+07	1.87778e+07	3.23277e+07	1.88622e+07
PG O-37:0	529684	573012	584164	345913	561509	568125	486975	583488	447976	486753	729961	527599	477614
PC 36:6	3.91181e+07	4.27924e+07	3.7883e+07	2.06297e+07	2.60679e+07	3.44222e+07	4.18163e+07	4.23858e+07	3.92813e+07	3.74988e+07	4.64417e+07	2.44308e+07	4.13203e+07
PE O-40:5	4.26152e+07	4.85922e+07	5.10756e+07	3.62111e+07	4.40773e+07	7.90317e+07	3.77718e+07	9.90906e+07	5.27872e+07	6.4149e+07	5.57298e+07	5.08948e+07	5.09832e+07
PG 37:6	422352	395282	452511	231103	265192	262299	197853	123882	111727	133622	160550	59018.3	65354.3
PI O-31:1	2.74991e+06	2.6196e+06	2.98774e+06	2.48114e+06	1.8944e+06	4.9032e+06	3.30142e+06	4.33796e+06	4.11109e+06	3.81118e+06	3.31974e+06	2.13602e+06	4.30009e+06
PA 42:4		7796.2										31440.1
PS 36:5	150009	182144	198679	136571	227819	297391	280180	299549	288415	325194	336267	180568	284461
PC 36:5	1.65794e+08	1.59543e+08	1.5114e+08	1.58063e+08	1.72113e+08	154614747	1.39365e+08	1.63181e+08	2.17374e+08	165403230	1.93469e+08	1.47019e+08	1.71417e+08
Cer 49:1;O4											2.20683e+06
PI 30:0	23718.1	49353.8	23296.1	26832.7	71066	84358	101613	93182.3	107538	77870.2	85644.3	78578.7	42837.7
PG 37:5	2.85707e+06	3.40723e+06	3.55023e+06	1.71277e+06	2.05135e+06	2.8732e+06	3.66877e+06	3.29547e+06	2.78475e+06	1.98335e+06	3.0314e+06	1.61884e+06	2.68111e+06
PI O-31:0	2.12336e+06	1.96549e+06	953764	280294	1.90542e+06	526997	1.46139e+06	2.25493e+06	1.91938e+06	1.55301e+06	2.09731e+06	1.21784e+06	426812
PG O-38:5
PA 42:3
PE 40:10	50412.1	29467.9	141586	37854	19804.9	330932	15322.2	201212	201054	237428	283361	362844	323691
PS 36:4	2.54321e+07	2.30749e+07	2.29752e+07	1.32289e+07	2.29693e+07	2.94416e+07	2.06907e+07	3.02223e+07	2.50484e+07	2.33555e+07	2.8432e+07	1.8012e+07	2.45218e+07
PC 36:4	4959343912	4785037945	4270915655	3695853869	4471171251	4296844439	3472331422	4681675671	4217664927	4162476321	4736240275	3979173747	4431244564
PC O-37:4	1.60089e+07	1.64658e+07	1.49348e+07	1.13805e+07	1.82693e+07	17726792	1.51275e+07	1.60649e+07	1.76678e+07	1.91994e+07	1.83874e+07	1.74022e+07	1.70776e+07
HexCer 40:2;O2	9.34092e+06	8.63466e+06	3.07379e+07	9.05809e+06	1.2495e+07	1.24279e+07	4.61715e+06	5.1638e+06	5.0931e+06	3.21795e+06	4.40915e+06	3.64251e+07	7.6662e+06
PG O-38:4	5194	6925				9579.55	6283.88	7228.54	8483.11	5151.62			6505.05
PA 42:2	6117.65										7226.21	0.122726	0.228263
SM 40:3;O2	45138730	4.10227e+07	4.28357e+07	3.27575e+07	3.48765e+07	5.24704e+07	2.83758e+07	5.11728e+07	3.68141e+07	4.19162e+07	5.37522e+07	2.16473e+07	4.45335e+07
PE 40:9	2.44347e+06	1.68468e+06	5.56273e+06	1.66446e+06	1.43624e+06	7.92875e+06	1.07948e+06	5.13214e+06	4.35015e+06	5.39762e+06	6.18077e+06	3.48466e+06	7.35043e+06
PS 36:3		76278.2		333684	389835	683821		2.04235e+06		108749		442803
PS O-37:3	163426	185245	320098	258584	185207	293056	554327	547757	851100	703026	419013	856996	517795
PC 36:3	1545722162	1497465408	1607314755	2018268041	1724221214	9.932e+08	7.5783e+08	9.72093e+08	1142448343	1089179005	1184235646	1150642898	9.45075e+08
PC O-37:3	1.4826e+06	1.50678e+06		1.17757e+06	786113	557485		835270	660681	795869	527216	1.27135e+06
HexCer 39:2;O3	2.13738e+06	3.41203e+06	845157	3.87288e+06	5.3037e+06	1.28983e+06	666927	703291	1.11296e+06	1.13911e+06	960706	2.73644e+06	581524
HexCer 40:1;O2	1.47424e+08	1.05746e+08	1.77797e+08	7.93671e+07	9.54419e+07	1.27144e+08	7.51073e+07	1.93772e+08	1.36514e+08	1.63883e+08	1.59633e+08	7.71691e+07	1.49241e+08
PG 37:3	396738	538300	765100	930392	849211	1.11592e+06	235411	1.73326e+06	704983	820550	435689	635983	498977
PA 42:1	5535.24			3692.75		9995.51	4690.09	4341.27	22539.4	4069.6		11426.2	18180.6
SM 40:2;O2	6.02408e+08	4.92295e+08	5.39343e+08	4.25177e+08	3.89609e+08	506158570	2.8829e+08	5.46869e+08	5.69962e+08	5.74737e+08	636498362	3.12521e+08	6.32477e+08
PE 40:8	3.45244e+07	3.29762e+07	5.16502e+07	2.94024e+07	3.4125e+07	4.75389e+07	2.87702e+07	3.69617e+07	4.72334e+07	5.39944e+07	5.61925e+07	5.41423e+07	5.03828e+07
PS 36:2	5.60129e+06	5.92248e+06	7.19712e+06	4.35537e+06	8.74498e+06	1.44276e+07	5.81146e+06	2.59208e+07	8.14186e+06	1.04786e+07	1.22544e+07	9.47491e+06	8.25386e+06
PS O-37:2							2173.8	66161.7				19453.7
PC 36:2	2963648806	2873795988	3248267111	3254713670	3378088011	2532250460	3740704155	2673848199	2837442459	3139980803	3453330988	2768912715	2966861536
PC O-37:2	6.99192e+06	6.16871e+06	5.94269e+06	9.11371e+06	5.52191e+06	5.94819e+06	1.0366e+07	2.18786e+06	5.68966e+06	8.78151e+06	5.96317e+06	8.2384e+06	6.93538e+06
HexCer 39:1;O3	1.43752e+07	1.27583e+07	1.40555e+07	1.58077e+07	1.60756e+07	1.21737e+07	1.55419e+07	1.04651e+07	1.25821e+07	1.2089e+07	1.23372e+07	1.37269e+07	1.31571e+07
HexCer 40:0;O2			108442			67091.8	363.474			13684.2		9230.12
PG 38:9	413783	344542	444453	230406	245360	638710	261026	274353	337946	349421	236146	129307	402154
PG 37:2	1.35737e+06	1.32048e+06	1.73117e+06	1.01346e+06	1.10221e+06	1.414e+06	798604	2.02607e+06	2.62466e+06	4.66173e+06	1.88636e+06	1.65885e+06	1.74703e+06
PA 42:0
SM 40:1;O2	3685497643	3480449011	4306417009	2576537054	2459330779	3728422655	2694680519	4287252228	5372026613	5903955109	4698456334	2800828398	5337805073
PS 36:1	8.99151e+06	9.78082e+06	1.40085e+07	6.67799e+06	1.61912e+07	1.87221e+07	9.64878e+06	2.54345e+07	9.84223e+06	1.06415e+07	1.38259e+07	1.35329e+07	1.02785e+07
PS O-37:1	427606	332530	375377	215540	189775	376237	434398	293730	394189	274847	223173	302718	193173
PC 36:1	2.22467e+08	266957143	1.57189e+08	172050210	1.95428e+08	1.47087e+08	1.98552e+08	3.03973e+08	1.35562e+08	9.73876e+07	7.9413e+07	204932001	5.67271e+07
HexCer 38:1;O4	9.10543e+06	8.21014e+06	1.10093e+07	6.44092e+06	4.73937e+06	8.68066e+06	6.32878e+06	1.08333e+07	1.26103e+07	1.68832e+07	1.11569e+07	7.9134e+06	1.69394e+07
PG 38:8	698503	674514	848907	702512	612525	984598	403484	629890	728089	850783	514371	258901	800307
PA 43:6	270238	263515	343478	309207	583071	468132	231657	646415	984879	337477	651893	798103	287642
SM 40:0;O2	3.57704e+07	4.29981e+07	5.71335e+07	3.58187e+07	3.30155e+07	4.38317e+07	5.66853e+07	5.38304e+07	4.2323e+07	4.45636e+07	4.77597e+07	2.82245e+07	4.60633e+07
PS 37:7	157877	216668	200614	80841	84467	87681.9	332872	21554.8	357891		156848	77404	181417
PS O-38:7	2.97086e+06	3.46601e+06	2.75694e+06	2.5203e+06	2.41546e+06	2.55903e+06	3.25005e+06	2.35789e+06	2.52767e+06	3.05016e+06	2.3292e+06	2.41395e+06	2.80536e+06
PC 37:7	4.66983e+08	4.22327e+08	4.16327e+08	3.94838e+08	3.76979e+08	4.24967e+08	3.96739e+08	3.5036e+08	3.69826e+08	3.84592e+08	4.03088e+08	355098424	4.12562e+08
PS 36:0	1.09467e+07	1.22398e+07	6.64587e+06	1.56294e+07	1.53378e+07	1.33689e+07	7.61547e+06	1.62769e+07	1.61745e+07	7.04253e+06	9.47018e+06	1.31706e+07	1.15131e+07
PC O-38:7	1.94706e+07	2.02699e+07	2.21731e+07	1.7986e+07	1.65818e+07	2.74462e+07	2.29527e+07	2.54277e+07	22737532	2.53871e+07	2.31441e+07	1.98792e+08	2.40834e+07
PS O-37:0	778846	645937	991992	584039	535552	726514	471675	619713	913766	709061	515862	765008	888507
PC O-37:0						455.335	98967.3
PI 31:2			60053.8									143996
PG 38:7	1.23694e+07	1.17615e+07	1.56356e+07	1.48189e+07	1.2619e+07	1.79337e+07	6.5813e+06	1.28065e+07	1.15796e+07	1.31132e+07	1.12629e+07	4.98203e+06	1.33235e+07
PI O-32:2	1.04337e+06	1.46406e+06	1.34517e+06	993069	966449	397468	1.67646e+06	836338	1.18596e+06	1.32602e+06	978334	1.63593e+06	1.23132e+06
PG 37:0	641137	909446	1.07757e+06	854937	718291	615844	1.57004e+06	167109	738390	1.27277e+06	584754	1.06132e+06	840064
PG O-38:0	6.75754e+06	9.42382e+06	8.78557e+06	4.9108e+06	7.7899e+06	8.68848e+06	7.81716e+06	7.66512e+06	5.67872e+06	5.96371e+06	8.48807e+06	9.88422e+06	6.33193e+06
PC 37:6	5.85318e+08	6.77723e+08	6.96563e+08	5.84234e+08	5.72144e+08	5.25787e+08	8.47606e+08	4.75159e+08	5.68691e+08	6.62456e+08	5.55623e+08	787021345	6.07138e+08
PC O-38:6	2.56185e+07	2.67449e+07	2.41624e+07	2.35756e+07	2.11411e+07	3.49014e+07	2.88902e+07	4.5867e+07	2.60559e+07	2.63296e+07	2.85391e+07	1.00086e+08	3.18054e+07
PG 38:6	1.16601e+07	9.53921e+06	1.14883e+07	1.34604e+07	9.90856e+06	2.16017e+07	6.48959e+06	1.45619e+07	1.14295e+07	1.3898e+07	9.66845e+06	7.86285e+06	2.09628e+07
PA 43:4	1.80458e+07	2.21091e+07	1.80797e+07	2.26775e+07	2.24876e+07	2.89516e+07	1.78004e+07	4.45952e+07	1.60021e+07	1.81652e+07	1.93966e+07	1.67047e+07	1.83498e+07
PC 37:5	8.9412e+07	6.10899e+07	2.70619e+07	3.94055e+07	4.14325e+07	3.86526e+07	1.37298e+07	1.0653e+08	6.25703e+07	4.39078e+07	3.83467e+07	1.4053e+08	3.65995e+07
PC O-38:5	8.32958e+07	9.4966e+07	9.55225e+07	1.03331e+08	1.06416e+08	2.10193e+08	1.07106e+08	3.56885e+08	9.3419e+07	1.02597e+08	1.23827e+08	1.12049e+08	106574612
PA 44:10													32466
PG 38:5	6.90507e+07	8.24101e+07	1.19699e+08	8.82805e+07	9.19045e+07	1.81935e+08	4.88621e+07	2.64704e+08	9.92792e+07	1.15141e+08	9.63398e+07	6.11208e+07	1.20517e+08
PI O-32:0	710827	928065	1.17265e+06	688009	398516	963268	507187	959530	708946	712193	1.36703e+06	334149	1.46551e+06
PS 37:4	3.39884e+06	3.20059e+06	3.57511e+06	2.88967e+06	2.66015e+06	4.17029e+06	3.26121e+06	4.2153e+06	3.81088e+06	3.55182e+06	3.84438e+06	3.98511e+06	3.90285e+06
PS O-38:4	451623	494996	340081	230340	239348	223189	130246	282542	216212	147538	146283	25753.9	170879
PC 37:4	1.22634e+08	1.29253e+08	122689372	1.08648e+08	1.21633e+08	1.18363e+08	8.16201e+07	1.5699e+08	1.44259e+08	1.52843e+08	1.34572e+08	1.09661e+08	1.30858e+08
PC O-38:4	1.79047e+07	1.71774e+07	1.88557e+07	1.87687e+07	2.64928e+07	4.80713e+07	2.15986e+07	9.41855e+07	2.84026e+07	2.39554e+07	3.25167e+07	2.22288e+07	2.58208e+07
HexCer 41:2;O2	3.28721e+06	3.40534e+06	1.16019e+07	2.67598e+06	4.76048e+06	4.78444e+06	1.79391e+06	2.16848e+06	1.90003e+06	1.04116e+06	1.5879e+06	1.47622e+07	2.58519e+06
PG 38:4	7.58221e+07	8.21382e+07	1.04326e+08	7.34217e+07	7.88855e+07	1.03315e+08	5.34062e+07	1.58815e+08	7.00346e+07	1.06534e+08	7.23898e+07	6.21409e+07	6.9277e+07
PS 37:3	2.82796e+06	2.40752e+06	2.92608e+06	2.10551e+06	1.91805e+06	4.19866e+06	2.00675e+06	3.91975e+06	2.66774e+06	3.3238e+06	3.08746e+06	2.0704e+06	3.94302e+06
PS O-38:3	15189.6	53732.5	24853.2	10602.8	9577.18	16069.7	48321.2	224864	117912		40206.2	231407	180584
PC 37:3	1.12933e+07	1.32892e+07	1.11708e+07	1.73948e+07	1.53191e+07	6.0444e+06	5.07341e+06	6.95337e+06	6.85025e+06	8.16804e+06	8.02292e+06	7.56094e+06	6.09966e+06
HexCer 41:1;O2	2.01968e+07	1.91166e+07	2.71025e+07	1.28561e+07	1.93519e+07	1.8907e+07	1.27895e+07	3.70488e+07	1.52047e+07	1.90869e+07	2.13361e+07	1.25185e+07	1.77819e+07
PA 44:8
PG 38:3	2.84362e+07	2.60892e+07	2.66572e+07	19045108	1.85235e+07	1.59742e+07	1.59144e+07	1.89647e+07	9.49364e+06	1.79376e+07	1.12801e+07	6.99341e+06	1.19013e+07
SM 41:2;O2	1.9509e+08	1.82122e+08	1.5829e+08	1.41856e+08	1.53809e+08	1.60092e+08	1.1381e+08	1.80605e+08	1.43971e+08	1.46992e+08	2.06411e+08	1.18473e+08	1.94809e+08
PC 38:9	1.0871e+06	1.32778e+06	1.37274e+06	789088	821741	1.42821e+06	1.23997e+06	1.2064e+06	1.28175e+06	1.0083e+06	1.04851e+06	741772	1.74264e+06
PC 37:2	1.54504e+07	1.44421e+07	1.29034e+07	2.01331e+07	2.04939e+07	1.33573e+07	1.57367e+07	1.79804e+07	2.43886e+07	2.99613e+07	1.97319e+07	2.17174e+07	1.54611e+07
HexCer 40:1;O3	3.25745e+06	2.61084e+06	6.02264e+06	1.65918e+06	3.3225e+06	2.42251e+06	1.23459e+06	1.69699e+06	1.8244e+06	1.30175e+06	1.67305e+06	7.63071e+06	1.53857e+06
PA 44:7												6589.14
PG 38:2	5.19375e+06	5.51279e+06	7.65947e+06	3.7485e+06	3.69992e+06	5.73531e+06	4.35751e+06	8.47059e+06	8.94872e+06	1.70046e+07	7.08081e+06	7.91311e+06	6.45445e+06
PA 43:0													3091.78
SM 41:1;O2	6.03788e+08	7.28039e+08	7.06074e+08	488119985	6.00442e+08	5.08108e+08	4.63969e+08	5.2215e+08	5.85028e+08	7.13465e+08	6.85242e+08	4.21627e+08	6.0806e+08
PS 38:8	76645.3	79042.8	119713	18539	25274.8	201054	12545.1	45713.2	243637	135003	347102	383331	310803
PS 37:1	5.95345e+06	5.13278e+06	4.99498e+06	5.64444e+06	8.09004e+06	4.21371e+06	6.99198e+06	5.26166e+06	7.44206e+06	8.10041e+06	8.22245e+06	6.99664e+06	7.50037e+06
PE O-42:7	6.23336e+06	6.59684e+06	1.02621e+07	3.90371e+06	5.12386e+06	1.25994e+07	5.95113e+06	8.39416e+06	7.4829e+06	1.66331e+07	1.19326e+07	8.08378e+06	6.94152e+06
PC 37:1	847141	534429	256203	2.13132e+06	2.33858e+06	607857	1.05779e+06	2.85242e+06	2.33873e+06	1.42108e+06	495050	2.77938e+06	367724
PG 39:8	141320	149028	148675	76729.8	114965	233822	66351.6	184000	147798	173694	99560.1	100169	174367
PA 44:6											7461.42
PG 38:1	4.58299e+06	4.53425e+06	6.62389e+06	2.91061e+06	3.75709e+06	7.6633e+06	4.16332e+06	5.67276e+06	5.49586e+06	11521767	7.44564e+06	5.46649e+06	4.58396e+06
SM 41:0;O2	7.20199e+06	8.45683e+06	9.0074e+06	5.79279e+06	6.74684e+06	5.83669e+06	6.9319e+06	6.86393e+06	6.394e+06	5.19008e+06	7.96286e+06	4.48235e+06	7.47704e+06
PS 38:7	740813	684479	567214	309499	623809	683367	687036	735423	777210	615456	633440	707630	564412
PC 38:7	1.10923e+08	9.32378e+07	8.88575e+07	8.29964e+07	9.5404e+07	9.38199e+07	7.47378e+07	9.82642e+07	1.17168e+08	9.24267e+07	1.09095e+08	8.62471e+07	9.95844e+07
PS 37:0	7.24877e+06	6.41907e+06	5.58868e+06	6.46921e+06	7.98301e+06	5.33386e+06	6.15694e+06	6.25328e+06	5.33833e+06	8.31897e+06	6.77079e+06	7.44631e+06	5.80983e+06
PE O-42:6	1.02377e+06	1.31415e+06	1.75216e+06	1.04665e+06	1.18136e+06	3.70498e+06	902635	3.84804e+06	1.3617e+06	2.73207e+06	2.24891e+06	1.56632e+06	1.52506e+06
PS O-38:0	766523	908296	863794	1.46911e+06	1.29922e+06	2.17308e+06	1.20727e+06	4.17525e+06	506005	390332	768410	950289	747438
PC O-38:0	3.18664e+06	2.22296e+06	2.68295e+06	1.17002e+06	1.4803e+06	1.75524e+06	846474	2.03946e+06	2.78847e+06	3.30173e+06	2.72597e+06	1.4278e+06	2.60623e+06
Cer 52:2;O3	681724	485299	69080.6	412232	271208		166852	133653	44655.4	95174.6	133512	80399.2
PI 32:2	380127	347944	295635	166115	392231	392581	405434	481491	494488	427238	429582	442855	366135
PG 39:7	1.10131e+06	1.1605e+06	1.74971e+06	1.46644e+06	1.17677e+06	1.85978e+06	497547	1.28863e+06	1.32703e+06	1.65306e+06	1.11942e+06	628310	1.41273e+06
PG O-40:7												2786.86
PA 44:5
PG 38:0	791112	1.02996e+06	1.32777e+06	763007	775956	2.33738e+06	707414	1.96414e+06	1.16772e+06	2.04454e+06	1.43476e+06	1.25292e+06	1.14483e+06
PG O-39:0	701240	826024	714773	354260	724277	440136	507578	593256	507873	504519	1.05465e+06	441884	716660
PS 38:6	1.60419e+07	1.59467e+07	18695327	7.55532e+06	1.43762e+07	2.27451e+07	1.49878e+07	2.05266e+07	2.00133e+07	2.49012e+07	2.54986e+07	1.85815e+07	2.22987e+07
PC 38:6	3827919674	3750087334	4352294474	3192082397	3688222936	4261435065	3953420613	3840611982	4038517654	4238775382	4725387927	3540659133	4433732432
PE O-42:5	1.28304e+06	1.52848e+06	1.61822e+06	1.06199e+06	1.40968e+06	2.78337e+06	1.13164e+06	3.19201e+06	1.74039e+06	2.65955e+06	1.84136e+06	1.53882e+06	1.36704e+06
PI 32:1	8.84254e+06	8.33856e+06	1.02261e+07	4.08712e+06	8.2627e+06	1.25825e+07	8.08029e+06	1.17949e+07	1.10723e+07	1.34379e+07	1.36723e+07	1.0346e+07	1.26174e+07
PI O-33:1	1.15813e+06	984680	1.26045e+06	1.07142e+06	736103	1.47399e+06	1.48132e+06	1.40521e+06	1.26687e+06	1.15509e+06	914055	1.02314e+06	1.30258e+06
PA 44:4	29.1842								43.1223	1175.81	0.229022
PS 38:5	7.18479e+06	6.09322e+06	5.29642e+06	4.11043e+06	6.13013e+06	7.5475e+06	5.54613e+06	9.46326e+06	7.18686e+06	6.16878e+06	7.20331e+06	5.78614e+06	5.47357e+06
PC 38:5	2374343302	2090972002	2078674823	1900404880	2064514585	2118343035	9.17137e+08	2236153768	2181780451	2108754795	2337821026	1952358512	1983407920
PE O-42:4	237998	308779	245248	384010	373288	607063	104073	276919	329458	497690	312757	299914	142717
PI 32:0	3.48203e+06	2.70678e+06	2.58161e+06	1.96208e+06	2.78019e+06	3.28052e+06	2.44428e+06	4.21887e+06	3.13238e+06	2.66837e+06	3.28704e+06	2.91842e+06	2.38734e+06
PG 39:5	486940	488700	683055	544216	523794	1.22358e+06	250181	2.22893e+06	754581	716329	637940	559093	761598
PI O-33:0	831144	831931	1.14804e+06	867100	713958	1.42701e+06	1.75998e+06	2.17409e+06	2.59367e+06	1.68452e+06	1.30585e+06	2.16413e+06	1.84867e+06
PG O-40:5										4450.82
PA 44:3	373348	632960	922980	499294	545754	651175	454045	486015	428949	638477	764646	204200	514528
PE 42:10	3.53698e+06	3.27915e+06	3.14183e+06	3.93129e+06	3.01317e+06	5.66506e+06	2.41665e+06	4.10265e+06	7.01712e+06	6.08386e+06	6.63424e+06	5.0868e+06	5.7161e+06
PS 38:4	2.09446e+08	2.00594e+08	2.17254e+08	1.06572e+08	1.87296e+08	210090712	1.97104e+08	233403273	1.69612e+08	1.82667e+08	2.49673e+08	1.18311e+08	1.84326e+08
PC 38:4	7580788834	7070572205	6707889730	5347870636	6238805942	5246502692	5498472274	5657754306	5046378148	5404599672	6551334710	3549262816	5492617151
PE O-42:3	12380					29700.4	18938.3	220563				29525.5	7534.81
HexCer 42:2;O2	6.06417e+07	4.6555e+07	6.32946e+07	3.76407e+07	5.19222e+07	9.52792e+07	4.16128e+07	1.84182e+08	3.09862e+07	3.2685e+07	4.6426e+07	4.04089e+07	4.06119e+07
PG 39:4	324881	351143	442040	438406	459913	921411	174692	1.79318e+06	427159	407127	320290	246967	340820
PA 44:2	138533	218519	260325	209263	288820	240625	215762	178202	231196	285774	276671	225427	180039
SM 42:3;O2	3.35097e+08	3.5012e+08	350716291	2.63062e+08	3.34083e+08	4.52523e+08	2.89796e+08	5.01921e+08	2.16185e+08	253405766	4.12079e+08	1.99032e+08	3.43184e+08
PE 42:9	2.01114e+06	1.81572e+06	1.74413e+06	2.09822e+06	1.5233e+06	1.92486e+06	610220	1.83389e+06	2.56804e+06	2.29137e+06	2.04752e+06	2.54673e+06	1.62445e+06
PS 38:3				3.01414e+06		2.00603e+06		1.23409e+07		1.72596e+06		4.94328e+06
PC 38:3	4.4203e+08	4.2527e+08	4.31367e+08	6.57842e+08	5.63298e+08	1.70384e+08	2.99376e+08	1.65557e+08	1.78884e+08	2.09528e+08	1.79526e+08	1.54272e+08	1.34678e+08
HexCer 42:1;O2	3.65948e+07	3.21765e+07	4.90141e+07	2.27557e+07	3.1345e+07	6.15103e+07	2.80759e+07	1.22048e+08	3.6596e+07	3.96662e+07	4.62104e+07	3.81045e+07	3.9406e+07
PG 40:10	76068.2	66377	117164	49281.9	63518.4	76932.9	34423.1	15535.1	170677	110811	85036.4	19696.6	107256
PI O-34:5	160456	114691	78796.4	106875	52799.9	113907	286344	80926.7	142523	77266.3	230539	502146	71170.9
PG 39:3	19506.1	45384.9	23674	55914.3	60836.2	71721.4	3565.19	209918	50193.1	13935.4	24665.5	69148.7	41198.1
SM 42:2;O2	2974277867	2998413103	2902630637	2540879374	2803465209	3195244167	2662563279	3550486057	1497845274	1808864639	2522005119	1381004903	2285713945
PS 38:2	5.88377e+06	6.24357e+06	5.7839e+06	5.69831e+06	7.15037e+06	1.01627e+07	5.58756e+06	1.02084e+07	1.01641e+07	7.96272e+06	9.84001e+06	7.81918e+06	6.70091e+06
PS O-39:2	49239.9	29403.4	50176.5		35676.3	26168.9	14575.4		14392.7	16788.9	85225.1	593.03	36248.7
PC 38:2	4.38884e+07	2.17625e+07	3.04349e+07	4.55682e+07	3.02011e+07	5.47556e+07	2.54413e+07	6.73699e+07	9.11375e+07	103030988	6.2326e+07	9.48235e+07	6.35144e+07
PC O-39:2			175867					60851.7	61733.4	199326	92059.8
PG 40:9	3.43554e+06	4.38899e+06	7.98141e+06	3.7031e+06	4.25324e+06	9.84697e+06	2.91287e+06	6.84622e+06	6.26146e+06	8.59476e+06	6.91717e+06	2.88774e+06	8.49094e+06
SM 42:1;O2	6.15611e+08	6.58729e+08	7.62045e+08	495571368	572913254	5.80838e+08	5.54714e+08	6.49406e+08	1422401555	1562483620	8.11243e+08	1137660761	8.79054e+08
PS 39:8	51111.9	47080.9	29638.1	15748	72182.5	70255.8	97380.6		72515.3	37555.1	118894	56482.3	106379
PC 39:8	4.93953e+06	4.6762e+06	3.18337e+06	4.88676e+06	4.51986e+06	2.59498e+06	2.72194e+06	3.59029e+06	4.42925e+06	3.58715e+06	2.72316e+06	4.33557e+06	2.7737e+06
PS 38:1	2.06322e+08	2.26201e+08	3.26281e+08	1.94822e+08	2.40756e+08	2.86692e+08	2.3355e+08	2.90959e+08	2.87312e+08	320282795	3.69063e+08	2.67951e+08	2.96025e+08
PC 38:1	9.4586e+06	5.12313e+06	2.60453e+06	6.59339e+06	4.9952e+06	6.83927e+06	7.28033e+06	1.36098e+07	7.98049e+06	6.33739e+06	5.12012e+06	8.25844e+06	4.61237e+06
HexCer 40:1;O4	224128	484784	461102	184971	214636	338355	250411	738208	1.20485e+06	1.33407e+06	651770	1.65629e+06	1.42677e+06
PG 40:8	7.456e+07	8.28048e+07	1.54188e+08	7.23386e+07	7.34944e+07	2.07848e+08	6.27826e+07	1.46642e+08	1.25449e+08	1.79461e+08	1.35181e+08	5.67625e+07	1.58029e+08
PI O-34:3	113576	159116	207216	137070	232854	236957	305895	273994	300308	424607	331723	252716	476932
PG 39:1	139945	172817	184430	45657.1	130051	150847	142318	122442			312039	35749.1	89559.8
PG O-40:1	9128.08		4506.88	9088.67	6024.45
SM 42:0;O2			220832		84174	31737		45836.7	4.1456e+06	1.55142e+06	3.35674e+06	4.56413e+06	4.41991e+06
PS O-40:7	631756	627765	488729	400726	500098	460540	255963	633668	328342	339944	319996	389264	256842
PC 39:7	3.27213e+07	2.99614e+07	3.63388e+07	2.01481e+07	1.74219e+07	3.24724e+07	2.23016e+07	2.84502e+07	2.30169e+07	2.45656e+07	2.90395e+07	1.21375e+07	3.60386e+07
PS 38:0	316781213	3.25845e+08	326406543	329813457	307906816	3.38745e+08	3.38089e+08	3.3883e+08	2.61945e+08	3.0557e+08	2.70234e+08	357174831	2.14227e+08
PC O-40:7	4.1376e+07	4.58876e+07	5.31382e+07	4.6153e+07	4.52371e+07	8.50142e+07	5.06284e+07	9.74775e+07	4.99729e+07	7.29226e+07	6.41762e+07	8.00687e+07	5.38291e+07
PS O-39:0	1.65047e+06	640263	816514	590971	499624	977322	484862	2.25339e+06	7.19156e+06	5.11055e+06	901033	3.79779e+06	3.55446e+06
PC O-39:0	903372	687689	734951	200391	497891	399800	245619	561857	620066	645164	541362	326331	507175
PI 33:2	39065	32647.7	41707	12097.8	50351.4	90975.7	54360.2	78562.6	99227.2	129367	83960.1	60995.5	81885.8
PG 40:7	2.03155e+08	1.916e+08	309297042	2.30562e+08	1.77839e+08	3.58907e+08	111893000	292599629	2.28836e+08	3.0213e+08	202100275	1.05416e+08	2.3689e+08
PG 39:0	50635.5	20478.1		35547.4		42794.9	24136	27754.7	75544.5	68087.5
PG O-40:0	9.72909e+06	11971877	1.19614e+07	7.49317e+06	8.65017e+06	1.08263e+07	9.09408e+06	9.89891e+06	7.30028e+06	8.09876e+06	1.24611e+07	5.52947e+06	9.49041e+06
PS O-40:6	1.06231e+06	1.80789e+06	655182	1.32378e+06	540143	536644	1.18131e+06	1.26054e+06	447354	573522	871811	421644	707467
PC 39:6	3.3491e+07	4.05622e+07	4.5652e+07	2.37842e+07	21171463	3.03007e+07	4.29966e+07	2.9421e+07	2.34236e+07	3.21235e+07	3.12384e+07	1.43915e+07	3.84225e+07
PC O-40:6	2.05134e+07	2.17801e+07	2.21722e+07	2.12274e+07	2.10886e+07	3.75785e+07	2.33893e+07	5.48592e+07	2.73745e+07	2.8971e+07	2.90644e+07	3.67648e+07	2.49483e+07
PI 33:1	318588	372052	452317	139736	429071	472211	218659	528515	552324	775752	569108	500238	475790
PG 40:6	4.29702e+07	5.18627e+07	5.7483e+07	3.45977e+07	3.76777e+07	1.52266e+08	1.80894e+07	2.20594e+08	9.89428e+07	7.19517e+07	6.17974e+07	5.19455e+07	7.10156e+07
PI O-34:1	419388	742139	238045	575216	204158	216779	501273	562192	164736	195650	330980	158268	279972
PG dO-40:0;O	480226	533931	246168	422532	534051	75331.4	434604	151793	98094.4	96612.3	94050.5	8020.22	119463
CoA 3:1	19055.4	24644.4	6644.39		7634.61	18183.7	45888.6	13447.4			4280.82	7192.67	4379.7
PS 39:5				4.45905e+06
PS O-40:5	1712.53	7903.99	1581.25	0.590376	10555.9	41028.1	1503.63	1922.05	18281.6	64816.1		1673.36	2362.49
PC 39:5	1.53949e+07	1.20585e+07	7.15792e+06	1.01916e+07	1.06551e+07	8.48562e+06	4.71027e+06	1.01916e+07	8.50582e+06	7.70723e+06	3.85379e+06	9.43021e+06	5.85652e+06
PC O-40:5	2.07106e+07	2.38341e+07	2.40376e+07	2.30323e+07	2.37099e+07	4.55098e+07	2.19038e+07	5.98737e+07	2.36022e+07	3.71196e+07	3.02284e+07	1.98645e+07	2.30191e+07
PI 33:0	1.90852e+06	1.44939e+06	2.3817e+06	1.27452e+06	1.51546e+06	2.47351e+06	1.53145e+06	1.89172e+06	1.73293e+06	1.93361e+06	1.98683e+06	1.12194e+06	2.13207e+06
PG 40:5	1.7435e+07	2.05654e+07	3.05495e+07	1.80189e+07	2.22858e+07	7.53557e+07	1.59533e+07	1.31878e+08	3.09582e+07	2.80545e+07	3.29092e+07	2.08356e+07	3.83045e+07
PS 39:4	2.00122e+06	1.95983e+06	1.46139e+06	870157	1.70795e+06	1.05738e+06	1.269e+06	2.59275e+06	2.22443e+06	2.26673e+06	1.85003e+06	1.54135e+06	1.06326e+06
PS O-40:4	2.70926e+06	2.99748e+06	3.23831e+06	2.36602e+06	2.8288e+06	4.56802e+06	2.87569e+06	4.61118e+06	3.06741e+06	3.08307e+06	2.84896e+06	4.80017e+06	2.9239e+06
PC 39:4	4.94421e+07	4.47396e+07	4.55762e+07	5.18386e+07	4.49214e+07	3.44008e+07	2.86503e+07	4.45512e+07	5.17746e+07	6.1503e+07	4.25406e+07	3.23834e+07	4.41611e+07
PC O-40:4	9.95284e+06	9.86016e+06	1.18809e+07	1.21184e+07	1.36097e+07	1.93982e+07	9.07445e+06	2.53058e+07	1.30481e+07	1.86719e+07	1.26253e+07	9.45618e+06	9.84694e+06
PS 39:3	8.75317e+06	7.27932e+06	6.18772e+06	4.62994e+06	8.2691e+06	5.31834e+06	4.70868e+06	7.40912e+06	6.76019e+06	8.33944e+06	8.72306e+06	5.94325e+06	6.10028e+06
PS O-40:3	1.2209e+06	1.27806e+06	1.20153e+06	1.16762e+06	1.46721e+06	3.06328e+06	1.40965e+06	6.46087e+06	1.43756e+06	1.23694e+06	1.8617e+06	1.5181e+06	1.86955e+06
PC 39:3	715359	868589	632791	2.60212e+06	1.61199e+06		792.866		350945	1.13195e+06	278714	261132
HexCer 36:1;O	1.38983e+06	1.61411e+06	3.28028e+06	795492	1.66242e+06	2.40768e+06	1.16809e+06	3.4028e+06	1.36162e+06	1.48485e+06	1.56405e+06	2.73732e+06	1.33173e+06
PG 40:3	58256.4	56806.9	59330.6	53120.3	63418.8	121043	21654.9	440450	169538	241322	54231.8	251834	179594
SM 43:2;O2	1.86802e+07	2.56032e+07	20641384	1.49563e+07	2.18711e+07	1.87492e+07	1.83003e+07	2.11076e+07	1.19444e+07	1.65874e+07	2.39496e+07	1.06936e+07	1.62946e+07
PS 40:9	294989	288928	264490	78143.9	261462	280856	382076	335441	434494	437230	363426	519198	294573
PC 40:9	1.2573e+07	1.02875e+07	9.81556e+06	8.91564e+06	1.38398e+07	1.22088e+07	1.05183e+07	1.19209e+07	1.7145e+07	1.53633e+07	1.79403e+07	1.32072e+07	1.23944e+07
PS 39:2	2.54065e+06	2.0772e+06	1.94739e+06	2.58254e+06	3.12592e+06	1.4909e+06	1.32459e+06	1.54738e+06	2.01715e+06	2.27102e+06	2.13627e+06	2.29296e+06	1785695
PS O-40:2	45152.4	80988.4	73926.4	90419.7	49485.6	321742	105844	636224	95372.2	38157.2	49143.3	276947	125575
PC 39:2	279530	273890	164060	163565	218957	204761	259590	199099		29663.2	218580	163022	16836.3
PC O-40:2										161607		159732
HexCer 42:1;O3	2.00896e+07	1.73733e+07	1.72924e+07	9.01717e+06	1.50427e+07	1.61122e+07	9.53225e+06	2.41653e+07	1.13939e+07	1.3683e+07	1.43733e+07	1.79982e+07	1.18465e+07
PI 34:4	225126	259271	213423	97806.3	225990	275068	205888	340620	374631	336716	248863	330078	241168
PG 40:2	41796.9	85865.4	152260	11785.8	38584.8	341399	181925	198483	111382	506817	396211	180993	186014
SM 43:1;O2	2.9129e+07	4.29853e+07	4.14178e+07	2.97452e+07	3.86332e+07	2.47336e+07	2.60848e+07	2.75234e+07	2.46982e+07	2.86108e+07	3.84835e+07	2.05807e+07	2.51762e+07
PS 40:8	757134	541238	386727	311349	352222	531310	312906	617184	609600	403889	591748	753008	556343
PC 40:8	296836156	2.71957e+08	2.8356e+08	2.74171e+08	2.76384e+08	347608121	1.18144e+08	311876566	4.15387e+08	3.26511e+08	3.70007e+08	3.50664e+08	333922869
PS 39:1	6.83813e+06	6.206e+06	7.10902e+06	7.42573e+06	9.21682e+06	5.70235e+06	7.24658e+06	5.9558e+06	7.40213e+06	9.58886e+06	9.66165e+06	7.37547e+06	7.62438e+06
PS O-40:1	124743	104446	136856	217626	170694	389449	190663	635040	325695	150583	180112	422461	320041
PI 34:3	1.36296e+06	1.25728e+06	1.28565e+06	724880	1.39769e+06	2.56872e+06	1.51833e+06	2.85851e+06	2.60215e+06	2.48718e+06	2.06537e+06	2.10057e+06	2.47577e+06
PI O-35:3	82650.5	62020.5	63582.8	112638	66864.2	202805	223940	219924	337494	163442	120471	297140	242396
PS 40:7	5.86086e+06	5.69326e+06	4.0783e+06	2.24682e+06	5.4515e+06	4.44708e+06	5.72342e+06	6.31523e+06	5.85027e+06	5.31933e+06	6.02978e+06	5.90964e+06	3.36268e+06
PC 40:7	1210197467	1108411079	1152713850	1109318574	1101811527	1305764230	8.28898e+08	1114880114	1096944646	1174333694	1267242281	8.9182e+08	1213453218
PS 39:0	2.25287e+06	2.24492e+06	2.27585e+06	2.50076e+06	2.55344e+06	2.09762e+06	2.17292e+06	2.56773e+06	2.53839e+06	2.85153e+06	2.26633e+06	2.78625e+06	2.25157e+06
PS O-40:0	208415	62558	270388	32702.5	251451	103361	145782	322810	37175.6	40756.8	98544.6	102373	44811.1
PC O-40:0	1.16551e+06	931549	1.03846e+06	489641	731929	745418	438690	1.10816e+06	928806	1.12187e+06	814417	677336	854490
ACer 54:1;O2	1.17488e+06	388452	119450	83825.2	217202						93115.9
PI 34:2	3.23912e+07	3.53577e+07	5.07483e+07	1.74297e+07	4.09084e+07	7.31663e+07	6.0733e+07	8.02891e+07	6.35052e+07	7.70305e+07	7.29906e+07	5.20203e+07	79164031
PG 41:7	458516	462246	594640	499072	460146	829214	205541	1.10912e+06	651123	691243	486768	366411	458932
PI O-35:2	92119	124016	181604	160473	94557.8	201333	516592	309367	438220	276666	183384	531115	306163
PG O-42:7	84253.1	146172	209365	20992.6	121524	298905	291143	456964	323506	348693	329198	246187	342178
PG O-41:0	1.58241e+06	1.8647e+06	1.6049e+06	1.44227e+06	2.22459e+06	1.47521e+06	1.3332e+06	1.93288e+06	1.09779e+06	1.96422e+06	3.20243e+06	1.17181e+06	2.08105e+06
PE 44:12	302033	289283	344753	460990	317184	593002	410127	374900	899080	757479	823306	748686	847869
PS 40:6	7.73821e+07	8.30481e+07	122978956	4.51178e+07	9.02862e+07	1.04224e+08	8.18628e+07	1.0156e+08	8.94061e+07	1.47063e+08	1.4283e+08	1.01396e+08	9.84376e+07
PC 40:6	2855783842	3044059741	3570272540	2766151676	2945018862	2704193369	4046866246	2586771836	2393275405	2947988735	3028408375	3007407377	2774267168
PI 34:1	4.75547e+07	4.71798e+07	6.99097e+07	2.48401e+07	5.26461e+07	7.06326e+07	4.67428e+07	6.90727e+07	5.86839e+07	8.52369e+07	7.68161e+07	6.36827e+07	6.81711e+07
PG 41:6	168217	134825	111599	158408	119037	156031	36933.1	543264	279246	263426	170528	128610	161401
PI O-35:1	17289.9	12074.6	73697.4		21980.2	124061	89698.4	143669	155213	158718	115544	163032	142864
PS 40:5	1.19832e+06	1.2024e+06	18837.1	31672.8	950154	4.32585e+06	3342.16	1.75894e+07	1.77466e+06	43430.3	8.13193	6.05817e+06	10965.2
Hex2Cer 32:0;O2	7.62397e+08	7.41148e+08	6.78241e+08	630893144	6.3505e+08	5.42277e+08	7.65354e+08	6.54651e+08	5.37579e+08	600466173	5.489e+08	9.05355e+08	5.09551e+08
PC 40:5	1.35121e+07	1.32151e+07	3.95319e+06	1.86658e+07	7.71078e+06	9.47808e+06	5.95846e+06	2.32173e+07	2.09359e+07	1.62191e+07	7.75868e+06	7.3112e+07	6.88849e+06
PI 34:0	2.63224e+06	2.72568e+06	1.01365e+06	1.2344e+06	2.39175e+06	3.04995e+06	754484	7.2692e+06	3.02283e+06	1.48876e+06	1.58791e+06	6.05513e+06	1.62107e+06
PG 41:5	40615.2	10577.1	50674	42046.2	35231.8	52266.7	9362.22	280559	104791	50222.5	42357.9	66339.6	35568.3
PI O-35:0		9828.18	19711.7	14752.4	16370.1	49871.9	7322.87	25262.5	40780.7	174805	23345.2	89516.3	42678.6
PG O-42:5	308933	190374	543094	424823	358890	1.60887e+06	208314	2.02098e+06	516142	477847	665761	251107	1.26057e+06
PE 44:10	608693	572943	601625	661579	555816	964186	193412	850630	1.13155e+06	606428	847374	1.2506e+06	966811
PS 40:4	7.33262e+06	7.86489e+06	1.04492e+07	4.34171e+06	9.33582e+06	1.54581e+07	7.05805e+06	2.7723e+07	8.29596e+06	1.04037e+07	1.19183e+07	8.62428e+06	8.31396e+06
PC 40:4	1.6329e+08	1.32363e+08	1.32362e+08	1.4411e+08	109783569	1.32475e+08	8.37997e+07	1.86574e+08	2.19696e+08	2.17283e+08	1.32004e+08	1.38614e+08	1.57066e+08
PG 42:11	2.16804e+06	2.48903e+06	4.5499e+06	1.7532e+06	1.74618e+06	5.28915e+06	2.1748e+06	3.20476e+06	3.41443e+06	4.45465e+06	3.35651e+06	819737	4.16538e+06
PS 40:3	2.58183e+08	2.87761e+08	3.35065e+08	1.7232e+08	2.71044e+08	2.56592e+08	2.24761e+08	3.59772e+08	2.82763e+08	271520184	2.90989e+08	2.16858e+08	2.76536e+08
HexCer 43:2;O3												17824.5
PG 42:10	3.61646e+07	3.58825e+07	6.04586e+07	2.48644e+07	2.7531e+07	9.08799e+07	2.42828e+07	7.49288e+07	58501617	6.94997e+07	4.88786e+07	2.37995e+07	5.89823e+07
PG 41:3		14945.2	14946.4	15976.8	5391.29	6359.74		5989.6		4387.09	3354.06		3967.38
PG O-42:3	162334	103748	261667	220677	214743	95478.5	220529	63350.6	108064	201196	103290	188874	146402
SM 44:2;O2	7.43279e+06	9.09562e+06	9.89325e+06	6.78448e+06	8.47292e+06	8.8067e+06	7.95128e+06	1.01256e+07	4.41873e+06	6.12684e+06	9.25731e+06	4.98951e+06	7.52763e+06
PE 44:8	131786		244978	469384	152591	126520	87900.1		210193		67171.2		336203
PS 40:2	1.01225e+08	8.31624e+07	1.06348e+08	1.3568e+08	1.12362e+08	5.73967e+07	6.13704e+07	6.73755e+07	7.31663e+07	7.31899e+07	6.79889e+07	8.74128e+07	7.26318e+07
PI 35:4	51295.1	24675.9	39998.9		31213.5	125441	72729.5	155761	177942	128281	59463	126693	80770.5
PG 42:9	2.84507e+07	3.03845e+07	4.39358e+07	2.17479e+07	2.31316e+07	5.72407e+07	1.45768e+07	8.15609e+07	4.60087e+07	5.37063e+07	3.13964e+07	1.86172e+07	3.34804e+07
PI O-36:4	141225	179056	313379	144878	223024	742260	314575	1.39525e+06	147498	121989	249777	137502	273416
PG 41:2	41940.5	68049	33179.7	65159.3		97310.9		66888.2	30984.4	34775.8	126874	12954.8	18587.3
PG O-42:2	8740.85	29295.4	13985.6	13345.1	15420.6	2539.72	15204.3	5250.97	4122.51	4760.55	12465.2	1264.82	11637.5
PS 40:1	1.88657e+08	1.81885e+08	2.16109e+08	2.20642e+08	2.21505e+08	1.68333e+08	2.45031e+08	174396568	1.8536e+08	1.97089e+08	2.21259e+08	1.86597e+08	1.98112e+08
PS O-41:1	839500	494746	1.18908e+06	377032	710304	2.35987e+06	638196	3.50545e+06	443797	217440	669246	1.26243e+06	1.00527e+06
PG 42:8	1.89241e+07	1.85765e+07	2.87217e+07	1.21144e+07	1.44475e+07	3.72902e+07	1.00726e+07	6.70447e+07	3.06648e+07	3.32491e+07	2.61681e+07	1.24539e+07	2.50382e+07
PI O-36:3	83677.7	143479	34137.7	99186.5	38857.7	33018.6	164074	56987.5	36662.4	41005.6	31094.8	73026.7	49877.7
PG 41:1	1.74097e+06	1.7813e+06	1.78942e+06	1.32554e+06	1.22948e+06	1.75828e+06	1.34282e+06	1.94361e+06	2.91584e+06	2.80329e+06	2.12406e+06	1.8529e+06	2.26137e+06
PG O-42:1	105302	171304	116215	160464	165482	51242.5	167233	126669	55475	76451.5	70171.9	1734.32	78258.9
PS O-42:7	215331	207101	262345	220931	306186	163864	315310	192732	194605	194860	258023	258599	224047
PC 41:7	5.07437e+06	3.72327e+06	2.26685e+06	4.01195e+06	3.99527e+06	2.8118e+06	2.81185e+06	3.44575e+06	3.32389e+06	3.5879e+06	3.10061e+06	3.28495e+06	2.56826e+06
PS 40:0	9.82184e+06	8.85444e+06	6.09215e+06	7.58951e+06	8.23853e+06	3.80413e+06	5.89412e+06	6.48216e+06	3.681e+06	4.56795e+06	2.54798e+06	7.39912e+06	2.13648e+06
PC O-42:7	1.32114e+07	1.56979e+07	1.88531e+07	1.52047e+07	1.35283e+07	2.93268e+07	1.40927e+07	1.87128e+07	1.58128e+07	3.7252e+07	2.51075e+07	8.45847e+06	1.76493e+07
PS O-41:0		184998				347038			412669	472808	389354
PI 35:2	749749	761724	1.09697e+06	391699	942376	1.59144e+06	872825	1.56824e+06	1.77933e+06	2.33564e+06	1.65269e+06	1.30959e+06	1.72464e+06
PG 42:7	6.63769e+06	6.10121e+06	9.55914e+06	6.22957e+06	5.34766e+06	1.30009e+07	3.36153e+06	2.2929e+07	1.02626e+07	1.14256e+07	7.319e+06	4.78685e+06	7.38767e+06
PG 41:0	829614	671527	478033	851666	781656	656716	725349	609496	622510	493793	374696	544211	455302
PG O-42:0	4.45986e+07	4.51962e+07	4.60748e+07	3.46413e+07	3.16513e+07	4.50521e+07	3.5897e+07	4.92547e+07	7.23291e+07	6.94877e+07	5.22015e+07	4.55791e+07	5.7513e+07
PS O-42:6	1.43331e+06	1.52688e+06	1.66711e+06	1.37778e+06	1.40752e+06	2.39368e+06	1.68967e+06	2.02584e+06	1.85357e+06	2.07761e+06	1.79556e+06	1.77796e+07	1.97042e+06
PC 41:6	1.96661e+07	2.09468e+07	2.24109e+07	2.65743e+07	2.13327e+07	1.86229e+07	2.32111e+07	1.94372e+07	2.51491e+07	3.30479e+07	1.9929e+07	2.10694e+07	2.23573e+07
PC O-42:6	9.11976e+06	1.17324e+07	1.2235e+07	1.22008e+07	1.11979e+07	2.12288e+07	1.07376e+07	1.66669e+07	1.53081e+07	2.38073e+07	1.52209e+07	7.34896e+06	1.06202e+07
PI 36:8												42475.8
PI 35:1	405960	425253	644471	239413	441930	623623	273055	726867	730716	1.3214e+06	638873	860253	614370
PG 42:6	1.54643e+06	1.38692e+06	2.23345e+06	1.39523e+06	1.25041e+06	3.8701e+06	837464	7.20316e+06	3.10971e+06	3.62322e+06	2.02333e+06	1.91422e+06	2.37392e+06
PI O-36:1	853979	799953	903635	735169	746923	1.2832e+06	903952	1.15803e+06	1.01471e+06	1.09471e+06	944526	9.45419e+06	1.10909e+06
PS 41:5	5.85033e+06	5.00402e+06	5.36125e+06	3.58161e+06	6.164e+06	4.75029e+06	5.07832e+06	5.16814e+06	5.40003e+06	7.57787e+06	7.60288e+06	4.50216e+06	5.20797e+06
PS O-42:5	1.81039e+06	1.81218e+06	1.8093e+06	1.53875e+06	1.675e+06	2.72078e+06	2.05122e+06	3.38412e+06	2.27284e+06	1.84048e+06	2.1902e+06	9.5837e+06	2.79155e+06
PC O-42:5	5.69914e+06	7.45341e+06	6.11306e+06	6.74281e+06	6.79888e+06	1.30102e+07	6.04048e+06	1.64863e+07	7.45748e+06	9.3404e+06	7.5015e+06	5.33422e+06	6.58077e+06
PI 36:7	105021		39190.6		77635.7	156645		236080	85608.5	68526.4	92786.7	132987	44308.4
PI 35:0	3.04251e+06	2.57946e+06	2.82557e+06	1.65331e+06	3.08041e+06	2.44413e+06	2.61038e+06	2.57557e+06	2.58017e+06	3.84687e+06	3.95822e+06	2.22013e+06	2.72189e+06
PG 42:5	386479	297533	473062	350692	325101	1.28835e+06	222734	2.23737e+06	823776	828874	667458	562349	688735
PI O-36:0	752748	816855	697145	667980	668720	1.38607e+06	845950	1.77509e+06	1.02303e+06	879273	963969	4.35821e+06	1.26071e+06
CoA 5:0	509935	395405	309176	146615	249787	408492	292146	577524	350862	503770	420301	293703	552075
PS 42:11						10152.5
PC 42:11	3.37627e+06	2.69213e+06	2.46485e+06	3.04729e+06	2.03541e+06	3.25402e+06	934445	2.95782e+06	4.91498e+06	3.09443e+06	3.90751e+06	1.52527e+06	3.5637e+06
PS 41:4	3.76695e+06	2.77295e+06	2.51782e+06	2.2035e+06	3.52124e+06	2.31378e+06	1.4215e+06	3.06478e+06	2.88133e+06	3.60037e+06	3.72106e+06	2.44665e+06	2.46851e+06
PS O-42:4	5.27566e+06	6.42845e+06	7.1135e+06	6.81548e+06	7.2819e+06	1.52561e+07	7.0013e+06	2.48783e+07	7.2317e+06	7.70863e+06	8.70715e+06	8.70247e+06	7.82144e+06
PC O-42:4	2.7163e+06	3.77537e+06	3.56863e+06	4.23613e+06	4.12268e+06	5.51853e+06	2.21533e+06	5.63528e+06	3.68784e+06	5.69106e+06	3.51681e+06	2.33167e+06	2.18568e+06
Cer 54:0;O4	22498.7	23547.2	37311.7	38889.9	45811.7	24076.5	52620.5	18767.1	65994.8	32739.5	42887.1	109375	29850.8
PS 42:10	370707	279812	364465	167180	108401	269798	152405	275407	201059	245413	422639	410025	429518
PC 42:10	2.7714e+08	2.41289e+08	2.53898e+08	2.54383e+08	2.24173e+08	3.8406e+08	9.95124e+07	321604776	4.06895e+08	2.62991e+08	3.70937e+08	1.9497e+08	351763573
PS 41:3	1.82664e+07	1.5966e+07	1.58561e+07	1.14126e+07	1.71073e+07	1.09562e+07	1.08864e+07	1.3385e+07	1.2893e+07	1.66309e+07	1.82769e+07	9.11641e+06	1.32144e+07
PS O-42:3	1.23342e+06	1.39062e+06	1.70792e+06	1.51594e+06	1.66129e+06	3.3467e+06	1.2184e+06	6.53923e+06	1.86379e+06	1.60819e+06	2.1502e+06	1.73258e+06	1.83738e+06
PI 36:5	1.75579e+06	1.54369e+06	1.6009e+06	1.2575e+06	1.77652e+06	2.72737e+06	2.63989e+06	2.69575e+06	2.78874e+06	1.75421e+06	1.89498e+06	2.18707e+06	2.28101e+06
PS 42:9	1.20385e+06	1.64105e+06	1.42796e+06	662977	1.68043e+06	1.30288e+06	2.21564e+06	1.74507e+06	2.03211e+06	1.98736e+06	1.65936e+06	2.64483e+06	1.26178e+06
PC 42:9	7.48462e+07	8.22599e+07	1.54905e+07	3.22352e+07	4.3244e+07	1.5408e+07	2.9324e+07	9.2234e+07	1.18644e+07	1.58892e+07	1.05683e+07	2.94154e+07	1.15235e+07
PS 41:2	1.93471e+06	1.56699e+06	1.84704e+06	2.46043e+06	2.84831e+06	664430	1.05895e+06	752621	1.27208e+06	1.23787e+06	903137	840116	502013
PC 41:2		144404	168451			68345			88631.7	735610	86877.8	72303.9
PC O-42:2
PI 36:4	1.26815e+08	122995480	1.28108e+08	8.34839e+07	1.42244e+08	168623616	1.97494e+08	1.97754e+08	1.5638e+08	1.35736e+08	1.30581e+08	1.44442e+08	1.47991e+08
PG 42:2								2621.28		21318.8	26126.5	2437.57
PS 42:8	264684	245911	394015	129598	132755	431241	279824	345561	369568	336793	328348	221367	462859
PC 42:8	4.87558e+07	4.50152e+07	4.29792e+07	4.46669e+07	3.9588e+07	4.77779e+07	2.82668e+07	6.29833e+07	3.865e+07	3.88712e+07	3.40975e+07	3.28492e+07	3.47053e+07
PS 41:1	842829	807327	995440	1.42882e+06	1.17679e+06	855069	956181	1.04744e+06	1.55069e+06	1.76402e+06	1.09959e+06	1.33431e+06	1.01735e+06
PI 36:3	4.48714e+07	3.64034e+07	4.7156e+07	28563584	5.23043e+07	4.6329e+07	2.90025e+07	5.00406e+07	4.40528e+07	5.29485e+07	4.05878e+07	3.34712e+07	3.97604e+07
PI O-37:3	365942	411437		363310			325489	479548				139361
PG 42:1	145528	247540	190306	94472.9	61742.2	174994	151969	118959	227170	177572	131637	216845	134201
PC 42:7	1.01947e+08	7.68616e+07	6.91754e+07	9.26242e+07	6.74666e+07	7.15089e+07	5.6231e+07	9.12623e+07	7.37942e+07	7.33744e+07	5.27948e+07	5.77729e+07	6.29994e+07
PS 41:0	102830	130045	42715	99579.6	129329	107556	103436	135248	223623	98797	53750.7	176946	12766.3
PI 36:2	5.8243e+07	4.7176e+07	6.91511e+07	3.61766e+07	6.53368e+07	6.24704e+07	5.18113e+07	8.47213e+07	9.11774e+07	1.1067e+08	8.00816e+07	7.36492e+07	6.94052e+07
PI O-37:2	137470	107513	178732		193398	238104	219495	242924	356066	396694	45765.6	283205	249061
PS 42:6	3.14185e+06	2.33535e+06	2.52034e+06	2.43435e+06	3.17998e+06	3.13965e+06	2.3105e+06	3.83248e+06	3.46538e+06	3.22231e+06	3.46137e+06	2.99913e+06	2.7894e+06
Hex2Cer 34:1;O2	394073	509773	112822	812317	655358	606356	582156	1.85399e+06	821452	910837	94859.7	177251	660941
PC 42:6	6.92635e+07	5.65659e+07	6.66978e+07	7.06919e+07	4.4386e+07	6.64491e+07	45208414	8.97014e+07	1.13839e+08	1.27482e+08	6.12881e+07	8.03807e+07	8.46465e+07
PI 36:1	9.69727e+06	2.69517e+06	7.49665e+06	6.93561e+06	1.22837e+07	4.56386e+06	408951	5.67067e+06	1.24678e+06	5.07649e+06	2.38071e+06	452426	530257
PG 43:6						49718.8		76629.5			38983.8		21575.1
PI O-37:1	32968.4	26174.2	29530.5	36118.9	47327.2	68854.7	18736.6	80188.2	54251.6	79599.2	32376.5	271481	65227.6
PS 42:5	1.398e+08	1.06222e+08	1.71549e+08	1.30557e+08	1.60359e+08	1.84856e+08	1.62124e+08	2.0291e+08	1.53566e+08	1.66768e+08	1.9674e+08	1.35381e+08	1.5518e+08
Hex2Cer 34:0;O2	550287	12699.3	8.38604e+06	1.00009e+07		9618.36	5.2842e+06	310361	2.33013e+07	2.275e+07	4.4727e+06	1.54737e+07	1.75152e+07
PC 42:5	2.23266e+07	2.03448e+07	1.73922e+07	1.95199e+07	1.64873e+07	2.81454e+07	1.36097e+07	4.64031e+07	2.79712e+07	2.08888e+07	1.50623e+07	1.99527e+07	1.73266e+07
PG 44:12	9.449e+07	7.57983e+07	1.66093e+08	6.19113e+07	5.12774e+07	2.28165e+08	6.75403e+07	1.05108e+08	133519331	175467492	1.19594e+08	3.46132e+07	1.27462e+08
PI 36:0	1.5019e+08	1.4881e+08	1.85603e+08	1.22558e+08	147145267	165918229	1.55566e+08	1.53818e+08	159339628	1.64471e+08	1.87352e+08	1.37292e+08	1.74834e+08
PI O-37:0	57766.2	86793.1	150630	64288.5	62868.9	139917	138631	216896	139493	260856	194506	195288	133645
CoA 5:1;O	177187	216549	155089	24575.9	95473.9	474212	345658	572078	30781.4	15786.8	189080	154560	238453
PS 42:4	1.89253e+08	167114810	1.81816e+08	145683070	166100229	1.60324e+08	8.75958e+07	1.80592e+08	1.72822e+08	1.67265e+08	1.82899e+08	1.52283e+08	1.55023e+08
PC 42:4	1.09644e+07	9.2538e+06	8.68462e+06	9.32577e+06	7.71593e+06	1.15618e+07	6.90597e+06	1.89921e+07	1.78295e+07	1.79905e+07	8.59353e+06	1.08932e+07	1.14563e+07
CoA 5:0;O	92139.8	88975.7	63803.8	5320.46	34498.4	77846.9	75495	183616			79287.7	64389	58605.2
PS 42:3	5.95401e+08	5.46334e+08	5.91828e+08	4.15191e+08	4.91741e+08	417761353	4.2463e+08	4.55972e+08	3.99299e+08	4.26011e+08	5.21668e+08	2.81588e+08	4.44682e+08
PC 42:3	41089.2	667920	605395	704992	226823	652032		943503		353712	1.02685e+06	269372	228437
PI 37:5	262538	257022	406515	185914	365176	471867	292995	416159	669821	323551	426897	485891	403886
PG 44:10	1.67934e+07	1.37102e+07	1.80169e+07	7.11584e+06	8.78358e+06	3.5903e+07	6.27814e+06	4.94813e+07	2.8851e+07	1.74924e+07	1.45262e+07	9.57268e+06	1.46211e+07
PI O-38:5	2.11633e+06	2.77728e+06	3.55694e+06	1.96028e+06	3.27768e+06	7.67562e+06	2.8228e+06	1.30923e+07	1.90712e+06	2.09747e+06	4.58933e+06	1.43506e+06	2.95632e+06
PS 42:2	2.34474e+07	2.44843e+07	2.12075e+07	3.67216e+07	3.27768e+07	1.00226e+07	1.41875e+07	9.04679e+06	8.99791e+06	1.12546e+07	9.52563e+06	9.54114e+06	6.00396e+06
HexCer 43:3;O5	8.51922e+06	7.49028e+06	3.78522e+06	1.02279e+07	1.0179e+07	2.33838e+06	4.16796e+06	2.87304e+06	2.28083e+06	2.50128e+06	1.6054e+06	2.0495e+06	2.74349e+06
PI 37:4	8.01266e+06	8.25109e+06	9.85622e+06	6.79134e+06	1.06757e+07	9.6066e+06	9.38469e+06	1.05179e+07	1.22908e+07	1.21173e+07	1.06018e+07	8.354e+06	9.73316e+06
PI O-38:4	707262	770296	1.22592e+06	615427	1.03809e+06	3.15634e+06	757888	5.18554e+06	945091	997082	1.63393e+06	624438	1.12844e+06
PG 43:2	1.50407e+06	1.58247e+06	1.18727e+06	1.39327e+06	1.4409e+06	1.56545e+06	1.52153e+06	1.73042e+06	727463	768288	864851	904295	767567
PS 42:1	1.92749e+06	932681	1.05193e+06	1.80007e+06	1.16977e+06	1.69736e+06	1.09235e+06	1.87371e+06	4.25612e+06	3.68421e+06	1.55824e+06	3.44599e+06	1.77624e+06
HexCer 43:2;O5	6002.56						105225		6487.45				206797
PC 42:1												1.36698e+06
PI 37:3	2.30393e+06	1.99415e+06	2.32954e+06	1.79615e+06	2.72509e+06	1.26749e+06	973089	1.76561e+06	2.35219e+06	2.07173e+06	1.701e+06	1.58218e+06	1.41847e+06
PG 44:8	2.24573e+06	2.12566e+06	3.58641e+06	1.00148e+06	1.36955e+06	6.40277e+06	1.29743e+06	1.26234e+07	4.28177e+06	4.02282e+06	4.05103e+06	1.61704e+06	3.63767e+06
PI O-38:3	250794	115745	227863	75272.1	218064	80126.4	167875	169008	121552	194282	267947	111759	98839.2
PS 42:0	412742	476652	444078	345121	231602	341347	145783	651271	183698	61610.6	170632	384787	322302
PI 37:2	129681	62438.1	151828	27931	107929	81402.9	129551	190818	257562	274397	154326	217360	176205
PG 44:7		58995.1	8.03118		29726.1	38621.2	62917.6	37917	34793.7		6410.02	4750.31	32186.7
PI O-38:2	318180	299084	385264	383896	260096	547562	407231	439360	394530	559017	403558	2.1725e+06	495983
PS 43:6	2.2535e+06	1.80044e+06	1.82952e+06	1.64656e+06	2.28096e+06	1.81519e+06	1.21192e+06	1.93164e+06	1.99257e+06	2.49677e+06	2.67933e+06	1.61491e+06	1.84485e+06
PI 37:1	1.12446e+06	924468	1.00255e+06	952102	1.25566e+06	1.07429e+06	586971	978672	989285	1.38527e+06	1.34069e+06	903989	910345
PG 44:6	80593.2	83328.8	69303.8	30058.6	16689.3	99605.2	76072.7	89460.7	36957.2	112173	112562	15089.8	92094.7
PI O-38:1	1.67504e+06	1.72407e+06	2.4134e+06	2.00097e+06	1.88313e+06	4.14136e+06	1.96344e+06	4.11344e+06	2.50827e+06	3.50445e+06	2.66054e+06	4.39046e+06	2.75669e+06
PC 44:12	1.98005e+07	2.07105e+07	3.29987e+07	3.4484e+07	2.55246e+07	4.40109e+07	1.27639e+07	3.66363e+07	4.13638e+07	4.087e+07	4.2584e+07	2.44315e+07	3.55112e+07
PC O-44:5	2.59713e+06	3.22047e+06	2.34219e+06	3.31352e+06	3.19476e+06	4.54713e+06	2.18728e+06	4.28525e+06	2.67318e+06	3.52447e+06	3.16458e+06	2.76771e+06	2.88623e+06
PI 37:0	4.01863e+06	4.03021e+06	4.99962e+06	3.26865e+06	4.82557e+06	3.52828e+06	4.40796e+06	3.5496e+06	3.8349e+06	5.58832e+06	5.2845e+06	3.79566e+06	4.03088e+06
PI O-38:0	709701	709780	829159	672514	773429	1.55613e+06	768359	2.01981e+06	1.25265e+06	1.12944e+06	1.15252e+06	1.57374e+06	1.12419e+06
CoA 6:1;O	800035	591323	582402	352373	698360	766325	558968	882869	576954	938315	742684	596152	683871
PS 43:4	1.97507e+06	1.29095e+06	668170	1.21059e+06	1.27676e+06	686440	362132	1.51782e+06	1.03473e+06	920591	337748	1.59285e+06	369502
PC 43:4	264779	466756	178820	308291	577956	547754	405964	940770	694330	627779	301995	429157	326483
PC O-44:4	760346	1.06898e+06	620317	974279	841422	816339	649796	671587	787384	1.23097e+06	246819	520983	537157
PI 38:6	5.25443e+06	2.45276e+06	2.48422e+06	3.15926e+06	2.37152e+06	7.32973e+06	5.34198e+06	3.7392e+06	4.46796e+06	3.63894e+06	5.98748e+06	3.15826e+06	3.64859e+06
PS 44:10	3.95758e+06	2.94553e+06	3.75155e+06	2.0447e+06	3.31642e+06	5.52073e+06	5.04588e+06	5.09754e+06	4.98512e+06	4.22041e+06	4.15606e+06	3.11037e+06	5.01174e+06
PC 44:10	8.73476e+06	8.87315e+06	7.99735e+06	7.91786e+06	6.48959e+06	1.01071e+07	5.16463e+06	1.74654e+07	7.69028e+06	7.76997e+06	6.56999e+06	6.46479e+06	6.61991e+06
PC O-44:3	74369.3	47777.9	18510.9	70768.5	69897	5523.32	9874.19	47140.3	54539.3	96276.9	72114.4	39805	59545.7
PI 38:5	3.53206e+07	1.75224e+07	2.00056e+07	4.24752e+07	4.49762e+07	2.78087e+07	1.66368e+07	3.71302e+07	3.164e+07	1.70757e+07	2.99849e+07	1.80701e+07	1.64972e+07
PS 43:2	53430.6	42427.4	9962.13	211143	67431.1		11418.9	27312.3	40785.6	39167.2		25665.4	9076.88
PI 38:4	2324719428	2146125748	2981183477	1640355185	2246571653	2246585341	2048578415	2318582520	2163995744	2261425760	2748987307	1510190566	2228586753
PG 44:2	694378	333836	1.04721e+06	481102	636826	520308	762428	756923	805257	830602	1.10245e+06	360256	505265
PS 44:8	407023	327185	473493	374303	415181	531822	225986	485910	794690	575941	569474	493313	588539
PC 44:8	7.67253e+06	8.26229e+06	7.13754e+06	5.73261e+06	5.01323e+06	1.13851e+07	5.7919e+06	1.84276e+07	5.28047e+06	5.46195e+06	5.18006e+06	3.31833e+06	4.8375e+06
PC 43:1	113616	230254	101689	107012	81251.3		136180
PI 38:3	3.28849e+06	6.10846e+07	1073.93	1.01333e+08	1.35179e+08	4157.03						3.9615e+07	11270.7
PS 44:7	2.21712e+07	2.01113e+07	2.27306e+07	2.09417e+07	2.09814e+07	2.67958e+07	8.33767e+06	2.39037e+07	3.26545e+07	2.42683e+07	2.8474e+07	2.62075e+07	2.55211e+07
PC 44:7	5.07837e+06	4.62566e+06	4.47145e+06	5.15568e+06	4.29437e+06	6.40987e+06	3.59481e+06	1.03177e+07	6.03642e+06	6.10736e+06	3.54936e+06	3.77269e+06	3.68622e+06
PC 43:0		340040		134234			103133
PI 38:2	1.22754e+07	1.09116e+07	1.24856e+07	1.14667e+07	1.14452e+07	1.46239e+07	4.48169e+06	1.2958e+07	1.79995e+07	1.32796e+07	1.53229e+07	1.41774e+07	1.40041e+07
PS 44:6	9.0687e+07	8.23245e+07	9.59417e+07	8.27468e+07	8.52629e+07	1.00851e+08	6.11158e+07	8.59418e+07	8.60422e+07	9.01687e+07	9.82619e+07	7.03539e+07	9.37093e+07
Hex2Cer 36:1;O2	240340	202875	125089			220057		311798			181365	265375
PC 44:6	4.03923e+06	4.27786e+06	4.25975e+06	5.27699e+06	4.16132e+06	7.5632e+06	3.44409e+06	1.24338e+07	8.7445e+06	9.51099e+06	4.53855e+06	5.19975e+06	5.78899e+06
PI 38:1	4.91713e+07	4.4138e+07	5.17165e+07	4.42108e+07	4.59409e+07	5.47523e+07	3.31997e+07	4.62054e+07	4.64782e+07	4.87933e+07	5.29457e+07	3.72562e+07	5.07835e+07
PS 44:5	2.17894e+08	2.29247e+08	296505441	2.07954e+08	2.31998e+08	211236298	3.04966e+08	2.04421e+08	1.88006e+08	2.26409e+08	2.38906e+08	2.40459e+08	2.16043e+08
Hex2Cer 36:0;O2	325310	363758	819887			478810	751564	514946	349440		660101	1.1119e+06	698104
PC 44:5	4.15601e+06	5.20581e+06	3.28192e+06	5.62914e+06	4.18185e+06	8.74323e+06	4.33418e+06	1.81379e+07	4.78133e+06	4.74125e+06	4.54489e+06	3.60957e+06	3.86588e+06
PI 39:7	165332	142483	65883.9	85793	149494	139161	213156	179416	124125	141139	138333	160622	152395
PI O-40:7	491292	523695	799256	548880	637899	515629	905381	474959	374195	478356	559552	625672	525922
PI 38:0	1.17353e+08	1.22689e+08	1.59775e+08	112670341	1.24579e+08	1.12002e+08	1.66861e+08	1.09027e+08	1.00287e+08	1.21029e+08	128165181	1.29294e+08	1.14516e+08
PI O-39:0	284614	232951	368482	234625	331822	264514	411074	120369	226462	231362	313029	232484	343812
CoA 6:2;O2	13710.6	22808.6		10198.4		15483.3				6723.59			22468.1
PS 44:4	1.07543e+07	5.85027e+06	503195	6.43556e+06	895849	1.81647e+06	324228	1.3043e+07	1.00052e+07	1.40531e+06	588782	2.04351e+07	625343
PC 44:4	5.36192e+06	5.68946e+06	4.38305e+06	5.54393e+06	5.80368e+06	7.98734e+06	4.21622e+06	1.42041e+07	6.82697e+06	5.95294e+06	7.14153e+06	3.36068e+06	5.8379e+06
PI O-40:6	120254	97675.2	208174	97235.2	235255	418367	114350	593918	131701	219297	295192	98969.9	141021
PS 44:3	8.25793e+06	5.00531e+06	1.16235e+07	1.0187e+07	4.46836e+06	1.1096e+07	3.30626e+06	1.61723e+07	1.94903e+07	1.86693e+07	1.05802e+07	6.89516e+06	1.33122e+07
PI 39:5	801706	519295	494286	850917	825942	344878	215495	559747	772100	545674	437779	550966	403075
PI O-40:5	197856	249592	339988	209323	315581	1.06797e+06	268860	1.9145e+06	208133	203149	363006	172633	239862
PS 44:2	126657	107565	143634	225153	151557	120070	75098.7	280957	200065	234637	153917	241334	109575
PI 39:4	5.88812e+06	5.46308e+06	8.6134e+06	6.02426e+06	7.30809e+06	6.2421e+06	4.00649e+06	7.58943e+06	9.43257e+06	1.0733e+07	7.36443e+06	5.99033e+06	7.56592e+06
PI O-40:4	54956.7	74115.7	128375	27587.3	197856	566670	65063.4	1.1727e+06	94289.8	85034.4	144265	77475.8	101502
PS 44:1	79017.6	57416.3	60701	102718	55179.9	102086	35297	263490	307326	268359	91071.2	276347	100756
PI 40:10
PI 39:3	904126	770306	828573	611660	665624	365199	374358	426164	446959	637696	373719	481514	332775
PI 39:2	668453	695107	684864	921391	946919	1.07278e+06	823649	765941	592444	703102	603678	692023	754436
PI O-40:2	36433.1	52758.3	91907.7	65877.3	71651.7	203542	46243.9	174768	87515.7	162205	129030	71338.9	136280
PI 40:8	558819	453430	577183	598410	648288	707456	330673	737958	1.19213e+06	931358	1.3418e+06	518956	759333
PI 39:1	297205	238222	163403	262312	227363	198201	188834	225636	206305	181341	135478	205411	170770
PI O-40:1	612841	639090	1.15138e+06	639571	663566	2.08483e+06	623878	1.09284e+06	1.14161e+06	2.28161e+06	1.36035e+06	549227	1.1427e+06
PI 40:7	2.68555e+06	1.37544e+06	2.05793e+06	1.58297e+06	2.07361e+06	2.11109e+06	1.00703e+06	2.10991e+06	1.84961e+06	1.75192e+06	1.80325e+06	1.59056e+06	1.66803e+06
PI 39:0	872041	849094	1.21857e+06	1.14405e+06	991661	871761	972991	983894	1.29628e+06	1.61946e+06	985656	1.00536e+06	1.04527e+06
PI O-40:0	383845	427618	560947	505865	508926	1.05896e+06	431471	822110	784485	1.08108e+06	626902	423900	615177
CoA 8:1;O	350198	263713	212483	494455	431619	189100	223477	157716	431467	411738	251069	408726	465392
PI 40:6	3.32171e+07	2.28594e+07	3.6097e+07	1.79556e+07	2.52575e+07	2.88302e+07	2.25501e+07	3.28424e+07	2.77245e+07	2.87719e+07	3.52047e+07	2.77937e+07	3.24349e+07
PI 40:5	2.70601e+07	1.67266e+07	1.92262e+07	1.23492e+07	1.93753e+07	1.40603e+07	9.85045e+06	2.34445e+07	1.83522e+07	1.76241e+07	1.74422e+07	1.98322e+07	1.23807e+07
PI 40:4	2.81109e+07	1.69611e+07	2.08552e+07	1.37672e+07	2.14304e+07	1.48903e+07	1.0452e+07	2.77816e+07	2.71005e+07	2.62905e+07	1.90399e+07	2.01873e+07	1.63522e+07
PI 40:3	3.059e+06	2.73859e+06	2.31228e+06	2.68741e+06	2.44139e+06	3.05808e+06	693118	3.96581e+06	3.77467e+06	2.25327e+06	1.49088e+06	2.21037e+06	945224
PI 40:2	2.07118e+06	1.8907e+06	1.73912e+06	1.83876e+06	1.75998e+06	2.02756e+06	1.19542e+06	2.86101e+06	1.8856e+06	1.76236e+06	1.45922e+06	1.43264e+06	1.49443e+06
PI 40:1	4.41901e+06	3.1954e+06	3.16002e+06	4.09026e+06	3.03747e+06	3.36296e+06	2.4353e+06	4.19225e+06	3.56041e+06	3.31363e+06	2.31173e+06	2.76299e+06	2.86936e+06
PI O-41:1	2789.01			3617.77		23832.1		2768.37	10875.5	21291.8	5817.08		6501.46
PI 40:0	3.00551e+06	2.41835e+06	3.12913e+06	3.24472e+06	2.02488e+06	3.08652e+06	1.93822e+06	4.2508e+06	5.7476e+06	6.04767e+06	2.72045e+06	3.92634e+06	4.18038e+06
PI O-41:0			9999.2	1931.42	9976.13	14526		4044.61		8174.99			4025.72
PI 42:11	40206.8				97424.4	47981.8	53971.3	54875.1	35630.4	61133.8	48285.8	54569	23956.2
PI 41:4	20628.6	44106.1	37206.9	3924.51		33214.5	48520.2	79104.6	78081	42254.4	164206	52545.8	30687.9
PI O-42:4	5176.68	7073.8	21014.6			48172		53499.7		3726.13		9458.85	26146.6
PI 42:10	71430.5	47212.4	71809	48210.1	53231.1	69637.3	57545.1	92345.4	88255.2	81486.4	166792	47934.7	78035
PI 42:9	100538	81094.2	146238	34436.2	285767	1728.13	155172	196575	13993.2	70169.3	94395.5		4.17109
PI 41:2	149424	132154	83226.4	94454	124085	184108	160884	97759.9	107591	130841	89117.2	309415	86614.6
PI O-42:2	93012.5	104345	131170	109651	82514.7	386731	106091	199888	164847	271045	195560	114955	226205
PI O-42:1	111938	101736	109340	95419.5	95969.5	313788	120905	214709	188354	298947	200852	124277	185221
PI 41:0	12382.2	12764	10712.3	9289.22	7607.49	17781.1	6330.63	61170.8	69551.6	87823.9		32803.7	33030.8
PI O-42:0	119813	131926	134462	158852	137388	297501	122314	235242	173015	246640	161838	135002	178815
PI 42:6	877533	906203	1.7098e+06	1.70573e+06	1.33564e+06	2.47885e+06	584266	1.99887e+06	2.49796e+06	2.168e+06	2.05698e+06	1.40389e+06	2.09437e+06
PI 42:5	5391.24	721.926	12603.8	279887	26800.5		107.024	10793.7	19498.7	89848.7	54652.7	1967.61	14321.6
PI 42:4	1.03041e+06	1.12716e+06	653502	964884	1.14699e+06	794566	1.26424e+06	621155	899424	681450	591895	1.25213e+06	803576
PI 42:3	228890	250679	166876	158637	159453	285808	94129.4	520972	212863	226232	166840	169732	153379
PI 42:2	341662	377894	363376	251537	295161	597894	273251	810847	243345	358051	249168	148847	251982
Hex2Cer 40:1;O2	160826	401458	99964.4	2.01836e+06	566611	175959	373757	1.24591e+06	433123	173240		109677	206329
PI 42:1	234469	196565	211277	288669	194243	347326	167422	538635	374687	271833	137509	228476	242063
PI 42:0	217764	199085	224779	254921	240505	444516	168533	691457	563268	552317	243227	318449	387228
PI 44:12	26538.6	16692.2	48163.4	24874.4	22334.4	29693.4	32987.5	21355.7	45297.2	38381	14426	16747.7	63486.1
PI 43:4									5599.12
PI 44:10	477930		586095	76931.2	240271	57048.5	120884	246824		58238.9	12609.2	40106.7
PI 43:2	112013	108213	62884.7	121591	152104	82031.9	152056	68831.7	58312.7	90926.8	88423	114688	89646.6
PE 52:4	19932	9170.37	38873.7		9341.24	26976.8		0.122996	20852.8	14239.2	44825.6	6718.94	36194.9
PI 43:0	3135.66			10203.8	5433.23	16063.1		18117.7	3921.64	12157.1	8257.47	5261.24	6823.09
PI 44:6	5082.43	4264.51		34415						7429.67
PI 44:5	11.6289	6915.74	51831.5	139716	6211.72	6812.8		5148.98	6615.04	34816.3	20598.8
PI 44:4	129345	140455	120992	176794	77447.9	98386.7	89401.2	47126.8	40715.5	22812.2	24794	279401	137799
PI 44:3	48333.6	94596.1	92508.8	58318.5	79612.4	137907	92218.8	129419	61654.4	59017.3	37062.4	81166.3	97373.6
Hex2Cer 42:2;O2	307510	825696	526164	1.66703e+06	1.00322e+06	1.09115e+06	851497	2.03598e+06	674998	398854	123590	341222	253884
ACer 62:3;O4
PI 44:2	36583.4	70895	51822.5	53541.8	34870.9	127001	63686.5	202131	58498.7	48647.7	34679.3	21449.3	15158.9
CoA 14:1	51213.7	61642.9	81238		11850.6	9347.03	55254.5	73094.8		1668.31	80047.9	5748.02
PI 44:1	65386.7	74336.7	76035	87800.2	68464.9	138229	48791.9	224085	84443.5	82654	44610.6	68227.6	77405.5
PI 44:0	97273.3	118798	100155	118407	122326	215921	89142.5	372625	163338	186836	174091	107937	143402
ACer 64:3;O4
ACer 64:2;O4
ACer 65:3;O4								100432	143327	132702	22334.2	230311	18849.5
ACer 65:2;O4									100924	65823.1	29237.5	139451
CoA 16:1;O	22951.1	10858.2	61160.2	77292.4	56436.9			47263.9	46283.3	94817.6	70606	12670.3	96282.4
ACer 66:3;O4
ACer 67:3;O4	66183.2						70723.5	34623.5				43688.4	55683.6
ACer 67:2;O4									27697.5		99315.9	50450.5
PC 56:12								57949.4
ACer 69:3;O3	690299	441105	772324	89636.8	284589	560160	255180	408340	33524	72006.6	661251	227723	526433
ACer 68:3;O4
ACer 68:2;O4									86279.3	40481.4		51637.1
ACer 70:4;O3	131292	112022	54800.3	29395	62765.2	46038.3	33615.1	85016.8	27419.5	12361.3	58875.7	26789.8	62742.4
ACer 69:3;O4						84537.1		346175	263753	333001	841200	386667	729318
ACer 69:2;O4	393838	282596	514384	107064	227686	301924	159976	216315	37213.4	79930.6	460689	161185	318554
ACer 71:3;O3	73912.2	68904.8	100245	62518.1	80945.3	58782.8	60143.5	73756.7	37688.6	7400.51	118733	54467.6	75206.2
ACer 70:3;O4	128331	123868	108225	85717.4	106787	86034.2	65194.4	117680	108785	139930	152924	70192.6	89337.4
ACer 72:3;O4						163950		292857	298760	200782	640504	388116	573745
CL 64:0
CL 68:4	6.87729e+06	3.99585e+06	6.18749e+06	3.04766e+06	6.90139e+06	3.25682e+06	3.90975e+06	4.54416e+06	5.63539e+06	4.64651e+06	5.69418e+06	2.15025e+06	3.85691e+06
CL 68:3	6.73864e+06	4.38995e+06	8.69273e+06	3.24462e+06	7.58594e+06	3.16554e+06	6.21953e+06	4.23372e+06	5.94138e+06	6.02726e+06	6.56781e+06	2.03321e+06	4.45465e+06
CL 68:2	3.35589e+06	2.61597e+06	4.88807e+06	1.97821e+06	4.23951e+06	1.67592e+06	3.92625e+06	2.17672e+06	2.7808e+06	3.01997e+06	3.15621e+06	1.05163e+06	1.95595e+06
CL 68:1									179232		130775	52451.9	58360.7
CL 68:0	25481.6	29679.1		67905.8	62190.1	315495	46162.7	520742	114249	62271.9		54655.9	118870
CL 70:6	7.0688e+07	4.76362e+07	7.20898e+07	3.73028e+07	7.58644e+07	6.0752e+07	4.42632e+07	6.26165e+07	5.81103e+07	4.71492e+07	6.94131e+07	2.74808e+07	5.58566e+07
CL 70:5	4.45323e+07	2.8536e+07	4.7593e+07	2.24928e+07	4.70356e+07	2.70599e+07	3.01485e+07	3.40843e+07	3.34e+07	2.97868e+07	3.65561e+07	1.36132e+07	2.73835e+07
CL 70:4	2.01105e+07	1.37594e+07	2.37892e+07	9.56814e+06	2.2148e+07	9.45057e+06	1.70844e+07	1.42193e+07	1.61699e+07	1.65034e+07	1.71896e+07	6.3716e+06	1.09205e+07
CL 70:3		4123.21	25762.8			60887.1		36189.4	72599.7	23843.2	88111.6	38671.9	89351
CL 70:1	1.18111e+06	1.73346e+06	2.10555e+06	2.09541e+06	1.57135e+06	5.49902e+06	2.49198e+06	3.36953e+06	3.98999e+06	3.856e+06	2.6894e+06	4.72458e+06	4.24558e+06
CL 70:0	459053	351665	373011	362230	373327	1.09485e+06	316781	991057	574500	663322	430770	829950	667692
CL 72:8	4.77905e+08	466948661	8.92054e+08	3.45613e+08	6.13492e+08	8.56408e+08	4.74662e+08	6.63397e+08	7.71464e+08	9.12243e+08	1278411873	5.67316e+08	9.70389e+08
CL 72:7	5.51594e+08	4.81905e+08	9.00053e+08	3.60889e+08	6.66703e+08	7.04881e+08	499585918	6.21412e+08	6.40055e+08	7.53901e+08	8.31535e+08	4.15071e+08	7.33714e+08
CL 72:6	1.8744e+08	1.38954e+08	2.05138e+08	1.18283e+08	2.29055e+08	7.91805e+07	1.60349e+08	1.34081e+08	1.19241e+08	1.64637e+08	1.0392e+08	6.47414e+07	6.77156e+07
CL 72:2	1.6757e+06	2.37255e+06	5.05166e+06	6.9732e+06	3.86313e+06	1.06917e+07	1.06588e+07	9.06132e+06	1.25909e+07	1.21044e+07	1.07762e+07	1.26217e+07	1.51015e+07
CL 72:1	2.33188e+06	2.35959e+06	3.37528e+06	2.69814e+06	2.40459e+06	3.67261e+06	2.60944e+06	3.31471e+06	3.33406e+06	4.38118e+06	2.83077e+06	3.92179e+06	3.57682e+06
CL 72:0	311900	334734	396638	236585	355388	425973	200262	604556	264008	368321	237360	362480	257295
CL 74:10	4.54102e+07	3.53189e+07	4.4948e+07	2.21178e+07	4.51845e+07	4.25479e+07	3.56145e+07	4.8512e+07	3.97639e+07	4.34547e+07	5.5138e+07	3.08679e+07	4.02734e+07
CL 74:9	1.94664e+08	1.64744e+08	2.26414e+08	1.17654e+08	2.11629e+08	1.21398e+08	1.33745e+08	1.16406e+08	9.44823e+07	1.18822e+08	1.42176e+08	6.15468e+07	1.06107e+08
CL 74:8	1.70863e+08	1.3089e+08	1.88614e+08	9.5733e+07	1.41611e+08	1.04561e+08	9.13273e+07	9.35449e+07	1.42142e+08	1.84143e+08	1.44285e+08	8.68501e+07	1.14344e+08
CL 74:7	3.0317e+07	2.59316e+07	4.20803e+07	2.05259e+07	2.51615e+07	3.38863e+07	2.91765e+07	3.40409e+07	4.91264e+07	8.34977e+07	4.86243e+07	3.04563e+07	3.30553e+07
CL 74:4	6.89604e+06	7.02563e+06	7.28783e+06	4.53082e+06	4.70555e+06	1.53904e+07	1.1063e+07	1.11594e+07	7.49629e+06	9.86906e+06	1.71246e+07	5.99812e+06	1.71225e+07
CL 74:3	3.89261e+06	4.71402e+06	2.09908e+06	3.70138e+06	2.30815e+06	9.27936e+06	2.16809e+06	5.98312e+06	3.3746e+06	6.84071e+06	6.44667e+06	1.94221e+06	4.8116e+06
CL 74:2	4.5449e+06	5.07074e+06	6.99789e+06	5.36756e+06	5.43707e+06	4.49141e+06	5.33631e+06	5.36073e+06	5.94404e+06	7.60105e+06	5.7453e+06	6.42603e+06	5.97267e+06
CL 74:1	1.03489e+06	1.10525e+06	1.37003e+06	1.03662e+06	1.11361e+06	654808	842438	1.13309e+06	1.14377e+06	1.47534e+06	724137	1.00336e+06	940821
CL 74:0	42466.2			18585.4				61755.7
CL 76:12	3.65393e+07	2.76589e+07	4.02684e+07	1.57314e+07	3.53088e+07	3.05959e+07	2.32911e+07	2.87368e+07	2.43939e+07	2.97205e+07	4.34369e+07	3.30919e+07	3.03448e+07
CL 76:11	4.62717e+07	3.24828e+07	4.30183e+07	1.83806e+07	4.22156e+07	3.20477e+07	2.82756e+07	3.30368e+07	2.70014e+07	3.32856e+07	4.33147e+07	3.70938e+07	3.0474e+07
CL 76:10	4.15435e+07	2.92399e+07	3.2569e+07	1.89059e+07	3.78464e+07	1.77055e+07	2.22666e+07	2.12021e+07	1.42141e+07	1.68244e+07	1.9183e+07	1.66427e+07	1.25872e+07
CL 76:9	1.26916e+07	1.08176e+07	1.50736e+07	6.70309e+06	1.20793e+07	7.73013e+06	6.98083e+06	9.76597e+06	7.80257e+06	1.12506e+07	7.45527e+06	5.85371e+06	5.8248e+06
CL 76:8	3.78114e+06	4.11389e+06	39067.3	4481.43	33784.4	27345.8	1.09351e+07	8.58061e+06		22343.8	3.09536e+06		27514.9
CL 76:7	32407.3	31893.5	43971.2	17926.2	30313.7	35930.8	31572.1	20870.3	15811.1	5473.61	40862.7	21153.9	39436.3
CL 76:6	2.12102e+07	2.81701e+07	2.15229e+07	2.20307e+07	2.47747e+07	3.09723e+07	3.06003e+07	2.93951e+07	3.19696e+07	2.94302e+07	3.02305e+07	2.45916e+07	2.94915e+07
CL 76:5	3.86826e+06	4.22278e+06	3.90372e+06	4.31247e+06	5.38019e+06	3.29271e+06	3.44566e+06	2.577e+06	6.33132e+06	4.27068e+06	3.03066e+06	5.00705e+06	3.31046e+06
CL 76:4	1.23673e+07	1.2686e+07	1.80267e+07	1.14356e+07	1.22489e+07	9.51925e+06	8.81954e+06	1.16355e+07	1.00474e+07	1.32252e+07	1.40963e+07	8.7271e+06	1.25141e+07
CL 76:3	2.82397e+06	2.94224e+06	3.92874e+06	2.71873e+06	2.89931e+06	1.96786e+06	1.73653e+06	2.97777e+06	2.35086e+06	3.20126e+06	2.66394e+06	1.94614e+06	2.47094e+06
CL 76:2	434066	534460	474540	506047	466434	290352	298534	508451	548156	642528	185347	452023	185092
CL 76:1	75805.1	136212		72492		83684.2		94088.7	79838.2	89654.6	27673.8	29807.7	46205
CL 78:14	1.54146e+06	975870	919172	598069	1.3433e+06	837347	974933	828036	691170	568603	786684	1.82706e+06	504968
CL 78:13	6.35792e+06	3.84229e+06	4.56522e+06	2.28974e+06	4.95926e+06	1.89768e+06	2.70175e+06	2.27287e+06	1.32785e+06	1.57211e+06	1.87013e+06	3.79621e+06	1.3644e+06
CL 78:12	6.14619e+06	4.03224e+06	5.13474e+06	2.34152e+06	5.00549e+06	2.94001e+06	2.98044e+06	3.1752e+06	2.91954e+06	3.808e+06	3.60985e+06	6.01787e+06	2.50041e+06
CL 78:10	5.36753e+06	3.11308e+06	2.39472e+06	775875	1.27992e+06	1.2941e+07	1.97327e+07	1.87641e+06	1.33004e+06	4.10498e+06	8.24326e+06	1.41302e+06	4.69725e+06
CL 78:8	5.42835e+07	5.65124e+07	6.41267e+07	3.49022e+07	5.08792e+07	5.60597e+07	5.68379e+07	4.5495e+07	5.06589e+07	5.66665e+07	6.21161e+07	3.23404e+07	5.3324e+07
CL 78:6	3.62689e+07	4.04332e+07	4.57737e+07	3.72429e+07	4.0959e+07	3.06259e+07	2.93246e+07	3.17049e+07	3.11241e+07	3.30226e+07	4.23211e+07	2.72403e+07	3.65262e+07
CL 78:5	5.39082e+06	6.22616e+06	7.24755e+06	5.81131e+06	6.21894e+06	4.30107e+06	4.21532e+06	5.14746e+06	4.86367e+06	5.73891e+06	5.56038e+06	4.10427e+06	4.83381e+06
CL 78:4	882740	862121	1.13363e+06	803120	648853	458934	235908	906081	689829	974382	621030	616094	476950
CL 80:8	1.84499e+07	2.11468e+07	2.22254e+07	1.86577e+07	1.89252e+07	1.60847e+07	2.10659e+07	1.6453e+07	1.67114e+07	1.83531e+07	1.82e+07	2.29716e+07	1.84697e+07

## Sheet: Norm ints
Compound	G1_58_25	G1_58_29	G1_58_5	G1_35_15	G1_35_17	G2_77_15	G2_77_3	G2_77_17	G2_40_13	G2_46_9	G3_64_1	G3_64_3	G3_64_5
FA 8:1;O2	590471	513671	636372	444115	569267	493601	308398	672680	580307	698623	818759	588285	779918
FA 12:0	292694	228041	207828	471686	272228	374065	381741	561143	459979	574082	329351	460013	549973
CAR 2:0	4.86967e+06	8.25045e+06	1.34778e+07	1.85789e+06	1.59321e+06	1.45623e+07	9.87031e+06	1.49987e+07	914600	740406	5.97795e+06	1.23777e+08	5.28954e+06
CAR 3:0	1.51134e+06	2.77871e+06	1.30505e+07	1.98195e+06	1.1907e+06	3.40944e+06	5.4493e+06	2.30592e+06	445706	857694	2.017e+07	3.71182e+06	2.9505e+06
FA 14:0	8.42218e+06	6.62041e+06	5.09961e+06	2.55703e+07	1.33232e+07	8.26648e+06	6.77888e+06	1.36901e+07	2.36501e+07	1.32409e+07	9.61856e+06	9.79514e+06	1.67973e+07
CAR 4:1	145068	178056	203754	224245	247079	325880	235717	331450	39075.7	47258.6	366278	241782	308622
CAR 4:0	1.63982e+06	2.00104e+06	6.35384e+06	617645	1.03292e+06	1.09346e+06	423209	1.97799e+06	133443	509214	3.58293e+06	2.12058e+06	446458
CAR 5:1	104773	110904	199435	437117	218937	288152	351455	562300	73400.4	85700.9	303366	541804	305259
CAR 5:0	6.76943e+06	7.1939e+06	2.12461e+07	5.69062e+06	6.51729e+06	5.70851e+06	3.00772e+06	9.35952e+06	1.11333e+06	3.61245e+06	1.51405e+07	6.84889e+06	3.51377e+06
CAR 3:1;O2	64092.2	22165.6	128799	8567.86	15930	152653	65964.9	47382.1	16790.4	36777	60773.6		24472.8
CAR 4:0;O	5.67756e+06	6.17082e+06	1.41007e+07	4.41062e+06	5.52891e+06	1.36674e+07	5.65799e+06	1.32523e+07	643256	2.3258e+06	2.14978e+07	6.94999e+06	9.64344e+06
FA 16:1	2.29603e+08	1.59994e+08	1.21578e+08	6.37818e+08	3.29705e+08	1.33936e+08	1.74724e+08	2.51939e+08	3.93231e+08	2.05131e+08	200456205	1.48443e+08	2.73986e+08
FA 16:0	5.35762e+08	4.51111e+08	4.24493e+08	1.42505e+09	586530118	5.51544e+08	6.6164e+08	9.23727e+08	1.34305e+09	1.11857e+09	825715865	6.3121e+08	1301315400
CAR 6:1	144497	127179	122285	277064	240464	137125	100877	197074	51935.3	132237	437414	396280	161949
CAR 4:2;O2	2.61118e+06	4.70454e+06	7.38997e+06	5.8323e+06	5.13494e+06	2.34857e+06	3.34386e+06	7.3827e+06	1.03548e+07	1.57449e+07	7.02187e+06	1.31276e+06	2.76596e+06
CAR 6:0	803446	1.44835e+06	1.36918e+06	698351	633191	441123	590224	1.33763e+06	226279	616636	2.49854e+06	1.25618e+06	271620
CAR 4:1;O2	163828	336478	767649	141333	227914	874040	723351	351869	143060	165093	568556	425000	410873
CAR 5:0;O	1.09428e+07	8.77627e+06	1.02535e+07	1.33249e+07	1.08308e+07	8.03946e+06	1.52728e+07	1.43584e+07	7.3745e+06	7.18736e+06	1.38229e+07	6.37332e+06	2.03586e+07
Benzoylcarnitine	23131.8	37100.8	66021.9	18630	16589.8	41720.2	29078.5	45197.6	32277.1	42203.7	67590.2	81935.1	44969.3
FA 17:0	3.62156e+06	4.02481e+06	4.61494e+06	1.26853e+07	5.79805e+06	5.62242e+06	4.70699e+06	8.70039e+06	1.40193e+07	1.42811e+07	8.8669e+06	6.70878e+06	1.32576e+07
CAR 7:0	30164.5	144284	83095.2	155436	77338.2	5926.97	28288.7	107905	13669.6	83119.1	161196	61673.1
SPB 16:0;O2	2.03578e+07	2.39173e+07	4.71858e+07	6.0519e+07	4.32372e+07	2.64025e+07	3.19204e+07	5.0185e+07	2.00258e+07	2.13538e+07	2.13214e+07	2.31767e+07	2.43715e+07
CAR 5:1;O2	278611	410627	972005	263809	152193	1.07627e+06	541132	959889	209183	512229	696768	378803	620195
CAR 6:0;O	263916	406556	1.02308e+06	226419	269359	1.00764e+06	108323	655465	51771.2	150667	1.17794e+06	339012	503332
FA 18:3	5.04291e+07	5.93945e+07	6.57912e+07	1.49057e+08	9.2821e+07	9.52771e+07	7.13217e+07	1.49997e+08	3.07414e+08	2.25897e+08	1.11477e+08	1.17757e+08	2.30696e+08
FA 18:2	4.0777e+08	6.18274e+08	7.20024e+08	7.23024e+08	367156886	1.0338e+09	9.14535e+08	1.68956e+09	2.71568e+09	2.43222e+09	1.08314e+09	8.63902e+08	1.96176e+09
Phenylacetylcarnitine	24837.6	17301.6	246121		26610.8	11445.6		4637.92			193489	4102.59
FA 18:1	1.81435e+09	1.55242e+09	1295289635	6458792306	2.39915e+09	1.76101e+09	1883170980	2951949310	4.49639e+09	3.36222e+09	2585853125	2.50002e+09	3.7441e+09
SPB 18:1;O	3.5002e+06	4.54054e+06	1.84919e+06	3.83568e+06	2.70963e+06	1.81133e+06	6.29024e+06	5.58132e+06	1.46508e+06	1.39189e+06	1.86582e+06	1.13661e+06	1.35914e+06
CAR 8:1	116886	140394	135405	119105	220100	94642.1	104186	233070		50025.5	270080	467486	63380.9
CAR 6:2;O2	68827.6	79512.4	409907	68982	41118.2	416936	252532	194696	31110.3	143211	217745	8600.46	161683
CAR 8:0	291654	477258	720844	51265.9	185184	351604	314552	557084	196853	209170	718520	380027	212715
SPB 17:0;O2			133614			319742	141596	1.90264e+06			2.75118e+06	87156.3	1.13611e+06
3-Methylglutarylcarnitine	269583	322690	1.09257e+06	34254.4	56883.8	2.04706e+06	460954	2.24899e+06	145800	961577	597277	335069	583405
SPB 18:2;O2	2.02315e+06	2.24783e+06	1.31689e+06	4.20424e+06	2.28765e+06	1.29265e+06	3.29434e+06	3.16437e+06	3.80506e+06	3.15845e+06	1.98922e+06	2.33555e+06	3.0099e+06
LPC 2:0	1.2316e+06	798349	984710	584392	764775	610630	1.10066e+06	1.6133e+06	1.22826e+06	1.20393e+06	957952	380858	1.79743e+06
SPB 18:1;O2	3.24165e+07	4.47003e+07	2.86582e+07	6.73333e+07	3.64141e+07	2.7813e+07	63873289	7.73215e+07	3.33477e+07	3.12322e+07	3.34437e+07	3.16012e+07	4.22338e+07
FA 20:5	6.51886e+07	5.21006e+07	7.89168e+07	157454713	1.0356e+08	7.05038e+07	8.40727e+07	1.07374e+08	2.43337e+08	1.60479e+08	9.92554e+07	5.76656e+07	1.36186e+08
MG O-14:1;O	43001.3	11702	97248.4			15161.7	115782	10921.2	4790.43	0.202425	177996	6480	8673.76
CAR 8:1;O	195619	240304	639787	454414	241110	424481	407278	235286	107870	279444	1.41276e+06	246393	314127
CAR 9:0		45119.9	46760.5	58062.5		216448	65061.3	388099			415265
SPB 18:0;O2	3.22597e+07	3.43719e+07	2.12943e+07	2.67105e+07	2.03563e+07	2.17259e+07	4.90217e+07	7.30528e+07	2.16111e+07	1.80779e+07	2.4316e+07	1.49034e+07	1.8929e+07
FA 20:4	1.20543e+09	1.31341e+09	1004056861	2609372756	1.22511e+09	1.31131e+09	1.51242e+09	2.41036e+09	3.67608e+09	2.62987e+09	1.18378e+09	1.60633e+09	2.24919e+09
MG O-14:0;O	257141	306508	188737	380816	280391	706517	428762	635354	1.68048e+06	756041	199076	635845	717583
CAR 8:0;O	114979	89752.2	174039	77730.4	143622	183860	133954	347860	16705.6	63602.8	177873	331556	149208
FA 20:3	1.01121e+08	3.62572e+07	5.25324e+07	4.09224e+08	1.48125e+08	111643785	5.87485e+07	182644200	249072315	2.46121e+08	143493881	176454108	2.14528e+08
FA 20:2	4.23008e+07	3.29453e+07	2.91322e+07	1.30617e+08	5.14174e+07	4.51424e+07	3.93241e+07	7.99087e+07	1.36425e+08	1.05866e+08	6.112e+07	9.15113e+07	9.05677e+07
FA 20:1	5.78956e+07	3.77552e+07	3.18652e+07	2.20641e+08	5.84454e+07	4.8899e+07	4.1615e+07	8.96565e+07	1.49098e+08	1.10934e+08	6.52818e+07	9.77472e+07	1.17159e+08
CAR 10:3	297222	392910	576279	30165.8	190596	326585	368810	604575	56759.9	91337.1	604821	175170	354013
SPB 19:3;O2	42210.3		81057.6			20819.2		350930	200750		363958	122740	210702
FA 20:0	4.25702e+06	3.22219e+06	4.61585e+06	1.8375e+07	3.24237e+06	5.99653e+06	3.82976e+06	1.15349e+07	2.56039e+07	2.54658e+07	9.91263e+06	1.50373e+07	2.97e+07
NAGly 16:0	120826	79702.8	76921.4	193723	44035.9	163433	134767	416201	431986	167062	61900.8	148996	342814
SPB 19:2;O2	1.24809e+06	622843	769894		310041	613559	468447	3.25614e+06	895028	92503.3	2.07628e+06	843628	1.50077e+06
LPC 3:0	218165	265404	173883	452149	388675	194133	161399	627686	83173.8	77894.7	188226	807039	250472
CAR 10:1	249866	362710	425517	57826.9	91973.7	286238	113058	396483		34359.1	407485	1.0682e+06	184723
SPB 19:1;O2	1.20122e+06	939985	980700	271143	603720	791578	1.48642e+06	4.26592e+06	1.30349e+06	311330	2.10121e+06	1.56109e+06	1.83359e+06
MG O-15:1;O	6.698e+06	7.37569e+06	7.84805e+06	1.08385e+07	5.03698e+06	5.48732e+06	7.78914e+06	1.95282e+07	3.88734e+06	5.68809e+06	1.51423e+07	3.55309e+06	8.35129e+06
CAR 10:0	265755	313649	810067	124125	159779	672335	649592	634708	163303	147409	885908	749067	334893
SPB 19:0;O2	156900	196022	143344		34150.6	250349	186431	544489	211432	215818	170244	130668	166960
Octanedioylcarnitine	215992	224482	280939	198981	145196	251843	129238	254098	47167.6	107561	244053	74174.8	272156
SPB 18:0;O3	1.33932e+06	2.62692e+06	2.82767e+06	5.90624e+06	2.39397e+06	2.31242e+06	1.35906e+06	3.30203e+06	2.81877e+06	3.39606e+06	1.01272e+07	1.31736e+07	2.47961e+07
FA 22:6	7.87677e+08	6.37986e+08	620965448	1.38389e+09	7.71946e+08	7.52702e+08	8.00099e+08	1.12224e+09	2.00159e+09	1.64024e+09	7.60053e+08	687579665	1364289380
FA 22:5	1.32206e+08	1.18295e+08	8.83428e+07	2.28379e+08	1.27754e+08	141957867	1.09116e+08	2.93037e+08	5.03011e+08	361561460	156030409	2.47533e+08	2.85221e+08
SPB 20:0;O2	6.26663e+06	6.41748e+06	1.32004e+07	1.20491e+07	8.76419e+06	2.42486e+07	8.19238e+06	1.79245e+07	7.6557e+06	8.20866e+06	8.49854e+06	9.48464e+06	8.63638e+06
FA 22:4	8.14151e+07	6.29846e+07	4.57053e+07	1.32788e+08	7.3114e+07	9.4333e+07	7.82033e+07	1.95843e+08	2.26641e+08	1.522e+08	8.51258e+07	1.47675e+08	1.58458e+08
CAR 10:0;O	517553	421777	1.59934e+06	122568	506694	691239	290432	1.30929e+06	250023	221694	1.65188e+06	1.55604e+06	653341
SPB 19:0;O3	348501	83484.5	1.08165e+06		43785.1	1.36945e+06	196131	616454	735997	1.20706e+06	2.06869e+07	485891	338957
FA 22:1	4.97813e+06	2.91213e+06	3.94422e+06	1.75848e+07	3.83801e+06	5.55009e+06	2.83665e+06	1.13944e+07	2.66243e+07	1.88552e+07	5.33057e+06	1.68968e+07	1.46084e+07
FA 22:0	1.32434e+06	970038	2.45855e+06	3.95756e+06	1.28018e+06	2.94886e+06	1.42148e+06	4.48399e+06	9.84235e+06	8.05298e+06	2.64201e+06	5.35025e+06	8.08131e+06
CAR 12:1	199878	80186.4	495424		37634.2	143037	221282	79473.1			564643	522177	58907.6
Cer 20:1;O2	278932	300323	344285	517583	273929	449937	296871	1.18937e+06	470659	417892	124219	470299	392424
MG 17:0	73456.3	23888.2	83322.5	126384	36900.6	73671	133549	139647			103113	32074	110016
CAR 12:0	272506	188186	586998		58569	163639	309735	645297			682732	1.49311e+06	146806
CAR 10:1;O2	31516.1	9064.72	36275.6	24992.4	5579.67	10162.4		80361.3	102749	126321	14282.4	11831.4	45906.5
MG 18:2	1.66251e+06	1.50423e+06	904920	1.35226e+07	3.1901e+06	602619	947090	1.49088e+06	5.18922e+06	3.07529e+06	3.47151e+06	1.39832e+06	3.01471e+06
MG 18:1	112126	84211.7	222893	44055.6	77772.2	65250.1	91551.3	169132	100123	81355.6	133659	118972	29915.1
CAR 12:1;O	66131.6		326212		165613	172135					101924	27106.8
NAGly 20:4	151044	107561	127530	177734	87304.7	279752	211528	591374	811160	351615	96766.5	149915	471031
CAR 12:0;O	67477.8	72660.8	560494		70305.4	73935.4	24705.6	44106.7			365997	759041	44276.2
MG 18:4;O	4.83244e+06	4.8053e+06	6.63318e+06	5.758e+06	2.82744e+06	1.63684e+06	9.49094e+06	1.70841e+06	659156	1.18679e+06	4.33643e+06	230377	1.88854e+06
FA 24:1	1.50959e+06	1.60524e+06	1.94526e+06	6.20935e+06	2.06551e+06	4.07919e+06	2.32921e+06	6.77547e+06	6.2897e+06	4.79848e+06	2.30875e+06	4.07432e+06	4.55824e+06
FA 24:0	307559	357260	892690	1.35585e+06	350564	1.61343e+06	607729	2.40596e+06	3.32943e+06	2.35215e+06	1.13557e+06	2.37396e+06	2.32157e+06
CAR 14:1	443544	703406	1.37888e+06	150167	216334	178707	372032	711820		66041	1.48396e+06	2.7363e+06	93419.3
CAR 14:0	606388	1.09772e+06	1.21488e+06	474412	385511	635951	1.01422e+06	2.65057e+06	344835		1.22017e+06	4.80916e+06	980535
CAR 12:1;O2	20560.4	20441.8	88848	14007.1		53741.1	5339.84	109118	7439.12	107096	163107	32778.6	108027
SPBP 18:1;O2	233422	294910	440451	1.36521e+06	420596	642850	119437	386427	355114	430194	432628	315682	392765
CAR 14:2;O	1.37426e+06	1.03573e+06	1.03757e+06	2.43032e+06	1.231e+06	823586	1.5129e+06	1.29378e+06	1.71437e+06	1.59353e+06	1.41504e+06	1.14197e+06	1.4663e+06
CAR 14:1;O	3.64538e+06	3.53132e+06	3.71908e+06	7.46894e+06	3.396e+06	3.25507e+06	6.74484e+06	4.1159e+06	5.24962e+06	5.4973e+06	5.25988e+06	4.46686e+06	4.8098e+06
CAR 14:0;O	730355	729542	1.87279e+06	502535	632724	328264	865788	934334	111206	59913.4	3.49853e+06	2.14434e+06	283377
LPA 15:1	21234	40222.2	5907.77	147373	49007.1	64009.5	148224	116371	50872.9	41894.6	510150	94451.8	57584.7
LPA O-16:1	175271	154468	145245	418226	234076	290915	280258	317022	297543	218453	229974	263701	217921
LPA 15:0	121516	128135	101188	137313	122482	49194.2	163445	75172.2	102144	87643.3	284428	145000	77622.7
CAR 16:2	406783	123039	793349	69320.4	244103		183312				1.19634e+06	1.60534e+06
CAR 16:1	3.14506e+06	2.8868e+06	3.26418e+06	1.83366e+06	1.1583e+06	1.11024e+06	3.24212e+06	3.32882e+06		280440	3.57453e+06	5.45487e+06	1.22178e+06
CAR 16:0	7.84776e+06	1.21702e+07	1.04208e+07	7.81168e+06	4.70462e+06	7.14542e+06	1.47452e+07	3.17857e+07	2.78479e+06	3.43918e+06	9.31036e+06	1.66352e+07	6.72133e+06
MG 22:6	24939.6			27342.4	7242.02				108080	63258.5		25506.8	46851.4
CAR 14:1;O2	14426.8		60601.4		24700.6	42542		86732.2		7112.74	77952.6	23297.8	23289.4
MG 22:5	161095	91547.9	131953	645179	277592	166845	98161.1	171528	474296	559160	130073	69159.6	324474
LPA 16:1	144021	92056.4	140777	63858.7	48720.6	77131.4	178731	88501.4	15766.2	6329.71	93966.5	37554.6	58033.2
LPA 16:0	1.141e+07	9.9381e+06	8.27682e+06	1.9442e+07	1.25362e+07	5.79027e+06	1.75042e+07	9.0009e+06	1.22381e+07	9.45994e+06	7.94956e+06	8.16985e+06	1.17793e+07
LPC 10:0	22744.4		41082.4			144870		127313	493466	317485	67406.2	352056	300436
CAR 16:2;O	279938	366050	1.04092e+06	34000.3	80762.6	261868	588472	419611	13171.8	19823.4	1.27789e+06	855834	131662
CAR 16:1;O	1.70067e+06	1.42035e+06	5.06136e+06	900381	1.22315e+06	762897	1.0635e+06	1.22962e+06	279459	178823	5.66209e+06	3.09229e+06	665504
CAR 17:0	30550.6	164063	273375	415281	189847	75506	382972	651359		79911.6	340608	621842	84106.2
CAR 16:0;O	2.78517e+06	2.59294e+06	7.07439e+06	2.2745e+06	1.52558e+06	4.24899e+06	5.71617e+06	5.58036e+06	623994	947715	8.17312e+06	5.07215e+06	3.58644e+06
ST 27:1;O3		37954.9	47304.3	126609	86108.9	29754.5	124697	70446.2		41120.3	32933.2	1.89257	3290.73
ST 27:0;O3	63919.1	106031	140385	137193	39091.5	12060	54862.9	63379.3			86620.2		13645
LPE 14:1	58511.5	41178.2	150063	12414.5	5231.99	151093	354152	126161	204091	816618	49818.2	34642.6	289350
CAR 18:3	759905	283401	881749	560644	622324	779582	435578	399081	92574.4		1.48586e+06	1.23111e+06	202169
LPA 17:0	6011.24	7416.21		13262.1	5367.27	5536.95	3674.66	30515.6	3625.93			25425.7	21935.8
LPA O-18:0
CAR 18:2	7.73695e+06	7.07905e+06	1.39864e+07	1.01933e+07	7.30461e+06	8.94473e+06	1.4321e+07	9.21654e+06	4.35676e+06	6.33938e+06	1.72083e+07	1.62538e+07	7.54978e+06
LPC 11:0				25959					106003	19786.1		30153.6	17360.7
CAR 18:1	2.62156e+07	2.49862e+07	3.66587e+07	1.84294e+07	1.21913e+07	1.29467e+07	2.14114e+07	3.29486e+07	7.22077e+06	5.83994e+06	3.23594e+07	4.4432e+07	1.14468e+07
MG O-23:1;O			9438.81			3708.36			8736.29	16238.9	6752.51
CAR 18:0	1.80751e+07	2.23347e+07	2.90152e+07	1.63587e+07	1.1769e+07	2.01549e+07	2.38165e+07	5.65753e+07	7.32586e+06	1.33454e+07	2.94661e+07	3.77461e+07	1.78845e+07
CAR 16:1;O2	45609.4	118897	367497	267799	195311	25430.2	99657.7	28954.8		104624		6838	9972.9
LPA 18:2	109947	65755.1	164376	44750.5	51769	74547.9	71123.2	79959	27859.4	55846.8	140560	24797.9	56682.3
LPA 18:1	361612	264075	408905	126313	111165	100064	99066.1	161533	17384.8	68153.7	263195	29020.9	83195
LPE O-16:1	1.73918e+06	1.84451e+06	1.40556e+06	6.36929e+06	1.75623e+06	4.70566e+06	2.03817e+06	1.65901e+07	4.37149e+06	1.84316e+06	910577	3.50587e+06	2.46761e+06
LPA 18:0	308624	249487	162303	255482		33849.8	125099	42004.8		279411	56406.3	931326
LPE O-16:0								79032.7	37549.3			34728.1
CAR 18:3;O	521202	60798.3	591562	35807.3	77224.9	168438	287439	288206			605405	309517	38330
LPE O-15:0;O
CAR 18:2;O	2.19656e+06	1.81509e+06	4.69295e+06	1.82976e+06	1.78226e+06	3.28925e+06	4.34115e+06	2.46498e+06	497542	1.29836e+06	7.8599e+06	4.29013e+06	2.8407e+06
CAR 18:1;O	8.32984e+06	6.90792e+06	2.11042e+07	6.00732e+06	7.14898e+06	5.66167e+06	8.03507e+06	7.31067e+06	834387	1.36186e+06	3.01837e+07	1.80438e+07	4.88917e+06
LPA O-20:4	1.11201e+06	557844	5.31425e+06	3.56722e+07	3.08067e+06	640044	606186	220187	2.55153e+06	9.99678e+06	7.18615e+06	560673	2.41911e+06
CAR 18:0;O	2.67453e+06	3.73956e+06	4.59517e+06	1.3727e+06	1.00114e+06	4.48074e+06	8.21112e+06	1.01863e+07	151123	769455	4.62282e+06	7.40264e+06	4.13802e+06
LPA 19:3			14403.9		7758.97					31807.9
CAR 20:4	2.00568e+07	1.86424e+07	1.88552e+07	3.46994e+07	1.80373e+07	3.25409e+07	3.56016e+07	4.27029e+07	2.20842e+07	2.43483e+07	2.17489e+07	2.85589e+07	2.72146e+07
LPA 19:1								3924.76
LPA O-20:1
LPE 16:1	822624	927952	667076	4.01481e+06	991494	927324	1.11432e+06	1.58974e+06	5.66345e+06	1.97999e+06	941510	1.30969e+06	2.63557e+06
LPA 19:0
LPA O-20:0
LPC O-14:1	43777.2	89476.9	27259.2	262180	86448.1	227033	111919	765275	151263	120953	17373.1	242614	113871
CAR 20:2	749666	836042	740318	745074	310698	322975	480067	1.9033e+06	73427.7	189595	771488	5.82323e+06	321578
PS 12:0	69093.6	49231.7	77980	209070	89064.6	62103.4	124019	128196	71732.6	105219	117165	38843.3	54902.5
LPC 13:0	6.5949e+07	8.53463e+07	5.65724e+07	1.96595e+08	5.425e+07	6.2837e+07	1.51646e+08	1.32664e+08	1.96242e+08	1.40481e+08	6.43692e+07	7.77904e+07	1.34351e+08
LPC O-14:0	50522.5	60306.1	29956.1	37481.6	24137.1	96174.9	82696.5	364564	141083	96861	70643.3	72440.8	62074.8
CAR 20:1	3.43054e+06	4.20617e+06	3.10837e+06	2.42292e+06	1.06928e+06	1.27695e+06	1.79929e+06	8.44841e+06	387523	720916	2.33508e+06	1.73694e+07	1.26383e+06
CAR 20:0	4.42123e+06	5.40472e+06	7.01212e+06	3.97907e+06	2.62721e+06	1.86164e+06	1.48145e+06	1.30572e+07	1.04555e+06	1.96882e+06	4.55399e+06	1.04453e+07	1.85558e+06
LPA 20:3	112577	15507.8	162632	174412	73834.3	52749.1	6366.8	7456.95	367410	854895	39685.3	76736.5	60846.4
LPA 20:2	116112	95409.5	54354.7	44405.3		4152.2	9620.02	47156.8		171436	15882.2	328879
LPA 20:1	276556	307714	121399	191934		41572.8	171921	59158.3		323802	64216.7	857932
CAR 20:4;O	454946	230589	447581	394758	64976.4	957279	1.50611e+06	2.11958e+06			172764	740990	1.10025e+06
LPA 20:0	71426.1	79642.8	5650.09	143256			29701.7	14035		136389		456128
LSM 18:1;O2	1.12404e+06	2.06523e+06	1.86091e+06	1.23214e+06	1.90592e+06	1.70637e+06	2.14443e+06	1.91418e+06	600596	1.18599e+06	2.7136e+06	650274	1.50347e+06
LPC 14:1	437992	492143	361191	1.56275e+06	547725	322076	377725	780838	1.55989e+06	929127	459513	627894	941218
LPC O-15:1	2.84909e+06	3.93111e+06	2.8123e+06	7.07522e+06	3.68623e+06	8.25996e+06	4.13906e+06	2.81796e+07	7.81311e+06	5.21218e+06	3.24342e+06	8.67509e+06	3.9657e+06
LPC 14:0	9.98308e+06	1.08977e+07	5.34712e+06	2.05937e+07	1.01085e+07	7.77887e+06	1.18327e+07	2.14717e+07	3.62526e+07	2.13558e+07	9.53199e+06	1.3493e+07	1.34283e+07
LPC O-15:0	829333	1.07625e+06	1.06118e+06	2.61049e+06	1.27596e+06	1.37675e+06	954705	2.72329e+06	1.84863e+06	2.42962e+06	887985	1.1532e+06	1.03618e+06
LPG 15:0	2917.81	8180.2		21290.3	2654.7	294.457	19014.8	36640	25406.2	12068.6	4550.87	4305.53	19452.4
LPE 18:4			3854.08		61.963		110.438	8900.03	2534.02	183.223	0.274116	3708.46	1129.65
CAR 22:6	2.05788e+06	1.90255e+06	2.33909e+06	2.6842e+06	1.73998e+06	2.98214e+06	3.648e+06	3.41354e+06	985798	1.93135e+06	2.72218e+06	1.8031e+06	1.68478e+06
CAR 20:0;O	1.05737e+06	588715	1.10693e+06	1.10175e+06	297998	1.02463e+06	328036	3.8217e+06	83216.7	209350	1.19959e+06	2.06645e+06	954596
LPE 18:3	25636.1	115622	82101	694108	188964	192799	213091	388627	1.89242e+06	1.10281e+06	222522	372627	661868
CAR 22:5	253455	343474	218894	97760.4	107881	412293	226474	548831	169949	205007	294444	609715	150659
LPE 18:2	9.60582e+06	1.16562e+07	1.28623e+07	5.88795e+07	1.69707e+07	1.44421e+07	2.07109e+07	2.73092e+07	7.43395e+07	5.99874e+07	1.64041e+07	2.58962e+07	4.05936e+07
CAR 22:4	73383.2	178199	188978	141032	104347	212519	54983.5	627834		109242	93318.8	688806	60212.1
PA 20:0	413569	303590	271857	398486	379656	66512.3	48406.4	583532	453687	205133	30716.3	35723.5	206538
LPA 21:0	61733.6	31840.3	34281.9	70331	36242.9	62834.7	41675.8			112248	18958	19062.6	24679.1
LPC 15:1	1.34476e+08	1.3863e+08	9.90962e+07	4.07983e+08	1.21402e+08	8.06334e+07	1.4766e+08	173429059	3.1928e+08	2.32772e+08	9.93415e+07	1.20677e+08	2.00197e+08
LPC O-16:1	1.89993e+06	2.00609e+06	1.84131e+06	2.31219e+06	1.02926e+06	2.38329e+06	1.70955e+06	5.40236e+06	3.34631e+06	2.44912e+06	1.706e+06	1.07763e+07	2.17082e+06
CAR 22:2	963377	751590	675640	1.50039e+06	441285	436820	319344	1.58522e+06	28332.8	335010	393867	3.73871e+06	372248
LPG 16:1	6.04327e+06	6.64072e+06	5.03326e+06	1.35858e+07	9.13127e+06	4.13481e+06	5.98962e+06	9.36973e+06	3.86622e+06	4.87862e+06	3.80272e+06	2.49335e+06	3.47587e+06
PC 14:0	165223	210252	185087	365831	136107	86491	200065	237300	267462	130012	183888	78889.8	172132
LPC 15:0	3.07845e+08	4.04858e+08	2.66245e+08	860132727	2.57703e+08	1.99621e+08	5.54042e+08	4.81024e+08	6.78914e+08	4.81029e+08	2.34817e+08	2.73467e+08	5.52396e+08
LPC O-16:0	1.08102e+07	1.09625e+07	1.03084e+07	1.73107e+07	8.67167e+06	2.53005e+07	1.81398e+07	7.46523e+07	1.76135e+07	1.39107e+07	1.14339e+07	8.5568e+06	1.39194e+07
LPG 16:0	2.23346e+07	2.45632e+07	1.60091e+07	5.40232e+07	2.00914e+07	1.71895e+07	2.61555e+07	3.40331e+07	4.00927e+07	3.05093e+07	1.28015e+07	2.66374e+07	3.02886e+07
CAR 22:0	3.63239e+06	3.59767e+06	8.20278e+06	8.46422e+06	4.40445e+06	3.67482e+06	905621	7.30222e+06	4.83772e+06	7.63923e+06	7.85407e+06	5.88301e+06	7.40309e+06
LPA 22:4	103386	82471.2	40206	72891.1			35637.6	29521		109304	8313.22	360575
LPA 22:2
LPA 22:1
LPA 22:0												1787.85
LPC 16:1	8.97595e+07	7.23174e+07	4.32546e+07	2.19749e+08	6.59294e+07	5.27968e+07	6.96935e+07	1.27732e+08	2.68208e+08	1.24396e+08	7.5093e+07	7.27098e+07	1.3339e+08
LPC O-17:1	791721	1.4345e+06	967299	2.32812e+06	1.19652e+06	1.5941e+06	1.21135e+06	4.04224e+06	1.89133e+06	1.94613e+06	579878	1.32938e+06	438213
LPG 17:1	435320	524431	344912	701101	683693	402596	441100	1.11347e+06	454802	518991	121549	293014	296926
LPS 16:0	442386	391874	495199	983313	545779	722500	853261	938476	1.36391e+06	1.27679e+06	677630	333167	933589
LPC 16:0	3659765840	4.17815e+09	3034668881	5931695642	2.9935e+09	2.41647e+09	4677967080	5684543510	5986707260	5.03972e+09	3.43434e+09	2.81345e+09	4.66633e+09
LPC O-17:0	2.41305e+06	3.70007e+06	4.52807e+06	1.12147e+07	4.00317e+06	4.2649e+06	2.77782e+06	4.16609e+06	4.88359e+06	6.083e+06	3.12706e+06	2.03994e+06	4.46354e+06
Cer 31:1;O2	122857	111245	80646.2		240794		268695					152777	224381
PG 16:0	23307.4	31487.6	25149	100119	102451	74520.3	22204.7	166744	466405	305977	30134.6	88240.7	62203.1
LPG 17:0				42360.4			33045.1
LPS O-16:0;O	893793	864812	3.83241e+06	1.01695e+07	870185	49455.6	553766	747511	320018	6.62374e+06	3.59679e+06	1.04565e+06	772517
LPE 20:4	7.44615e+07	9.13816e+07	7.36786e+07	3.0083e+08	1.00177e+08	8.68521e+07	1.07236e+08	1.66844e+08	2.68338e+08	2.12242e+08	8.06784e+07	8.30704e+07	1.67684e+08
PC 16:4	74969.1	76376.5	28103.4	166008	106166	89383.3	39172.3	209863	192647	126010	17969	82642	137087
LPE 20:3	1.43942e+06	1.94825e+06	1.67185e+06	8.38028e+06	2.40157e+06	1.34596e+06	2.1583e+06	2.86629e+06	4.7942e+06	4.69979e+06	1.57429e+06	1.88349e+06	2.66029e+06
LPG 18:3	1.30335e+06	2.11176e+06	2.22708e+06	3.41769e+06	2.73231e+06	1.85316e+06	2.51611e+06	3.7182e+06	1.84712e+06	3.61321e+06	2.12371e+06	1.35871e+06	1.48574e+06
LPC 17:2	1.50099e+06	1.38261e+06	998822	5.24647e+06	1.38825e+06	1.01346e+06	1.33953e+06	2.61316e+06	5.11317e+06	3.25416e+06	1.09539e+06	1.83524e+06	2.34864e+06
CerP 26:1;O2	1.26717e+07	1.10915e+07	8.36531e+06	1.60234e+07	8.39038e+06	5.82065e+06	1.75314e+07	1.68276e+07	1.29587e+07	1.27645e+07	1.04414e+07	7.45531e+06	1.01107e+07
LPG 18:2	3.36101e+07	4.6309e+07	3.97751e+07	7.10065e+07	4.71803e+07	4.61434e+07	5.49851e+07	1.11985e+08	5.4952e+07	7.92708e+07	3.85704e+07	3.02399e+07	3.91394e+07
LPC 17:1	1.12182e+07	1.19537e+07	5.53668e+06	2.12873e+07	9.73829e+06	5.3904e+06	8.59419e+06	1.69497e+07	2.89068e+07	1.76401e+07	9.81394e+06	1.17816e+07	1.28011e+07
LPC O-18:1	1.17749e+07	1.30745e+07	1.01503e+07	2.26536e+07	1.01898e+07	3.26945e+07	2.47424e+07	1.02349e+08	1.53371e+07	1.35418e+07	1.18715e+07	8.71756e+06	1.47428e+07
LPG 18:1	8.99862e+07	1.04273e+08	7.46325e+07	2.08969e+08	1.20573e+08	9.74595e+07	1.19466e+08	2.85535e+08	1.07944e+08	1.30914e+08	5.80484e+07	6.91881e+07	6.71418e+07
LPS 17:0	157156	219921	177768	325518	176976	86862.5	439773	636033	233217	699059	101315	143723	83816.8
LPC 17:0	4.71423e+07	5.42893e+07	4.3141e+07	81217409	4.4337e+07	2.98946e+07	5.08646e+07	7.01408e+07	8.57545e+07	8.24567e+07	5.2838e+07	3.59983e+07	6.40567e+07
LPC O-18:0	4.95498e+06	5.27244e+06	4.42871e+06	7.42472e+06	3.91743e+06	1.06453e+07	6.75096e+06	3.09739e+07	8.62319e+06	8.94918e+06	6.9986e+06	4.72102e+06	6.58528e+06
Cer 32:1;O2	80060.5	219912	71062.8			173850	111237			106879
LPG 18:0	1.50684e+07	1.37205e+07	1.19608e+07	2.3187e+07	1.19544e+07	8.58438e+06	1.55881e+07	1.85577e+07	2.79681e+07	3.16893e+07	7.2215e+06	1.08199e+07	1.27534e+07
LPC O-17:0;O	76807.9	101671	104348	264132	96280.7	183851	92337.2	340019	143320	210874	107092	119172	102881
Cer 32:0;O2	4.55168e+06	5.51073e+06	6.19125e+06	1.52576e+07	8.46188e+06	5.83156e+06	7.68226e+06	8.25193e+06	5.94438e+06	4.99608e+06	3.19811e+06	7.48034e+06	3.33186e+06
LPC 18:4	514685	526307	95261.6	1.03569e+06	296494	341228	194448	638825	1.38723e+06	609215		601994	470718
LPC 18:3	4.37275e+07	5.27911e+07	3.35495e+07	9.63257e+07	5.12045e+07	4.17618e+07	7.67244e+07	8.72163e+07	1.36708e+08	9.20163e+07	4.88332e+07	7.30594e+07	6.7223e+07
LPS 18:2	31901.1	38809.6	16910.5	133572	69562.4	88669.5	35724	280577	217206	213939	54261.7	78398.6	110282
LPC 18:2	600774305	6.09228e+08	5.50746e+08	2363241624	9.87493e+08	5.40369e+08	8.57389e+08	1.27768e+09	2.51563e+09	2.09e+09	1.03343e+09	9.05573e+08	1.40406e+09
LPC O-19:2	277526	355752	260985	895862	169672	310945	420128	885098	1.75028e+06	1.35412e+06	787629	681352	556830
LPS 18:1	119157	112099	97897.2	352162	174467	201447	166513	411343	404802	256551	130163	122583	220941
PE 20:0		15988.8		44554.4			258135		237322			98169.8	54888.4
PC O-18:1	8.58936e+08	8.32981e+08	5.71491e+08	1.9197e+09	7.59876e+08	5.4285e+08	6.96776e+08	1.29943e+09	1698826825	1.28976e+09	7.47406e+08	7.32896e+08	9.72785e+08
Cer 33:2;O2								180226	102803			156852	95931.7
Cer 34:1;O			38.2715			602.619		4419.59	1168.5	138437	697.132	13109.9	89488.2
LPG 19:1	178857	199170	110667	394002	236629	247364	167796	863110	399118	377909	168803	254387	157686
LPE 22:6	2.79195e+07	3.70349e+07	27724150	120343817	3.61158e+07	3.15278e+07	5.4976e+07	5.85233e+07	1.25438e+08	9.074e+07	3.13803e+07	5.25874e+07	7.89303e+07
LPS 18:0	2.38916e+06	2.43644e+06	2.93591e+06	5.01765e+06	3.16733e+06	3.83816e+06	5.60235e+06	5.00428e+06	6.10452e+06	5.44797e+06	3.29047e+06	1.76629e+06	4.64013e+06
LPC 18:0	3.71312e+09	3764921310	2795154443	5196342120	2.82641e+09	1839447950	5.20859e+09	4.09384e+09	4.0238e+09	3605221350	2.97247e+09	1868760815	3143499225
LPC O-19:0	1.96339e+06	4.25255e+06	2.03188e+06	4.28288e+06	1.07661e+06	1.51386e+06	5.07607e+06	4.72271e+06	3.0392e+06	3.69662e+06	1.28445e+06	1.09963e+06	3.02014e+06
Cer 32:2;O3	275759	46729.3	53302.7	125455		179064	244260	423106	175655	435607	62721.2		107773
Cer 33:1;O2	257666	499659	253299	802043	365538	107049	373313	404930	774534	405322	474752	160279	251475
Cer 34:0;O	300288	170427		178869		285020	135637			109391
LPG 19:0	10296.9	8784.47	10320.2	73893.7	11398.1			0.632337	159151	197992			15419.8
LPE 22:5	1.56546e+06	2.23829e+06	1.03016e+06	4.38327e+06	2.0019e+06	1.72831e+06	2.19048e+06	5.74277e+06	7.67484e+06	5.20995e+06	1.52184e+06	6.44234e+06	2.16382e+06
Cer 32:1;O3	45328.1	55576.5	19496.3	132103	18408.4	63409.9		38263.3	27300.3		26210.4	56266	78576.5
Cer 33:0;O2	107427	89230.3						119974	103093	116780			76357.5
LPE 22:4	1.03261e+07	1.05086e+07	6.72237e+06	2.38292e+07	1.10761e+07	7.47574e+06	9.50423e+06	1.95638e+07	22804714	1.62573e+07	8.44294e+06	8.17032e+06	1.1577e+07
Cer 32:0;O3			116073	82922.4		254307		457414	187958	149363	83008.8	346521	240965
LPG 20:5	733575	989122	889720	928044	950306	430191	1.10462e+06	1.15883e+06	154699	458098	593002	91241.1	340786
LPG 20:4	2.49048e+07	2.75495e+07	2.30191e+07	2.63732e+07	2.7489e+07	2.18119e+07	2.60902e+07	5.9619e+07	1.52238e+07	2.73511e+07	2.22395e+07	9076487	1.53579e+07
LPC 19:3	126310	14028.8	121331	365719	177359	114729	195974	529133	609190	472359	93647.6	108946	265255
LPG 20:3	6.65042e+06	9.2848e+06	6.4747e+06	1.28236e+07	9.57919e+06	6.23366e+06	8.01316e+06	2.19694e+07	7.32996e+06	1.04609e+07	4.55939e+06	3.63933e+06	3.90562e+06
LPG 20:2	1.89071e+06	1.98501e+06	1.40741e+06	3.97354e+06	2.46005e+06	2.56282e+06	2.31863e+06	9.19631e+06	4.37463e+06	4.6677e+06	1.61699e+06	2.32518e+06	1.83922e+06
PA 24:0	22359.7	6024.01	30366.6	136489	9790.99				19499.5	39500.8	25840.1
LPC 19:1	3.68573e+06	3.0527e+06	1.41332e+06	6.42939e+06	2.6924e+06	1.14871e+06	2.34022e+06	4.35037e+06	4.56201e+06	3.07638e+06	1.89224e+06	2.18733e+06	2.01976e+06
LPC O-20:1	67234.2	1012.25	145397		26771.7	238444	2.0515	431286	195645	353614	128213	107363
Cer 34:2;O2	944451	839949	583141	839492	619399	958245	1.03508e+06	920423	1.7963e+06	1.26396e+06	609010	986168	562821
LPG 20:1	1.89227e+06	1.73968e+06	1.19407e+06	3.69829e+06	1.81903e+06	1.99651e+06	1.69221e+06	6.90088e+06	3.05216e+06	3.80722e+06	979254	1.4791e+06	1.17157e+06
PC 18:0	7.31338e+06	7.65005e+06	3.89578e+06	1.3277e+07	7.19122e+06	3.82086e+06	1.0311e+07	1.33493e+07	1.47637e+07	1.48784e+07	6.72481e+06	4.02305e+06	7.87834e+06
LPS O-20:0	152592	158671	99840.4	162453	57379.6	140584	107641	294449	220176	119111	48203.4	1.0413e+06	104483
LPC 19:0	1.98455e+07	2.0055e+07	1.43529e+07	4.36795e+07	1.755e+07	1.05664e+07	2.38338e+07	2.81727e+07	3.77201e+07	34418223	1.74148e+07	1.46152e+07	2.07688e+07
LPE O-22:0;O	6755.83	13879.8		7704.88	3118.97	7715.69	22089.7	69804.4	11410.1	40139.8	44814.9	18541.9
LPC O-20:0	1.12909e+06	1.65419e+06	1.69844e+06	3.20536e+06	2.05794e+06	3.08887e+06	2.0786e+06	5.714e+06	3.03511e+06	4.81881e+06	2.39733e+06	1.46388e+06	1.65339e+06
Cer 34:1;O2	1.08438e+07	1.18527e+07	9.21982e+06	1.37353e+07	9.65672e+06	8.81111e+06	2.13702e+07	2.05647e+07	1.41038e+07	1.29151e+07	7.37938e+06	7.89652e+06	8.32681e+06
LPS O-19:0;O	2.04507e+06	1.99346e+06	869095	2.91661e+06	1.94512e+06	857392	2.41442e+06	2.65256e+06	2.93694e+06	3.03841e+06	1.70167e+06	1.64645e+06	1.73239e+06
CAR 26:0	30606.3	144713	126518	157947	89640.3	60460.4	75180.7	297519	58210.5	115418	158185	138860	135166
Cer 34:0;O2	6.11313e+06	7.1511e+06	7.47645e+06	1.48184e+07	8.0925e+06	7.37576e+06	1.30621e+07	1.23393e+07	1.07724e+07	1.01519e+07	5.9155e+06	8.71114e+06	5.4847e+06
LPC 20:5	1.30998e+07	1.50595e+07	9.69321e+06	4.77874e+07	2.53686e+07	1.07925e+07	2.85089e+07	2.58104e+07	5.58521e+07	4.00151e+07	1.84945e+07	2.13172e+07	2.18514e+07
LPS 20:4	5.48575e+06	4.72078e+06	3.11031e+06	1.11057e+07	7.16114e+06	4.4557e+06	6.0512e+06	1.01262e+07	1.37901e+07	1.22127e+07	5.29037e+06	3.26902e+06	7.06091e+06
LPC 20:4	1.15574e+09	1.04268e+09	7.24528e+08	2460908014	1.18443e+09	7.47221e+08	8.67931e+08	1.73104e+09	2.34288e+09	1.82768e+09	1.03731e+09	5.88471e+08	1.38557e+09
LPS 20:3	93842.4	100699	85104.2	329491	188867	120477	118785	286778	339705	355880	86806	99418.4	143193
LPC 20:3	1.11201e+08	1.07864e+08	6.82559e+07	4.84281e+08	1.5252e+08	5.331e+07	1.3415e+08	1.12799e+08	1.47907e+08	1.36017e+08	1.06774e+08	8.73998e+07	8.21022e+07
LPC 20:2	2.21791e+07	1.89699e+07	1.23987e+07	5.12482e+07	2.03673e+07	1.39618e+07	1.89782e+07	3.94964e+07	4.80679e+07	3.91983e+07	1.85112e+07	1.89505e+07	2.11356e+07
LPS 20:1		5576.08	6190.73	89703	3921.54	7711.84		15779.7	55731.1	29147.8	14576.9	10139.2	35764.6
PC 19:1	269521	241328	130944	266317	168909	199841	241043	362646	604180	222382	169440	98758.6	362174
LPC 20:1	4.28674e+07	2.91111e+07	1.70194e+07	7.71822e+07	23503567	1.52133e+07	2.31103e+07	4.80661e+07	5.54737e+07	3.72711e+07	1.77955e+07	2.00873e+07	2.42791e+07
LPE 24:6	2.92915e+06	3.48215e+06	2.55865e+06	1.08766e+07	3.99473e+06	2.98135e+06	4.78617e+06	5.44832e+06	1.05123e+07	7.45565e+06	3.11749e+06	5.00851e+06	5.79076e+06
LPS 20:0	1.89221e+06	1.90826e+06	979039	6.63763e+06	2.20418e+06	1.24048e+06	1.87161e+06	3.18037e+06	6.78009e+06	2.91935e+06	1.58353e+06	2.4484e+06	3.04902e+06
PC 19:0	598431	907721	2.41355e+06	221292	322168	1.74881e+06	1.28794e+06	4.42367e+06	66478.4	145405	2.98549e+06	505785	997410
LPC 20:0	3.04265e+07	2.38101e+07	2.12064e+07	5.58992e+07	1.73465e+07	1.65481e+07	2.21458e+07	5.38059e+07	9.12718e+07	7.34678e+07	3.00283e+07	3.69164e+07	3.93971e+07
Cer 35:1;O2	192805	153103					138738		329318	140456	26907.9	241815	125.097
Cer 36:0;O	370608	625982	171244	324922	113689	268236	151661
PG 20:0	886260	1.04706e+06	743323	3.36339e+06	1.19303e+06	884220	1.36008e+06	1.64514e+06	3.09494e+06	2.27355e+06	934601	1.47943e+06	1.69473e+06
LPS O-20:0;O	8.29797e+07	9.55216e+07	4.83735e+07	1.4795e+08	7.56616e+07	4.59164e+07	1.22187e+08	1.24905e+08	1.33653e+08	1.06597e+08	7.24871e+07	7.42568e+07	8.48405e+07
Cer 35:0;O2											101715
LPG 22:6	6.59134e+07	6.95317e+07	6.83841e+07	6.54076e+07	6.42484e+07	5.01229e+07	6.65782e+07	6.6724e+07	1.87463e+07	6.86018e+07	5.40876e+07	1.04874e+07	2.04572e+07
Cer 34:0;O3	3.62208e+06	4.21079e+06	4.09787e+06	3.65187e+06	2.89431e+06	4.62661e+06	4.14753e+06	8.89634e+06	5.79629e+06	7.2861e+06	5.46549e+06	2.873e+06	4.07592e+06
LPC 21:4	1.06524e+07	9.51802e+06	2.24796e+07	5.16857e+07	1.23283e+07	1.41786e+07	9.30925e+06	9.28956e+06	6.18599e+06	1.48415e+07	2.24229e+07	9.62324e+06	1.90742e+07
LPG 22:4	1.07313e+07	9.77653e+06	7.89344e+06	9.82797e+06	9.76482e+06	1.31426e+07	1.37938e+07	5.266e+07	1.25495e+07	1.82841e+07	1.00076e+07	4.93024e+06	6.89546e+06
CerP 30:1;O2								87922.1
Cer 36:3;O2						71204.5			161986			134400	130511
LPG 22:2	76533.1	51025.4	10486.8	47599.5	58633	41869.1	90913.9	410140	66919	169542	21632.6	57611.6	8236.02
PC 20:1	106533	262429	460986			416240		2.84446e+06			119783	82092.2
Cer 36:2;O2	144920	149004	542341		254621	273903	32200.3	220436	210232	169829	135404	2.00936e+06	183682
LPG 22:1	35154	24468.4	12273.9	136089	16456.5	35394.9	18914.4	136616	188325	133070	14835.9	40699.4	26129.4
LPS 21:0	1.31227e+06	1.27034e+06	494252	2.8468e+06	1.56343e+06	579919	1.13212e+06	1.93672e+06	2.97109e+06	2.61243e+06	1.10041e+06	1.55937e+06	1.17908e+06
PC 20:0	1.2807e+06	1.21535e+06	1.04763e+06	212422	380385	967117	400794	7.1882e+06	29490.2	170063	765798	324273	243093
LPC 21:0	436225	414084	396744	1.04475e+06	371624	358256	369336	773639	850157	953731	595376	582103	491944
Cer 36:1;O2	3.83776e+06	3.96718e+06	3.19648e+06	3.64989e+06	3.18378e+06	3.53824e+06	5.7334e+06	4.49008e+06	6.51033e+06	4.14961e+06	3.5937e+06	1.04653e+07	2.86874e+06
LPS 22:6	2.2207e+06	2.07889e+06	2.08535e+06	5.31753e+06	3.53482e+06	2.40599e+06	2.39617e+06	4.63845e+06	7.45196e+06	1.01571e+07	2.96153e+06	2.54286e+06	4.59272e+06
LPC 22:6	3.93611e+08	4.00198e+08	3.37884e+08	1.24082e+09	5.20077e+08	3.6904e+08	5.08394e+08	760438159	1.32289e+09	1.03523e+09	4.99669e+08	4.73232e+08	7.94245e+08
LPS O-21:0;O	5.74634e+06	5.66195e+06	2.13305e+06	5.50218e+06	5.58323e+06	1.44065e+06	7.35325e+06	5.82766e+06	6.23203e+06	6.9927e+06	4.84674e+06	3.37019e+06	3.05442e+06
Cer 36:0;O2	2.42963e+06	2.83987e+06	3.27337e+06	4.53803e+06	2.80913e+06	3.1748e+06	5.29004e+06	4.66811e+06	4.28994e+06	4.11947e+06	2.74996e+06	5.20262e+06	2.27857e+06
LPI 16:1	713193	610532	603490	1.49275e+06	1.08798e+06	684727	774031	1.3894e+06	2.29897e+06	3.16092e+06	905216	793113	1.33938e+06
LPC 22:5	2.59765e+07	2.45536e+07	1.4277e+07	4.90452e+07	2.51631e+07	1.66094e+07	1.80496e+07	5.61476e+07	6.59486e+07	5.61277e+07	2.26193e+07	5.48847e+07	25419221
LPI 16:0	4.59482e+06	3.18514e+06	6.13723e+06	9.67994e+06	6.98843e+06	6.22996e+06	1.35795e+07	1.03938e+07	1.03176e+07	1.5534e+07	6.36161e+06	4.25121e+06	9.85775e+06
LPS 22:4	120403	120189	102164	351179	244961	263582	127601	854552	514479	496837	174543	118674	280534
LPC 22:4	9.60077e+06	9.23697e+06	5.03582e+06	1.8235e+07	1.08624e+07	7.40229e+06	1.04398e+07	3.08183e+07	2.30056e+07	1.98629e+07	9.16175e+06	1.26006e+07	8.38677e+06
Cer 34:0;O4	1.29037e+06	1.77607e+06	2.14081e+06	4.46089e+06	875380	3.7892e+06	2.03187e+06	2.84017e+06	3.91216e+06	3.59459e+06	2.01803e+06	3.11715e+06	3.94277e+06
LPS 22:2	491922	634353	373405	2.26085e+06	1.23895e+06	612867	862711	1.7858e+06	4.71374e+06	2.78989e+06	828008	1.63415e+06	1.48314e+06
LPC 22:2	332445	313310	188108	585548	175315	499416	436874	2.10703e+06	637210	764855	248059	301922	401160
PA O-28:0
LPS 22:1	4.26458e+07	4.76512e+07	3.03383e+07	1.79361e+08	7.51581e+07	3.94702e+07	8.08606e+07	9.32226e+07	1.89644e+08	1.47805e+08	5.89308e+07	8.11342e+07	8.84768e+07
PC 21:1	22652.4	131396	504133		46272	386040	41221.8	1.12302e+06			650282	66321.6	211368
LPC 22:1	2.11921e+06	1.45479e+06	1.46334e+06	3.09838e+06	1.38034e+06	1.96011e+06	1.59947e+06	6.70535e+06	3.35073e+06	2.73272e+06	1.65673e+06	1.69744e+06	1.9235e+06
Cer 37:2;O2	1.63162e+06	1.72889e+06	1.83773e+06	3.03117e+06	1.53746e+06	1.36771e+06	1.83897e+06	2.77622e+06	1.8759e+06	1.72357e+06	1.75078e+06	1.62766e+06	1.5045e+06
LPS 22:0	4.24839e+07	4.27906e+07	2.28663e+07	1.18354e+08	5.07091e+07	2.66855e+07	4.45175e+07	7.8569e+07	1.07828e+08	8.02747e+07	3.94575e+07	6.06242e+07	5.05626e+07
LPC 22:0	5.05983e+06	5.02667e+06	5.2286e+06	6.75828e+06	4.41885e+06	5.88043e+06	4.64114e+06	1.04646e+07	9.09295e+06	8.70522e+06	8.73102e+06	5.78e+06	7.31417e+06
Cer 36:2;O3	8.14364e+06	8.32892e+06	8.84985e+06	1.59092e+07	7.56651e+06	7.75383e+06	1.01621e+07	1.18332e+07	8.40221e+06	7.70941e+06	8.40142e+06	7.98126e+06	9.95614e+06
Cer 37:1;O2	108187	305655	188312		317240	116963	186823	135587		239714	325971		114345
Cer 38:0;O	344864	953983	500899	769512	449618	70885.8	340261						117809
LPI 17:2	23878.8	27887.6		111499	112551	17698.8	426925		1.02315e+06	283185		180606	98672
LPS O-22:0;O	1.7153e+08	1.86543e+08	8.06888e+07	1.96711e+08	1.49576e+08	5.60484e+07	2.59262e+08	1.88185e+08	1.85761e+08	1.63111e+08	1.3526e+08	1.04711e+08	9.80194e+07
Cer 36:1;O3	150248	59171.2	493345		187539	639802	90819.6	798101	900511	1.31694e+06	706841	752412	707136
Cer 35:1;O4				305877	113436				17715.5
Cer 36:0;O3	6.21942e+06	3.33825e+06	8.69583e+06	4.16467e+06	5.23167e+06	9.86367e+06	4.65145e+06	1.43941e+07	1.33378e+07	1.33169e+07	1.50496e+07	1.13437e+07	1.0752e+07
LPI 17:0	130261	116523	216411	453432	273125	223417	356755	355473	479516	712498	254965	142833	407844
CerP 32:1;O2					35660.2	45329.7		172731		50238.3		20213	58927.1
LPE O-26:1;O	47284.5	40152.2	37527.2	30779	24755.7	62603.9	29080.3	99049.6	13434.3	39677.1	81369.3	60974.4	19037.7
LPI 18:3	206304	15261.5			45789.2		58643.6	40157.5	49213.3	284199		52563.2
PC 22:0	482131	807619	209814	84059.5	332849	198722	55939.2	3.93449e+06			157938	123980	40249.8
Cer 37:2;O3	19021.9	36766.1	39844			46354.4		32127.2	32528.4			44561.5	120673
Cer 38:1;O2	5.75188e+06	5.16846e+06	5.10938e+06	4.95701e+06	3.39025e+06	3.77918e+06	4.9276e+06	5.84624e+06	7.46074e+06	6.22343e+06	4.74058e+06	3.72138e+06	5.14954e+06
LPI 18:2	291577	191334	148516	485267	338846	160646	396978	561218	887474	1.02436e+06	349809	330700	288028
LPS O-23:0;O	1.28461e+06	1.30204e+06	582202	2.17155e+06	1.24467e+06	485579	1.6857e+06	1.74029e+06	2.42005e+06	2125827	974183	1.25256e+06	949601
Cer 38:0;O2	1.54979e+06	1.89183e+06	2.2671e+06	2.8228e+06	1.74845e+06	1.92746e+06	3.52088e+06	2.93125e+06	2.85403e+06	2.8346e+06	1.08941e+06	2.39098e+06	1.66438e+06
LPI 18:1	2.66551e+06	1.48433e+06	2.27996e+06	5.23189e+06	2.82259e+06	2.21081e+06	2.00586e+06	3.18689e+06	3.37412e+06	4.49858e+06	1.81165e+06	1.3051e+06	2.64611e+06
LPI 18:0	2.07626e+07	18591968	3.18852e+07	6.67846e+07	3.53157e+07	3.25841e+07	4.84298e+07	5.46555e+07	6.31391e+07	7.97317e+07	3.39314e+07	2.16125e+07	6.23233e+07
PA 29:2											14333.8
PA O-30:1	85555	87959.6		131558	178325		339267					30002
PA O-30:0	1.0768e+06	1.81375e+06	902883	2.74791e+06	1.92245e+06	580077	3.60662e+06	787846	810551	389507	810540	1.53534e+06	1.44347e+06
LPC 24:1	1.50373e+06	1.43643e+06	1.40923e+06	2.07074e+06	1.20115e+06	1.92871e+06	1.6482e+06	5.27142e+06	1.56137e+06	1.56842e+06	2.05832e+06	1.11907e+06	1.5208e+06
Cer 40:1;O	512496	394888	206351	347201	199553
LPS O-24:1;O	3.02491e+06	2.12217e+06	855584	4.77851e+06	1.79336e+06	864524	1.75357e+06	3.37456e+06	3.55229e+06	2.15296e+06	1.04974e+06	1.77648e+06	1.29266e+06
LPC 24:0	7.42466e+06	8.20858e+06	7.45789e+06	9.51737e+06	7.15056e+06	9.10316e+06	7.53854e+06	1.76663e+07	8.16125e+06	1.01012e+07	1.39874e+07	7.26587e+06	1.0402e+07
Cer 38:2;O3	567882	526435	531030	831709	498385	444843	574420	855184	721439	1.24131e+06	443497	763336	434563
Cer 39:1;O2	1.08357e+06	810378	933191	1.37112e+06	575861	804369	414443	1.33862e+06	4.98616e+06	3.42493e+06	1.50756e+06	2.90137e+06	2.35456e+06
Cer 40:0;O	1.91867e+06	1.48891e+06	961289	2.53556e+06	1.27724e+06	501728	439279	471449	393728	1.60381e+06	82374	126587	272555
LPS O-24:0;O	2.43255e+06	2.08896e+06	1.3156e+06	4.03683e+06	1.38603e+06	1.22736e+06	2.08069e+06	4.3362e+06	6.8176e+06	5.25844e+06	1.93297e+06	3.65878e+06	2.56539e+06
Cer 38:1;O3	43793.8	62953.1	268165		82059.4	279930		39525.9	452724	162282	1.08342e+06	0.426908	325048
Cer 39:0;O2		105811
Cer 37:1;O4	5.09745e+06	3.15589e+06	1.35689e+06	7.86376e+06	3.07477e+06	725599	1.74031e+06	1.29538e+06	2.56692e+06	1.6644e+06	1.96545e+06	609039	2.29274e+06
Cer 38:0;O3	5.76379e+06	5.09165e+06	5.78839e+06	3.84095e+06	3.50544e+06	3.41241e+06	3.49014e+06	4.92907e+06	4.91763e+06	5.23199e+06	6.21561e+06	3.40478e+06	4.85619e+06
LPI 19:0	221676	266231	143444	597219	360958	165570	327297	389207	662857	695465	230234	344538	372568
PE O-28:1			6746.73		12395.7	128538	6811.01	58744.7	60442.9		57699.2	67044.8	90061.5
LPI 20:4	2.85267e+07	2.13631e+07	1.97729e+07	4.75403e+07	3.04652e+07	1.88915e+07	3.05588e+07	3.97124e+07	4.63398e+07	5.6257e+07	2.26579e+07	1.23031e+07	2.65511e+07
Cer 40:2;O2	8.15677e+06	5.24465e+06	5.15745e+06	8.04836e+06	4.08833e+06	4.60107e+06	4.5489e+06	6.6493e+06	1.82165e+07	1.37977e+07	5.35369e+06	8.81486e+06	7.24315e+06
LPI 20:3	1.06921e+06	760186	599572	2.87498e+06	1.5391e+06	189738	298907	654148	975006	950348	259150	390344	251030
PS 24:0	106789	158079	107438	571399	136034	195161	164222	335899	426868	207496	57299.1	191142	387668
PC 24:0	152382							950401				131198
Cer 40:1;O2	2.27901e+07	1.73531e+07	2.11487e+07	2.43773e+07	1.09871e+07	1.97806e+07	2.3075e+07	3.43703e+07	6.8106e+07	6.21226e+07	2.31245e+07	3.58864e+07	2.94727e+07
LPS O-25:0;O	47073.3	43942.5	27932.6	55537	20371.2	49406	56460.3	104729	99874	84350.9	51460.5	66391.5	30720.2
Cer 39:1;O3			22558.9						2963.67		117732		37717.8
Cer 40:0;O2	1.97974e+06	2.59588e+06	2.2861e+06	4.24792e+06	1.94205e+06	3.26024e+06	5.59426e+06	4.71707e+06	6.81246e+06	8.51271e+06	3.13497e+06	3.55503e+06	1.95921e+06
LPI 20:1	140006	156227	102072	289544	136574	94754.8	246319	134935	199893	179514	70747.6	143707	191133
LPI 20:0	1.24469e+07	14630716	1.04286e+07	4.43477e+07	1.70847e+07	1.20905e+07	2.01483e+07	2.29059e+07	4.39603e+07	3.21123e+07	1.33948e+07	2.02575e+07	2.47897e+07
Cer 38:0;O4	260240	143987	173715	222629	168518	217378	65232.1	148696	336593	289201	261917	154372	267419
PA 31:2			14719.9						6956.01	25658.7	11094.7	5166.56
PA O-32:1	4.43703e+06	3.91068e+06	2.71136e+06	9.29422e+06	4.89034e+06	2.40091e+06	5.43426e+06	3.58958e+06	4.25041e+06	3.43823e+06	2.98435e+06	2.98203e+06	4.29919e+06
Cer 42:2;O	3.23588e+07	3.43493e+07	3.17559e+07	4.75692e+07	2.95231e+07	3.79355e+07	5.26128e+07	6.79558e+07	1.14105e+08	9.25662e+07	3.9726e+07	8.46688e+07	4.97575e+07
CerP 34:1;O3	77807.2	101452	189236	161310	101795	297026	104982	892220		190464	419157	136379	177906
Cer 42:1;O	766635	808524		1.63083e+06	829303	172894	709016	94675.6
PS 25:0	150900	139873	49201.4	847907	392962	143529	329758	179749	752497	1.0125e+06	223229	244848	279183
LPS O-26:1;O	181219	159832	91418.9	314281	123125	171308	178204	577598	292923	226235	130807	156440	151526
LPC 26:0	214956	184060	198712	324246	165820	334147	344369	918773	179794	202312	777607	204704	252997
Cer 41:1;O2	2.85535e+06	3.57858e+06	2.90451e+06	4.32105e+06	2.66612e+06	2.74115e+06	4.07904e+06	4.72009e+06	8.08605e+06	6.62418e+06	3.51046e+06	6.01996e+06	3.30129e+06
Cer 42:0;O		60197.8	53919.8	223049	404044
Cer 40:1;O3	145730	1040.71	1.11824e+06	101816	446755	414937	204850	615035	1.39247e+06	252056	3.82084e+06	144613	675501
Cer 41:0;O2		144901	343227	226183	124232		232859	12.6093	273626	688602	106193	27288	237099
Cer 40:0;O3	2.64221e+07	2.11033e+07	2.06028e+07	1.8478e+07	1.37138e+07	1.41313e+07	1.61623e+07	2.79057e+07	3.62752e+07	3.86607e+07	2.72709e+07	2.0098e+07	2.44832e+07
PA 32:3	187042	66496.3	251684	78.9619	23289	10404.5	23170.4	32442.7	7358.81		202357		14803.3
LPI 22:6	300807	171485	146681	345578	250254	170620	280392	451497	476499	572181	180350	179356	255848
PA 32:2	1.33211e+06	699541	1.45347e+06	120303	312092	208182	251096	396621	9574.4	59180.9	1.2256e+06	121867	261258
PA 32:1	3.50582e+06	2.25642e+06	3.57733e+06	940119	1.07418e+06	762021	998237	1.36551e+06	188949	310227	2.40811e+06	552532	733130
LPI 22:4	232536	117297	85613.2	255029	213052	88765.8	92351.3	317503	181102	209445	69599.8	69528.7	85576.8
PA 32:0	2.02837e+06	1.61682e+06	1.85791e+06	1.56293e+06	1.41992e+06	1.06778e+06	1.74209e+06	2.13517e+06	338618	929246	1.37e+06	868923	573697
SM 30:1;O2	40325.2	193173	161946	94290.1	60245.9	138957	350722	426157	88340.6	192229	375359		223362
PC 26:1	105063	95591.5	1.07071e+06		231932		204444	134498	90848.1
Cer 42:2;O2	2.42271e+07	2.03142e+07	1.5702e+07	3.10588e+07	1.71662e+07	2.14009e+07	3.12419e+07	3.38665e+07	3.05848e+07	2.60434e+07	1.57568e+07	25864310	1.60319e+07
PG O-28:1		66399.5	50147.9	152215	21280.3		249374	39264.7			23013.7	30351.8	100287
PS 26:0	14143.9	4809.37		91558.3	7516.62	21179.2	11714.9		51228.9	41275.7		5240.51	17306.9
Cer 42:1;O2	7.02982e+06	7.74217e+06	7.46671e+06	1.11328e+07	6.13071e+06	8.84922e+06	1.47889e+07	16309153	23713123	1.97938e+07	9.54405e+06	1.72309e+07	9.12204e+06
LPI 22:2	3.44256e+06	2.63722e+06	898725	3.05262e+06	3.74854e+06	1.14712e+06	1.5428e+07	5.17602e+06	6.21009e+07	3.28506e+07	2.94314e+06	4.84552e+06	4.73805e+06
PA O-34:5	378387	276064	260857	240965	474151	25546.5	381641		53538.2		78083.1		84441.5
Cer 42:0;O2	6404.05	103835	186888	211632	138277	205997	1.21681e+06	331322	539092	1.07562e+06	422119	708407	113322
Cer 41:0;O3	7.87805e+06	6.86494e+06	5.76981e+06	5.67716e+06	4.95378e+06	3.71416e+06	4.33633e+06	8.19113e+06	7.77682e+06	8.23273e+06	6.33846e+06	5.04219e+06	5.28877e+06
PA 33:2	46519.8	35604.1	22623.9	24957.4	18587.2	8311.74	6704.63	14548	11135.4	13294.2	13630.9		23776.9
PA O-34:2	1.01192e+06	916708	597163	1.9597e+06	1.13377e+06	620886	1.15462e+06	1.56188e+06	1.56935e+06	892031	754081	1.21636e+06	1.5627e+06
PE 30:2	96513.7	87734.2	156885	55640.4	147866	218495	301763	175535	324201	311918	330392	546480	307726
PA 33:1	219067	154163	359937	42686.2	95021.4	50389.9	71951.8	82313.6		5140.47	212468	26907.9	17086.9
PA O-34:1	721149	509948	304939	1.91773e+06	704084	382403	450366	523063	968304	571538	347338	660865	908490
Cer 44:2;O			72570.7		94381.3			130667
PA 33:0	37845.9	31672.7	16040.5	31564.9	30917.2	6452.23			42454.1	40883.2	18356.4		49812.2
PA O-34:0	125404	37143.7	19775.9	466132	123792	82233.5	104539	252730	437358	95246.6	85556	410743	402269
PS 27:1	5261.68	13560.7	7626.76	423603	48820.2	9828.79	8960.17		10399.4	20928.7	18443.5
PS O-28:1	16712	15824.8	78220.6	17181.3	13229.9	246616		92381.9	862714	251582	56875.8	488785	521962
PC 27:1	81064.8			68551.3	77530.2	141550	69403.3	144588	414856		46796.8	137498	36239
PC O-28:1						17249.9							19913.7
Cer 43:2;O2	209659					87007.9				123938		166160
PS O-28:0	130863	148830	122078	157947	122245	167089	171895	440424	119245	148588	139850	157199	114480
PC 27:0	618047	430315	366175	1.03536e+06	609497	1.00023e+06	495095	1.85848e+06	1.55333e+06	970204	577420	1.29837e+06	647539
PC O-28:0		107248	274818	585542		572560		343299	415732	387176	252772	242391	302144
Cer 42:2;O3	1.05677e+06	1.06937e+06	1.32734e+06	857819	924021	1.79856e+06	970890	4.45668e+06	1.65717e+06	1.92556e+06	1.50252e+06	1.0674e+06	1.32846e+06
Cer 43:1;O2	190823	162395	37863.4	181982	59860.2		200188	275.536	239166	319272	134574	120655
Cer 42:1;O3	2.00318e+07	1.74196e+07	1.43569e+07	1.73521e+07	1.3061e+07	1.50826e+07	1.62747e+07	3.83358e+07	1.80192e+07	1.99722e+07	1.65969e+07	1.16731e+07	1.37699e+07
PA 34:4	818907	484551	942732	116904	253158	265815	299533	456574		48134.8	716671	98995.1	204592
Cer 42:0;O3	1.10126e+07	9.68674e+06	8.32386e+06	7.40479e+06	6.56519e+06	6.50026e+06	7.25518e+06	1.58281e+07	1.3392e+07	1.43765e+07	9.97728e+06	1.09321e+07	8.67955e+06
PA 34:3	3.71062e+06	2.34946e+06	5.6973e+06	700132	1.07723e+06	862882	1.13555e+06	1.54838e+06	191323	363354	4.42121e+06	602955	907177
PA 34:2	2.08613e+07	1.46079e+07	3.06757e+07	6.79367e+06	6.98128e+06	7.19543e+06	9.80327e+06	1.07506e+07	2.73009e+06	5.27326e+06	2.37148e+07	5.11243e+06	7.39694e+06
PE O-32:2	78481.4	37689.2	40450.6	33937.2	46182.1	10424.9	32915.5	7777.25	34560	28314.6	43165.7	16216.2	93647.7
HexCer 32:1;O2	63473.3		61693.9		73035.2	55229.2		374311	36706.2	15755.3	70540	16808.9	45013.7
PA 34:1	3.59242e+07	2.56791e+07	4.6681e+07	1.58927e+07	1.29388e+07	1.07607e+07	1.34551e+07	1.57944e+07	3.4522e+06	6.42547e+06	2.64244e+07	7.13191e+06	9.5965e+06
PA O-35:1	47093.9	12286.1	137448
SM 32:2;O2	713276	705766	706040	596990	535288	848649	820354	1.65716e+06	1.0707e+06	763828	1.50332e+06	393048	990127
PS 28:2			5317.18	49997.1		20630.7		9401.56			9776.15	15154.8	14985.6
PA 34:0							7136.57				11290.1	81411.3
PA O-35:0	12877.9	7980.57	24161	12279.2	32167.5	25814.4	20000.2	91244.4	23848.9	28997.7	33982.9	23621.2	36109.6
SM 32:1;O2	2.47492e+07	2.6973e+07	2.58181e+07	3.07394e+07	2.15041e+07	2.37775e+07	3.62681e+07	5.01412e+07	2.27718e+07	2.12212e+07	3.81462e+07	1.60192e+07	3.13683e+07
PC 28:1	102178		181051	218284	187943	166718		1.03508e+06	200440	66867.6	231466	437010	152811
PC O-29:1	414334	201224	175746	105690	27446.4	294501	178816	2.06741e+06	166207			1.50617e+06
PA 35:6	3162.17		17093.4		12648.1	8185.36		2665.56	2997.22	3935.61	38059.8	7169.98	9215.44
PS 28:0	118951	167204	47209.8	289575	71510	203872	504193	441514	238619	145573	80075.9	161845	148627
PC 28:0	792085	1.12931e+06	907274	1.66974e+06	1.01983e+06	2.62713e+06	1.94566e+06	5.26841e+06	2.47842e+06	1.66306e+06	1.74381e+06	5.64419e+06	1.04672e+06
PC O-29:0		126433	142469	223944		486369		348554	439454	320415	317002	432182	375733
Cer 42:1;O4	1.01395e+06	1.37842e+06	1.49906e+06	1.27224e+06	925257	1.46189e+06	787620	1.5425e+06	1.37861e+06	1.66108e+06	848096	877475	1.03188e+06
Cer 43:0;O3	199461	251536	536398			685990	453023	723014	4.75666e+06	3.36137e+06	287442	1.62152e+06	793780
PA 35:3	59602.6	29241.3	122744		7159.11	4374.7	7588.83			7566.17	99014.4		11004.4
PA O-36:3	218807	140452	43234.4	352043	234095	92822.5	67608.9	273281	345651	103848	84534	391771	363793
PE 32:3	617857	651085	597190	1.44358e+06	788373	817326	944614	1.1089e+06	1.56399e+06	1.05918e+06	732696	1.52341e+06	841993
HexCer 33:2;O2	418435	518769	410067	375967	339638	363537	305600	806276	497897	559006	827183	456278	563059
Cer 42:0;O4	486452	1.07423e+06	1.33168e+06	694180	391122	1.12167e+06	223866	542218	667296	832054	486615	521957	568555
PA 35:2	6151.23					12118.2					12178.5	40717.4
PA O-36:2	38597.3	7219.56		19258.7			3564.71	38855.8	66921.3	54393.8		19885	4796.67
HexCer 33:1;O2	915939	857483	983746	931857	982670	1.45793e+06	1.91236e+06	6.6545e+06	1.36292e+06	1.41591e+06	1.30435e+06	701778	1.31203e+06
PG 30:3
PA 35:1	255629	182017	292020	31973.6	67710.2	83417.6	49999.3	59344.5	21128.7		169838	21561.1	55810.8
PA O-36:1	33618.5			51721.4		17577.1		25604.8				73083.8	47614.1
SM 33:2;O2	147191	28021.6	140067	121754	76318.5	106482	140079	415753	102928	183929	276352	118320	411324
PS O-30:2						106145		47483.7	202490	35633.6	27237.7		87076.4
PC 29:2	1.97802e+06	1.85096e+06	1.08576e+06	2.94646e+06	2.56686e+06	2.77244e+06	2.73781e+06	3.93635e+06	6.67433e+06	3.62531e+06	2.84989e+06	4.95899e+06	2.82388e+06
PA 36:7		66673.3	43880.2	25266.9	11555	99796.1	117232	105132	34794.7		158065	74830.8	13813.1
PG O-31:2	108761	67208	361605	20326.4	89028	55144.3	80564.4	6718.33			398342	93040.8	80012.1
PA O-36:0	1.73839e+06	2.02224e+06	1.98148e+06	3.15455e+06	1.90761e+06	2.40439e+06	3.62521e+06	3.94713e+06	1.97235e+06	2.24376e+06	1.83409e+06	1.58949e+06	1.71707e+06
SM 33:1;O2	9.19379e+07	1.11621e+08	9.45364e+07	141600159	8.56424e+07	9.03261e+07	1.44518e+08	2.27699e+08	9.51333e+07	1.03428e+08	1.58029e+08	6.8514e+07	1.27634e+08
PS O-30:1	72164.6	15009.8	79532.4		37124.6	26036.6	49035	74004.5	290441	103489	19169.2	361119	90446.8
PC 29:1	1.79569e+07	1.89456e+07	1.29404e+07	2.77738e+07	1.9647e+07	2.2375e+07	2.66138e+07	3.95289e+07	4.4721e+07	3.06466e+07	2.43548e+07	3.5054e+07	2.48465e+07
PG 30:1	93616.7	56425.3	24030.4	98282.9	104991	127666	25623.4	157871	141102	90365.4	57914.4	259136	73316.6
SM 33:0;O2		262490			65883.4	73362.7			344707
PS O-30:0	16456.1	45723.3	29813.5		106207	71357.7	39851	49227.6		127752	20074.9	39638.2	78169.9
PC 29:0	1.0528e+07	1.07809e+07	7.04836e+06	1.61615e+07	1.02897e+07	1.7348e+07	1.40715e+07	4.64816e+07	1.02501e+07	1.15782e+07	8.62693e+06	1.11071e+07	7.81111e+06
PC O-30:0	1.31535e+06	1.40553e+06	845617	2.72738e+06	1.40357e+06	2.95828e+06	3.03675e+06	6.95236e+06	3.49547e+06	1.84286e+06	2.19553e+06	3.55342e+06	1.66733e+06
PA 36:5	4.64832e+06	2.72722e+06	3.85288e+06	1.26386e+06	1.27134e+06	1.06546e+06	1.64497e+06	2.17929e+06	275359	468284	2.33101e+06	361045	957822
PG 30:0	729446	545656	469069	594896	724643	956904	377741	1.23856e+06	698708	921651	610365	2.59087e+06	728563
PA 36:4	1.7112e+07	1.18814e+07	1.57878e+07	7.47829e+06	7.67105e+06	9.61213e+06	15393240	1.44983e+07	5.12972e+06	9.27625e+06	1.4799e+07	4.77626e+06	6.215e+06
PA 36:3	1.1629e+07	6.87072e+06	1.77009e+07	3.88427e+06	4.10932e+06	3.64962e+06	4.41357e+06	5.01492e+06	1.36688e+06	2.26044e+06	1.20251e+07	2.14659e+06	3.18175e+06
PE O-34:3	1.07383e+06	1.07734e+06	1.11811e+06	1.7057e+06	1.35122e+06	2.93155e+06	1.6524e+06	6.70596e+06	1.96918e+06	2.10034e+06	1.42858e+06	7.53451e+06	1.42741e+06
HexCer 34:2;O2	5.55139e+06	6.44249e+06	5.83658e+06	4.88649e+06	5.52808e+06	6.94514e+06	5.85496e+06	9.66246e+06	7.25807e+06	9.01127e+06	8.03554e+06	4.53895e+06	5.90991e+06
PG 31:4
PA 36:2	1.9989e+07	1.21398e+07	2.44157e+07	5.68344e+06	5.4769e+06	4.737e+06	5.74113e+06	7.33367e+06	1.67769e+06	2.6127e+06	1.23156e+07	3.02545e+06	4.15724e+06
PA O-37:2	52410	63138.3	28703.1	9184.22	57259.8	55943.5	131687	586260	40968.5		33194.3	32971.6	13766.6
HexCer 34:1;O2	5.62146e+07	5.39358e+07	5.59904e+07	6.56714e+07	5.28014e+07	9.97956e+07	1.09266e+08	3.47188e+08	5.4958e+07	7.12124e+07	6.66971e+07	3.25878e+07	5.17136e+07
PG 31:3	1724.41
PA 36:1	4.55549e+06	2.75306e+06	4.37422e+06	1.84741e+06	1.7369e+06	1.52324e+06	1.82637e+06	2.03256e+06	532228	908243	2.6191e+06	782762	1.08806e+06
PA O-37:1
SM 34:2;O2	5.93746e+07	6.35164e+07	6.19922e+07	7.35762e+07	5.20335e+07	7.07088e+07	9.05513e+07	132026975	7.70216e+07	8.3652e+07	9.71929e+07	6.23991e+07	8.01364e+07
PC 30:2	2.02607e+06	1.48994e+06	600461	1.20588e+06	2.01634e+06	1.56661e+06	3.6495e+06	6.68536e+06	7.30014e+06	5.09218e+06	4.63267e+06	5.79202e+06	1.3604e+06
PC O-31:2	3.89054e+06	3.2747e+06	2.14731e+06	4.22876e+06	5.16458e+06	4.69172e+06	5.66223e+06	1.5935e+07	3.96774e+06	3.63219e+06	2.45197e+06	1.50617e+07	1.56949e+06
CerP 40:1;O2	4.98032e+06	4.8117e+06	5.29408e+06	5.40078e+06	4.03064e+06	9.36283e+06	1.03024e+07	3.35977e+07	4.76801e+06	6.64647e+06	6.34192e+06	2.85299e+06	4.74005e+06
HexCer 34:0;O2	360545	451745	408003	889307	414905	1.40712e+06	1.54498e+06	3.48606e+06	714193	414656		357810	270232
PA 37:7	5056.91	61668.4	14277.9	16389	30711.3		55492.1		11653.2	47801.3	6953.74	13831.9	29222
SM 34:1;O2	3.01233e+09	3.52238e+09	3205340236	4467884036	2966483130	3.49511e+09	5.54799e+09	7251610030	2.81314e+09	3.4193e+09	3.51946e+09	2098253305	2.9063e+09
PC 30:1	1.14007e+07	1.00773e+07	5.75037e+06	1.49766e+07	1.23387e+07	1.31255e+07	1.3149e+07	2.53462e+07	2.50556e+07	1.23642e+07	1.2238e+07	2.46506e+07	1.0562e+07
PC O-31:1	1.63624e+06	1.50205e+07	8.25709e+06	1.33021e+07	1.12334e+07	5.21742e+06	5.53121e+06	3.01816e+07	3.54464e+06	9.08338e+06	8.064e+06	5.06277e+06	5.90824e+06
SM 34:0;O2	1.09496e+08	1.12714e+08	1.13671e+08	1.6309e+08	9.93759e+07	1.21657e+08	2.19266e+08	224306211	1.42707e+08	1.44396e+08	1.29314e+08	1.13479e+08	1.12164e+08
PC 30:0	8.07867e+07	8.62084e+07	6.94684e+07	1.35085e+08	9.00044e+07	1.5734e+08	1.22174e+08	3.31331e+08	1.43352e+08	1.23317e+08	9.97404e+07	2.0579e+08	9.67132e+07
PC O-31:0	326540	521203		383098	345692	1.22893e+06	375316	3.98704e+06	550395	306905	214020	876438	183098
PG 31:0	84589.6	78746.1	46784.7	89429.6	86358.1	121852	38682.4	141915	74696.6	132451	76852.3	327505	147365
PA O-38:5	51116.6	3686.17			48478.9	29980			193897	47965.8		49717.5	40973.2
PE 34:5	200747	174425	133148	227285	56809.6	481090	705184	516542	750520	378107	283973	251847	366215
PA 37:4		4039.41						20992				21337.5
PA O-38:4								2080.11	43953.1			23932.7
Cer 45:0;O3						157028			1.0863e+06	742877	41977.1	393534	106581
PA 37:3												30589.7
PA O-38:3						137.911	87.8235	202.042				270.449
PC 31:4	1.14055e+06	1.24088e+06	851190	1.94816e+06	1.55338e+06	1.79908e+06	1.77773e+06	3.46394e+06	5.43303e+06	3.17188e+06	1.94502e+06	3.92857e+06	2.06144e+06
PA 38:9	1.50201e+06	1.60203e+06	2.49881e+06	2.08224e+06	2.11146e+06	1.77843e+06	1.97393e+06	1.93096e+06	802297	1.33249e+06	3.13629e+06	567599	1.56102e+06
PG 32:4	34944.4	60915.3	5302.47	136188	94348.1	40549.9	53490.5		53109.6	105194	55549.3	20572.8	47430.9
PA 37:2	33857.1	35779	103088	55976.3	5875.33	263596	110550	126841	56227.9	64518.1	100352	266853	106968
PA O-38:2
PS 31:3								49448.6				187953
PC 31:3	2.59844e+07	2.80762e+07	2.59462e+07	5.21781e+07	3.52418e+07	4.74931e+07	5.97226e+07	6.7277e+07	1.08727e+08	7.89168e+07	6.32309e+07	8.77781e+07	6.7516e+07
HexCer 35:1;O2	407338	454178	612636	174487	483936	1.12696e+06	806338	3.33757e+06	621287	860804	482615	503629	641836
PG 32:3	93762.6	146880	93597.7	527376	226495	96239.7	146809	108215	187575	212281	80332.7	74754.4	89773.3
PA 37:1	5757.73	13693	33314.1	24179.2	6671.11	180454	53256.2	15117.3		16007.1	53430.7	107116	28112.7
PA O-38:1				12001.1
PS 31:2			22758.9		18133.1				89587.2	67223.1		41342.9
PS O-32:2	779924	635435	639344	1.57319e+06	740928	1.23979e+06	489730	2.2581e+06	1.6014e+06	1.40872e+06	626718	2.22863e+06	1.37181e+06
PC 31:2	4.15048e+08	5.16299e+08	5.18445e+08	942833048	4.74598e+08	9.31163e+08	1.50957e+09	1.19452e+09	1.46714e+09	1.35409e+09	1.1503e+09	1.46183e+09	1.18423e+09
PC O-32:2	1.66523e+06	2.35654e+06	2.43102e+06	3.66473e+06	2.33144e+06	4.15626e+06	7.53515e+06	5.79178e+06	6.49343e+06	6.75016e+06	5.28063e+06	7.70895e+06	4.83484e+06
HexCer 34:1;O3	725393	937755	915303	790319	795518	1.16006e+06	834899	1.47721e+06	1.08727e+06	1.24197e+06	1.19843e+06	695048	984108
PA 38:7	722911	452975	698943	134561	207662	255475	286058	280846		18845.6	513359	48301.5	108104
PG 32:2	1.11806e+06	729040	756122	1.16123e+06	979223	1.00695e+06	475554	1.56528e+06	1.50834e+06	1.46454e+06	1.20633e+06	1.56905e+06	1.22857e+06
PA O-38:0	445233	555887	517702	591493	513820	558506	880138	766698	526035	484441	664813	1.0383e+06	536743
SM 35:1;O2	4.79178e+07	5.94882e+07	5.19527e+07	6.45553e+07	4.73316e+07	5.27736e+07	7.23155e+07	9.43072e+07	5.24918e+07	6.19982e+07	7.78189e+07	5.65798e+07	6.31933e+07
PC 31:1	2.13722e+08	2.0302e+08	1.82994e+08	3.70523e+08	2.05079e+08	3.31542e+08	2.82194e+08	4.51218e+08	4.93987e+08	4.77387e+08	2.58594e+08	5.24997e+08	3.21736e+08
PC O-32:1	4.4929e+06	4.60042e+06	3.37949e+06	7.4205e+06	5.25489e+06	8.26067e+06	6.89649e+06	1.53984e+07	5.17183e+06	5.28722e+06	5.40215e+06	1.2496e+07	2.95008e+06
HexCer 34:0;O3	2.9989e+06	3.25989e+06	3.2157e+06	2.8153e+06	2.40464e+06	4.0856e+06	3.30999e+06	7.0117e+06	4.5453e+06	6.02275e+06	4.53828e+06	2.33107e+06	3.23684e+06
PA 38:6	7.27707e+06	4.91095e+06	7.57274e+06	3.9367e+06	3.42343e+06	5.52133e+06	6.63344e+06	6.31725e+06	2.15435e+06	3.96696e+06	6.64392e+06	1.75846e+06	3.84106e+06
PG 32:1	1.35775e+07	9.25962e+06	8.35546e+06	1.23711e+07	1.1997e+07	9.81747e+06	6.25547e+06	1.47016e+07	1.09443e+07	1.12396e+07	1.01467e+07	1.70953e+07	1.13336e+07
SM 34:1;O3	9.53667e+06	1.17167e+07	9.08703e+06	1.05523e+07	1.27243e+07	1.09195e+07	1.27692e+07	1.869e+07	1.22509e+07	1.21342e+07	1.34895e+07	1.48364e+07	1.03455e+07
SM 35:0;O2	1.34192e+06	1.19195e+06	1.55525e+06	2.23974e+06	1.45707e+06	1.25887e+06	2.50783e+06	2.43527e+06	2.23655e+06	2.33753e+06	1.80424e+06	1.81612e+06	2.1577e+06
PE O-36:6	813043	932814	820319	1.46506e+06	917443	1.81377e+06	1.37981e+06	4.68701e+06	1.36314e+06	1.40943e+06	1.12463e+06	1.42248e+06	900988
PS O-32:0	32936.2	25218.9	55065.6	24289.8	30103.2	63024.2	35181.7	196661	60957.3	73555.5	39923.3	54226.4	62060
PC 31:0	2.53994e+07	2.8657e+07	1.99174e+07	4.15708e+07	2.8746e+07	3.58628e+07	3.06533e+07	7.62405e+07	3.83534e+07	3.95234e+07	2.83576e+07	3.48725e+07	2.96579e+07
PC O-32:0	3.34167e+07	3.86988e+07	3.04244e+07	7.23562e+07	4.00539e+07	6.43969e+07	5.96423e+07	1.52806e+08	4.63521e+07	3.91987e+07	4.09043e+07	46040583	3.85709e+07
PA 38:5	1.16712e+07	6.8507e+06	8.91393e+06	4.55047e+06	3.66754e+06	4.16233e+06	4.61815e+06	6.36603e+06	1.56382e+06	2.437e+06	4.65924e+06	1.36366e+06	2.55532e+06
PG 32:0	1.08913e+07	8.93892e+06	8.84167e+06	9.26662e+06	9.84763e+06	1.26294e+07	7.6857e+06	36239575	6.96074e+06	9.97968e+06	8.1712e+06	2.07671e+07	8.33496e+06
PE O-36:5	1.36213e+08	1.5227e+08	1.30829e+08	2.24594e+08	1.38955e+08	2.62495e+08	2.0364e+08	6.78946e+08	1.84052e+08	1.84277e+08	1.42486e+08	1.5069e+08	1.42355e+08
PA 38:4	1.33233e+06	978038	2.31963e+06	1.91283e+06	169792	1.31109e+06	724118	1.69857e+06	725377	1.577e+06	1.77142e+06	9.84163e+06	953888
PC 32:5						157261		484945	266070
PE O-36:4	799375	1.20885e+06	1.21164e+06	2.58312e+06	1.66639e+06	2.25006e+06	1.57902e+06	6.26673e+06	1.47264e+06	1.70639e+06	1.16696e+06	5.72144e+06	928512
Cer 45:1;O4											1.33702e+07
PG O-34:5	297667	245560	674413	198047	248608	614565	216209	668373	1.80074e+06	915199	1.23901e+06	1.73116e+06	967265
PA 38:3	1.04692e+06	824718	1.49141e+06	713439	13224.3	557999	495374	652887	75837.3	971617	793088	7.19269e+06	21012.4
PC 32:4	493103	708643	222912	1.53943e+06	380626	1.31437e+06	443063	1.17289e+06	3.4971e+06	2.3079e+06	1.07368e+06	2.51192e+06	1.78073e+06
HexCer 36:2;O2	1.20324e+06	1.43179e+06	3.14713e+06	1.26231e+06	1.70123e+06	1.55208e+06	976171	1.47984e+06	1.47109e+06	1.09715e+06	1.01773e+06	1.03602e+07	921583
PG 33:4	99781.6	59566.3	66905.8	102962	66104	120023	246236	187341	289031	134837	98015.3	124443	58285.9
PG O-34:4	6135.54	11094.2	52286.2		9418.96	74632.3		66827	223406	234489	167359	211099	109738
PA 38:2	1.24014e+06	975558	2.08518e+06	1.1465e+06	32791.1	758932	620590	921206	164963	1.94373e+06	1.2197e+06	8.79685e+06	21863
PA O-39:2	1.38818e+06	1.34548e+06	1.21227e+06	1.22937e+06	1.15728e+06	2.41749e+06	1.91702e+06	2.84325e+06	3.16545e+06	3.85254e+06	3.35362e+06	1.25612e+06	1.67836e+06
SM 36:3;O2	1.47199e+06	1.72372e+06	1.16055e+06	1.77937e+06	1.76825e+06	1.40621e+06	3.30237e+06	2.89877e+06	1.36244e+06	1.6088e+06	2.18778e+06	1.67312e+06	1.27621e+06
PS O-33:3	72338.1	97847.6	91160.8	201538	33011.4	392076	664193	512559	561302	310128	275240	465574	454758
PC 32:3	3.73569e+06	3.49313e+06	1.58033e+06	2.46431e+06	4.46369e+06	3.18873e+06	5262283	7.93803e+06	1.26655e+07	8.75776e+06	6.45393e+06	1.13836e+07	2.85815e+06
PC O-33:3	2.67022e+06	2.54417e+06	1.72935e+06	3.76958e+06	2.72039e+06	4.09087e+06	4.0256e+06	9.9435e+06	4.22369e+06	3.90099e+06	3.47682e+06	2.58474e+07	2.43343e+06
HexCer 35:2;O3		31408.7		246009	35124		427166	224541	89749.7	55333.7	75272.8	121602
HexCer 36:1;O2	1.13415e+07	1.24886e+07	1.34932e+07	8.64484e+06	1.28587e+07	1.12805e+07	1.92022e+07	2.34587e+07	6.55135e+06	7.55284e+06	1.55865e+07	9.14818e+06	8.39027e+06
PG 33:3	122713	169157	101401	181516	133031	219911	523310	274432	434550	142493	159502	212466	367116
SM 36:2;O2	3.70254e+07	4.27966e+07	4.16337e+07	3.47542e+07	3.56184e+07	4.27425e+07	5.11627e+07	6.272e+07	3.24079e+07	3.57884e+07	6.03436e+07	5.42447e+07	4.24095e+07
PE 36:8				123332		176302	10575.4	6970.31	64115.8	7217.08			227308
PS 32:2	36893.1	10844.6	45830.9	43994.3		19501.5	131476	135705	47806.5	27330.2	76316.1	38349.8	23015.6
PS O-33:2	216177	186303	303928	384044	183635	1.0273e+06	1.26136e+06	1.0106e+06	1.4186e+06	890364	707034	1.28093e+06	1.07854e+06
PC 32:2	9.08123e+07	8.5381e+07	7.41109e+07	1.88803e+08	1.06772e+08	1.31171e+08	1.20928e+08	1.61795e+08	2.54568e+08	1.83862e+08	1.38133e+08	2.19327e+08	1.51336e+08
PC O-33:2	2.20624e+06	2.21387e+06	951483	2.46021e+06	3.24229e+06	2.66614e+06	3.3068e+06	1.03236e+07	4.09082e+06	4.65684e+06	2.70957e+06	1.53795e+07	1.26253e+06
CerP 42:1;O2	984626	1.04734e+06	1.04886e+06	471493	968380	928191	1.4184e+06	1.99978e+06	440496	428091	1.08668e+06	853237	727875
PG 33:2	759663	809056	1.08319e+06	1.42617e+06	759978	1.54237e+06	1.12162e+06	1.88278e+06	2.01512e+06	2.09935e+06	1.67721e+06	1.6122e+06	2.2155e+06
PA O-40:7		875.048
SM 36:1;O2	768426396	9.82581e+08	9.67912e+08	892652348	7.66829e+08	9.64479e+08	1.23555e+09	1.30261e+09	7.94717e+08	8.36643e+08	1.12584e+09	1.21134e+09	8.69853e+08
PE 36:7	318395	284517	177611	419340	84415.8	468714	397679	584627	473730	277780	177634	292065	353557
PS O-33:1	37897.5	44480.8	54810.5	76348.3	23616.8	213905	390079	122619	276579	157837	68985	325960	165534
PC 32:1	4.97755e+08	4.73031e+08	3.89769e+08	8.89502e+08	5.39182e+08	5.65686e+08	6.6537e+08	8.67346e+08	8.88028e+08	5.82175e+08	546355395	8.2706e+08	5.63699e+08
HexCer 34:1;O4	844384	852592	898563	478682	781589	765310	820328	1.33748e+06	677547	867706	808413	1.10784e+06	834267
PC O-33:1	905787	789839		246093	1.31292e+06	1.10164e+06	1.17466e+06	3.46592e+06	2.40677e+06	1.94705e+06	129079	3.34015e+06	214.669
PA 39:6												30232.2
PG 33:1	3.17469e+06	2.97861e+06	3.07859e+06	4.49327e+06	2.90069e+06	3.1635e+06	2.20643e+06	5.09415e+06	4.30943e+06	4.54068e+06	3.67698e+06	4.64522e+06	4.0976e+06
PA O-40:6			28.8134					21055.9				6019.68
SM 36:0;O2	3.10448e+07	3.5454e+07	4.09819e+07	4.21951e+07	2.81269e+07	4.0883e+07	7.29759e+07	5.6854e+07	5.19609e+07	4.92633e+07	4.94194e+07	4.96397e+07	4.45854e+07
PE 36:6	6.17253e+06	4.7829e+06	1.3647e+07	8.35985e+06	4.40448e+06	2.00625e+07	4.91839e+06	2.7025e+07	2.2138e+07	20814830	2.12395e+07	1.4836e+07	2.27525e+07
PS 32:0	252841	275939	203857	522108	456078	677670	533399	2.71309e+06	155029	208242	230137	151359	146626
PS O-33:0	2.16096e+06	1.75865e+06	2.87441e+06	1.75458e+06	2.12195e+06	5.0136e+06	3.21593e+06	1.41884e+07	3.7082e+06	4.37523e+06	2.48856e+06	2.44007e+06	2.59642e+06
PC 32:0	1.83957e+09	1.91073e+09	1618224580	3071771586	1.91612e+09	2.5625e+09	2.35666e+09	5.50675e+09	2.27059e+09	2.14048e+09	1.79938e+09	1.94309e+09	1.82043e+09
PC O-33:0	1.09839e+07	1.06884e+07	9.10622e+06	1.61225e+07	1.05421e+07	1.40039e+07	1.12731e+07	3.1434e+07	1.3619e+07	1.22342e+07	8.77982e+06	1.11377e+07	9.92102e+06
PA 39:5												13587.6
PG 33:0	234502	219535	189956	110079	144650	286198	74574.5	1.15325e+06	246151	458546	175907	590640	224542
PA O-40:5	9081.03					8415.16		27545.8		8319.59		82262.2
PG O-34:0	188403	198178	244499	344171	172961	262799	358614	344053	221620	173371	301593	161077	289595
PI O-28:1	24795.8	33253.3	10893.4			14296.8		44207.1	205352	138907			34569.2
PA 39:4	19580.4	21934.6	27491.1	22011.3	6358.2	132591	48320.4	80417.3			49920	121846	27986.2
PA O-40:4
PS O-34:5	4.39017e+06	4.29898e+06	3.37291e+06	7.35781e+06	3.60934e+06	4.36125e+06	5.51899e+06	7.61553e+06	7.00368e+06	6.34445e+06	5.10224e+06	5.22707e+06	5.34702e+06
PC 33:5	4.39334e+07	4.08128e+07	3.57569e+07	7.54148e+07	5.01017e+07	4.88387e+07	6.81429e+07	7.84812e+07	1.01133e+08	6.80638e+07	6.50659e+07	7.23397e+07	6.07261e+07
PC O-34:5	3.63406e+06	3.26014e+06	3.24535e+06	8.19808e+06	3.33153e+06	5.07193e+06	4.29779e+06	1.31993e+07	5.78909e+06	5.29195e+06	3.27788e+06	6.3878e+06	4.47584e+06
PA 40:10	151352	127486	153149	204786	244766	247200	255970	306190	119162	152234	266608	84662.8	186173
PG 34:5	177416	248909	253961	471533	281577	303217	305184	298753	332411	455711	202019	256323	290813
PI O-28:0	1.22352e+06	1.66062e+06	1.20077e+06	2.27458e+06	1.074e+06	1.63529e+06	1.47458e+06	2.63264e+06	1.76268e+06	2.33961e+06	1.42098e+06	1.6489e+06	2.0793e+06
PA 39:3	13064	5539.24	28885.9	8051.08	8088.62	56.3902	7103.8	7368.66	23361.7	28232	63813.9	8321.71	50.5814
PA O-40:3	61406.4			171970	75676.7	90526.3	268831	299449	109030	130201	195705	132840	91022.6
PS O-34:4	1.23862e+06	1.3393e+06	1.84541e+06	4.19722e+06	1.56254e+06	1.20667e+06	1.75842e+06	2.40397e+06	3.13094e+06	3.63633e+06	2.61247e+06	2.77962e+06	2.50709e+06
PC 33:4	8.53334e+08	8.55628e+08	7.51494e+08	1.51541e+09	8.5752e+08	9.27927e+08	1.29847e+09	1.45176e+09	1.34452e+09	1.16775e+09	1.09507e+09	1.19085e+09	9.99729e+08
PC O-34:4	2.38961e+06	1.43127e+06	1.65002e+06	1.54898e+06	2.10731e+06	2.69298e+06	4.06698e+06	3.22617e+06	3.53805e+06	1.77103e+06	1.51635e+06	2.91567e+06	2.75332e+06
PA 40:9	1.13696e+06	1.05411e+06	1.38342e+06	1.81989e+06	2.04247e+06	1.60872e+06	2.09307e+06	2.32259e+06	1.35618e+06	1.74368e+06	2.04815e+06	2.03932e+06	1.12424e+06
PG 34:4	1.10486e+06	1.40876e+06	1.40121e+06	3.27144e+06	1.79578e+06	1.40469e+06	1.28178e+06	1.97978e+06	1.71445e+06	1.98905e+06	1.06475e+06	1.15359e+06	1.37718e+06
PA 39:2	5957.29		11916.5	12809.2		59330.2	17656.3	24432.8	1.19655	16124.1	11541.8	39460.1	15475.3
PA O-40:2										60592.5
PS 33:3	93966		58589	236367	150357	77066.8	17819.7	145968	124469	282801	291930	241911	47995.6
PC 33:3	3.55409e+08	3.56679e+08	3.91156e+08	8.42854e+08	4.49322e+08	3.47326e+08	4.88558e+08	543775844	7.13371e+08	7.69788e+08	5.44888e+08	7.40422e+08	4.89931e+08
PC O-34:3	100.311	199883	927439	2.07796e+06	344315	61681.1	777904	145401	1.11168e+06	1.46276e+06	657932	1.40921e+07	835133
HexCer 37:1;O2	1.34404e+06	1.13529e+06	1.75951e+06	1.26259e+06	1.2382e+06	941590	1.56195e+06	1.75334e+06	1.02431e+06	1.141e+06	2.35883e+06	788690	1.79955e+06
PA 40:8
PG 34:3	5.62967e+06	7.52582e+06	8.59499e+06	2.42999e+07	1.17772e+07	1.03552e+07	7.29734e+06	1.80599e+07	9.36504e+06	1.1532e+07	7.31654e+06	7.81622e+06	8.60506e+06
PA O-40:1
PC 33:2	7.6148e+08	8.40936e+08	9.73584e+08	1.54982e+09	8.9026e+08	7.24806e+08	1.47363e+09	1.18854e+09	1.44932e+09	1.63464e+09	1.25857e+09	1444205186	1.14615e+09
PC O-34:2	5.64751e+06	6.78314e+06	6.13175e+06	1.19374e+07	7.55709e+06	1.54602e+07	1.36018e+07	3.97091e+07	1.13444e+07	8.8561e+06	7.92997e+06	2.08411e+07	8.39456e+06
PA 40:7	8400.18	6818.51	17348.2		0.161725	1.15313	34740.7	5395.37	30338	1.20354	3353.4	178600	78937.5
PG O-35:2	598928	395371	670345	956381	471165	701103	458731	876507	543111	981220	1.0895e+06	1.06575e+06	1.06668e+06
PA 39:0	63272.6	60349.4	48772.9	97427.7	50081	112142	83742.4	130103	91904.4	28735.5	92810.9	59937.7	25592.8
PA O-40:0	507283	770536	672733	805325	532557	587004	938182	889100	737468	654621	832815	540037	644089
SM 37:1;O2	6.02244e+07	6.65337e+07	6.52741e+07	6.62637e+07	4.75896e+07	5.65827e+07	6.62722e+07	8.26955e+07	6.36735e+07	6.01285e+07	1.12557e+08	4.99583e+07	9.11854e+07
PE 37:7	93307.7	191153		234.286	56656.2	283891	120653	551910	64965	208701	31.4972	1.27342e+06	105573
PE O-38:7	7.45267e+07	7.63437e+07	6.52734e+07	9.54233e+07	6.28988e+07	9.18101e+07	1.0597e+08	1.5662e+08	8.77028e+07	9.43972e+07	7.19969e+07	2.43732e+08	7.10435e+07
PC 33:1	1.09997e+08	119051424	7.43217e+07	1.70016e+08	1.04523e+08	1.04689e+08	8.3693e+07	2.39673e+08	1.38098e+08	1.26704e+08	7.26801e+07	1.15774e+08	78020146
PC O-34:1	2.96403e+07	3.42724e+07	2.93912e+07	7.6255e+07	4.31395e+07	6.59273e+07	6.57108e+07	1.68307e+08	4.03802e+07	3.63022e+07	3.65956e+07	5.19774e+07	3.27255e+07
PA 40:6	571271	388414	779789	517469		259527	266701	421662	95447.7	527472	541050	5.71557e+06	12649.6
PG 34:1	9.2241e+08	9.01687e+08	9.73029e+08	1.23059e+09	7.88857e+08	8.06866e+08	9.13572e+08	1.5357e+09	1.05359e+09	1.03923e+09	1.10544e+09	1099415038	1.01084e+09
PE O-38:6	7.90957e+07	8.80077e+07	7.12725e+07	1.27222e+08	7.95116e+07	124373280	1.18175e+08	2.80986e+08	1.0155e+08	9.90957e+07	8.35835e+07	167061397	8.51928e+07
PC 33:0	1.64002e+07	1.66871e+07	1.56483e+07	3.06291e+07	1.79684e+07	2.68634e+07	2.07578e+07	4.69298e+07	2.67502e+07	2.66044e+07	1.98218e+07	2.03106e+07	2.16541e+07
PC O-34:0	2.18232e+06	3.59083e+06	1.97341e+06	5.55162e+06	3.03333e+06	4.81494e+06	4.18913e+06	1.4508e+07	7.4862e+06	5.32331e+06	4.43096e+06	5.17467e+06	3.75995e+06
PA 40:5	606376	378132	795553	631333		213398	225641	424350	145236	525711	572129	5.85886e+06	61704.3
PG 34:0	3.57687e+07	4.04515e+07	3.2695e+07	5.6417e+07	3.59513e+07	5.59229e+07	5.21901e+07	1.28933e+08	4.60641e+07	4.54749e+07	3.82715e+07	6.90415e+07	3.81208e+07
PG O-35:0	552617	430952	832265	1.5449e+06	393191	769221	1.40022e+06	773143	895406	739920	1.04664e+06	693352	720714
PC 34:6	2.06599e+06	1.29706e+06	1.28357e+06	3.35639e+06	1.68107e+06	3.6028e+06	3.90781e+06	4.66093e+06	6.61025e+06	6.17902e+06	3.61025e+06	4.43959e+06	3.49373e+06
PE O-38:5	2.12064e+08	2.31544e+08	2.17562e+08	3.30079e+08	2.07848e+08	3.88923e+08	3.0215e+08	8.05437e+08	3.45982e+08	3.52731e+08	2.77072e+08	2.94574e+08	2.68846e+08
PG 35:6									40941.8	19425.7
PI O-29:1		5211.42	8559.31	102.612	4087.42	9539.3			71600.9	45770.5	48431.5	26071.8	30278
PG O-36:6	104772	67964.4	455177	28860.2	50457.4	403356	57774.2	528988	454814	440097	500146	272738	552360
PA 40:4	738624	455064	968508	1.32257e+06	31499.8	488777	320000	756518	63288.2	1.15075e+06	880870	7.36713e+06	31241.4
PC 34:5	7.18169e+06	5.23863e+06	3.48607e+06	6.34802e+06	4.90449e+06	3.50784e+06	8.84998e+06	7.04142e+06	9.71607e+06	6.25592e+06	5.11642e+06	6.83588e+06	4.07136e+06
Cer 47:1;O4											9.09114e+06
PG 35:5	3.5498e+06	3.89747e+06	5.24969e+06	5.51578e+06	3.64411e+06	5.85833e+06	7.00089e+06	6.13645e+06	7.87815e+06	5.9057e+06	7.1189e+06	5.97258e+06	6.2776e+06
PA 40:3	78314.4	65067.9	155029	47000	16.9258		13420.5	104658		146765	59723	713516
PC 34:4	4.86777e+07	5.28632e+07	4.93673e+07	9.7748e+07	5.33149e+07	6.25445e+07	5.92044e+07	8.63179e+07	1.06233e+08	8.55854e+07	6.69459e+07	8.30552e+07	7.28771e+07
PC O-35:4	3.39552e+06	5.90731e+06	5.06945e+06	1.27585e+07	6.75764e+06	8.96264e+06	9.33088e+06	2.27444e+07	8.51052e+06	7.89638e+06	6.26708e+06	1.16453e+07	4.64962e+06
HexCer 38:2;O2	1.71395e+06	1.6658e+06	5.17997e+06	1.61965e+06	2.02194e+06	2.24201e+06	1.26137e+06	1.25011e+06	1.64276e+06	936948	1.04339e+06	2.16465e+07	1.47436e+06
PG 35:4	2.16068e+06	2.04859e+06	2.29468e+06	2.76542e+06	2.12102e+06	1.83147e+06	3.90895e+06	2.79108e+06	2.92552e+06	2.4125e+06	2.17182e+06	1.90079e+06	1.75777e+06
PA 40:2							6676.48
PS 34:3	13372.3	14048.1	7434.39	23658.9	20999.3	33860	31668.9	157137	41706.3	27267.8	10914.6	66297.5	12928.6
PS O-35:3	643628	712081	882265	1.6428e+06	860251	1.06707e+06	1.20013e+06	1.91769e+06	1.88829e+06	1.80298e+06	1.70941e+06	1.59724e+06	1.32004e+06
PC 34:3	2.92728e+08	3.00721e+08	2.7624e+08	5.84729e+08	3.30475e+08	3.86635e+08	4.69087e+08	5.71819e+08	8.20937e+08	554581270	4.74899e+08	6.41809e+08	5.12234e+08
HexCer 38:1;O2	4.90189e+07	3.97465e+07	6.0967e+07	4.32403e+07	3.71716e+07	3.4335e+07	4.36453e+07	5.32955e+07	2.82612e+07	3.38522e+07	6.08835e+07	1.79815e+07	4.02156e+07
PG 35:3	468827	680149	1.06137e+06	2.47152e+06	1.12837e+06	1.24058e+06	615629	2.07181e+06	1.14993e+06	1.60109e+06	842087	1.0567e+06	965121
PG O-36:3		22852.6	14764.6	26142.5				13182.1	17313.6	32236.1
PA 40:1
SM 38:2;O2	6.23139e+07	6.39624e+07	7.03874e+07	6.33193e+07	4.72608e+07	6.76668e+07	6.28567e+07	88005189	5.84568e+07	6.49219e+07	1.16598e+08	4.64711e+07	8.76878e+07
PE 38:8	1.32548e+07	9.98825e+06	2.94824e+07	1.48417e+07	7.6483e+06	4.47859e+07	1.33051e+07	5.07601e+07	4.41248e+07	4.57981e+07	4.4355e+07	2.42814e+07	5.18577e+07
PS 34:2	518194	572431	652172	863509	778192	1.76179e+06	853547	3.88897e+06	1.45129e+06	2.0078e+06	1.3979e+06	1.45729e+06	1.33252e+06
PS O-35:2	567318	616175	774560	1.40086e+06	581967	891049	1.3686e+06	1.64819e+06	1.78464e+06	1.77167e+06	1.34887e+06	1.3805e+06	1.15676e+06
PC 34:2	6.53903e+09	7068212490	7758925110	12996297120	7.19212e+09	8.67749e+09	1.39302e+10	1.10309e+10	1.31195e+10	13021332700	10727661045	1.30687e+10	1.13945e+10
PC O-35:2	1.66831e+07	1.68701e+07	1.16343e+07	1.33004e+07	1.58848e+07	2.60403e+07	7.4368e+06	2.50384e+06	1.57697e+07	2.001e+07	1.2038e+07	1.9472e+07	2.20714e+07
HexCer 37:1;O3	2.98433e+07	2.73821e+07	2.80284e+07	4.98359e+07	3.11346e+07	3.19614e+07	5.87314e+07	4.53955e+07	6.24939e+07	5.03651e+07	4.70389e+07	5.6876e+07	4.70006e+07
HexCer 38:0;O2		259911	75729.4	218535	207726	39594	1.13515e+06	96036.5	22324.5		17183.2	351417
PA 41:7										33086.2
PG 35:2	4.73689e+06	4.64675e+06	6.13228e+06	9.34215e+06	4.34198e+06	6.63685e+06	5.16436e+06	8.38418e+06	8.72286e+06	1.20626e+07	7.72481e+06	8.00434e+06	8.3738e+06
PA O-42:7								3731.27				11879.3	6436.72
PG O-36:2	32792.2	56956.4	33329.4	43147.8	44043.4	116462	108989	140992	49648.5	152647	53304.4		90150
PA O-41:0	94679.4	86967.3	75342.4	121066	73418.4	76123.6	126751	140849	308172	217776	136414	259109	183413
SM 38:1;O2	9.82057e+08	1.08963e+09	1269585240	1.15777e+09	7.68226e+08	1.08632e+09	1.30849e+09	1.48246e+09	9.8454e+08	1.06379e+09	1547478945	6.52093e+08	1.24331e+09
PE 38:7	1.3934e+07	1.34801e+07	1.07817e+07	1.79663e+07	9.44063e+06	1.41375e+07	1.74686e+07	1.87124e+07	2.2366e+07	1.61831e+07	1.33482e+07	1.14209e+07	19673033
PS 34:1	1.12549e+06	1.23035e+06	1.09287e+06	1.76337e+06	1.72624e+06	3.05914e+06	2.16619e+06	1.03444e+07	1.15406e+06	1.28401e+06	1.48784e+06	1.22427e+06	1.10407e+06
PS O-35:1	9333.9	9311.8	11492.1	29519.9	12919.1	24594.3		13141	21085.6	32032.4		15666.8
PC 34:1	6.06255e+09	6.26431e+09	5871314079	10895565870	5.64468e+09	6.4636e+09	9.86826e+09	9.74487e+09	9311405135	8.82926e+09	6534175925	9688451730	6.82956e+09
PC O-35:1	3.18506e+07	3.19532e+07	3.14614e+07	5.60462e+07	3.14254e+07	3.61735e+07	5.39357e+07	5.15944e+07	5.12862e+07	4.49201e+07	2.90939e+07	5.43324e+07	3.59465e+07
PG 36:8	38497	52103.4	18425.3	107727	90345.4	88677.8	86744.4		142537	154674	37176.1		77062.7
PA 41:6		8623.79	7557.94		4245.13	60435.7	28749.6	244001	41887.2	57988.2	6052.98	72017.8	180.179
PG 35:1	1.19933e+07	1.3724e+07	1.488e+07	1.80064e+07	1.16418e+07	1.32674e+07	1.52997e+07	2.62049e+07	2.00297e+07	2.19798e+07	1.92492e+07	2.04804e+07	16129406
PA O-42:6	983504	1.17685e+06	1.17081e+06	2.00042e+06	1.24361e+06	1.34542e+06	1.93528e+06	2.73701e+06	1.22912e+06	1.37854e+06	1.33366e+06	1.02419e+06	1.06054e+06
SM 38:0;O2	1.6703e+07	2.13342e+07	2.6362e+07	2.67644e+07	1.53269e+07	2.09617e+07	4.57828e+07	3.1419e+07	2.08101e+07	2.07601e+07	2.67089e+07	1.7966e+07	2.27313e+07
PS 34:0	274013	262170	275710	438833	465682	805435	568494	3.63092e+06	155148	190788	352602	297941	172812
PS O-35:0	2.65798e+06	1.97176e+06	2.84673e+06	3.10454e+06	2.17651e+06	2.73223e+06	5.49113e+06	3.3414e+06	3.43648e+06	3.29208e+06	2.66672e+06	2.02336e+06	2.44967e+06
PC 34:0	4616.76	29932.2	11817.7	55285.6	6306.6	5120.3	46033.7	22390.3		10831.8	11297.8	24681.3	24639.4
PC O-35:0	25778.5	4588.68	4586.59	22108.9	23732.1	5057.46	26539.2	16381.5	107099	49067.2		78442.7	35159.2
PI 29:2		54180.3				175126					107799	3861.4
PI O-30:2	2.74289e+06	3.73878e+06	2.79304e+06	3.27812e+06	1.85634e+06	3.11497e+06	7.3443e+06	5.16066e+06	4.26015e+06	4.78804e+06	3.99793e+06	3.91025e+06	3.20386e+06
PG 35:0	1.65475e+06	1.75773e+06	2.33289e+06	3.44047e+06	1.74371e+06	2.65299e+06	3.80451e+06	3.71633e+06	2.95394e+06	2.9094e+06	2.54484e+06	2.33754e+06	2.70273e+06
PA O-42:5	318473	558409	1.06082e+06	734699	438464	2.44646e+06	578826	4.17873e+06	1.30724e+06	1.56688e+06	889800	1.20691e+06	947224
PG O-36:0	2.75529e+07	3.10162e+07	2.93478e+07	4.7071e+07	2.98229e+07	3.50194e+07	5.41335e+07	6.26574e+07	2.99481e+07	3.35426e+07	2.99519e+07	2.46086e+07	2.72372e+07
PS 35:6	136611		115013		88037.4	75086.7		92742.4	66718.1	53974.8	155509		139133
PS O-36:6	6.9108e+06	4.42644e+06	4.98969e+06	8.57336e+06	5.06812e+06	4.77585e+06	6.6374e+06	7.62621e+06	8.71324e+06	7.53807e+06	5.33522e+06	4.37604e+06	4.48845e+06
PC 35:6	1.83115e+09	1.73861e+09	1644696252	2529001874	1.46825e+09	1.89989e+09	3360798940	2633779420	2.63133e+09	2.52967e+09	2.19512e+09	1850254725	2.11671e+09
PG 36:6	562530	598240	798346	1.26727e+06	635793	930319	435298	1.22915e+06	1.07145e+06	1.18383e+06	636021	497558	899804
PI O-30:1	1.11841e+06	523556	738309	1.70471e+06	709267	374427	176847	301765	1.43728e+06	557571	595989	543826	368119
PA 41:4	4319.5	7539.44			5082.5	50123.2	9952.58	21037.1				10851.3
PA O-42:4
PS 35:5	299293	446170	429113	964123	523384	229165	445497	448750	1.00012e+06	278489	325590	634059	462043
PS O-36:5	1.07036e+07	1.1108e+07	9.77951e+06	1.44347e+07	8.94631e+06	1.24836e+07	1.21209e+07	2.32797e+07	1.46445e+07	1.47039e+07	1.44381e+07	1.08225e+07	1.25837e+07
PC 35:5	1.16022e+09	1.04368e+09	9.3985e+08	1802246477	9.96905e+08	9.38159e+08	1.0007e+09	1.42821e+09	1.43307e+09	1.34286e+09	1.16475e+09	1.12077e+09	1043091483
PC O-36:5	3.56005e+07	4.1843e+07	3.31727e+07	6.30756e+07	3.81823e+07	5.78669e+07	6.57079e+07	9.36472e+07	6.28479e+07	5.61175e+07	4.20935e+07	9.89158e+07	4.59741e+07
PA 42:10		288500	219019	679589	316706	65595.3	170972		95997.3		76015	214313	304491
PI 29:0	770929	749107	783883	1.26733e+06	969066	358874	1.06836e+06	1.0949e+06	838090	1.4343e+06	1.25471e+06	844191	771079
PG 36:5	4.33905e+06	4.25195e+06	7.4443e+06	7.68998e+06	6.03804e+06	1.04045e+07	4.62217e+06	1.71885e+07	1.04115e+07	1.39723e+07	8.10757e+06	6.17934e+06	9.44012e+06
PI O-30:0	8.4096e+06	9.03891e+06	9.09754e+06	1.2371e+07	8.48612e+06	6.77445e+06	1.13643e+07	1.30712e+07	1.26597e+07	1.20916e+07	1.07826e+07	7.79578e+06	9.39044e+06
PC 35:4	3.38117e+09	3.39771e+09	3377089103	5543992196	3.29498e+09	2838350180	4543142720	4.42025e+09	4.35129e+09	4.16278e+09	4.08389e+09	3.58145e+09	3.63018e+09
PC O-36:4	2.22087e+07	2.54828e+07	1.99551e+07	3.93253e+07	2.81143e+07	5.80556e+07	4.94065e+07	1.72544e+08	4.23211e+07	3.14148e+07	3.84464e+07	3.73489e+07	3.39036e+07
PA 42:9											25016.4
PG 36:4	4.59095e+07	3.73978e+07	3.94285e+07	5.54885e+07	3.92442e+07	5.41661e+07	6.04e+07	9.87751e+07	9.9953e+07	7.48438e+07	4.74764e+07	5.72259e+07	6.42238e+07
PC 35:3	8.21685e+06	8.12619e+06	8.0357e+06	7.48957e+07	1.06404e+07	13231384	9.88491e+06	1.53064e+07	1.99106e+07	1.41541e+07	1.14317e+07	3.81155e+07	1.6868e+07
PC O-36:3	863942	1.20121e+06	858361	4.29798e+06	531648	5.85625e+06	3.77215e+06	2.42612e+07	2.83764e+06	936338	1.85582e+06	5.56826e+06	1.692e+06
PA 42:8		11608.2			8034.29		18987.5					97287.2
PG 36:3	8.35589e+07	1.18423e+08	1.73249e+08	2.80511e+08	1.17272e+08	2.82922e+08	1.41789e+08	5.58022e+08	197569611	2.76497e+08	1.52497e+08	1.83975e+08	1.84915e+08
PG O-37:3	750893	626290	533280	788072	663162	531585	689062	642878	523033	879624	630671	144142	508905
SM 39:2;O2	1.81304e+07	1.40572e+07	1.19234e+07	2.16313e+07	1.02084e+07	1.19241e+07	9.66752e+06	2.2031e+07	2.42203e+07	1.94794e+07	2.39045e+07	1.43691e+07	2.15351e+07
PE O-40:8	2.48953e+07	2.53423e+07	2.19538e+07	3.17234e+07	2.21255e+07	2.93481e+07	3.79941e+07	5.47519e+07	2.83871e+07	3.04557e+07	2.78318e+07	9.24916e+07	2.4412e+07
PS O-36:2	67859.5	61858.1	15681.1	32136	29648	13028	17944.9	62728.8	157351	112673	16651.2		12247.2
PC 35:2	8.63333e+07	8.87889e+07	8.84226e+07	1.82783e+08	1.00981e+08	8.86478e+07	1.1961e+08	1.39898e+08	1.81429e+08	1.97266e+08	1.37176e+08	1.68317e+08	1.28802e+08
PC O-36:2	1.69251e+06	2.72515e+06	1.95086e+06	5.35605e+06	2.87205e+06	6.70744e+06	5.91085e+06	2.29593e+07	7.51166e+06	4.87555e+06	3.55966e+06	9.71776e+06	5.89947e+06
HexCer 38:1;O3	228271	157283	914064		250815	339686	79796.7	135773	189184	174525	111919	3.9679e+06	193018
PA 42:7	122005	23533.2	88081.3	178782	125557	254592	101313	270013	173178	250257	69653.7	95398.1	184335
PG 36:2	3.03673e+08	3.14843e+08	396994588	3.34009e+08	2.35101e+08	2.88428e+08	3.50403e+08	492928524	5.22468e+08	8.64506e+08	4.62522e+08	4.24255e+08	3.85173e+08
PG O-37:2	554136	448281	740504	1.29978e+06	744172	1.16936e+06	554267	2.28182e+06	698515	350893	341628	510803	493420
PA 41:0	8246.69	2202.03	45842.8	135663	43168.1	54378.2	24634		80194.8	9992	12876.5	141790	36790.8
PA O-42:0	2.7698e+06	2.87546e+06	2.49405e+06	3.75321e+06	1.89989e+06	2.77342e+06	3.61311e+06	4.71117e+06	6.83743e+06	5.61571e+06	3.5028e+06	4.23832e+06	3.74345e+06
SM 39:1;O2	2.22661e+08	216553970	2.07002e+08	2.65606e+08	1.47267e+08	196810082	2.01018e+08	3.5407e+08	5.59122e+08	4.68114e+08	4.00735e+08	3.35567e+08	461980043
PE O-40:7	7.11068e+07	7.26417e+07	7.40451e+07	9.05847e+07	6.28044e+07	1.07665e+08	1.02797e+08	179684622	1.13659e+08	1.36394e+08	9.98856e+07	2.72717e+08	8.51359e+07
PS O-36:1	6778.29	29406.9	5781.85	107942	42259.2	19050.4	53348.4	74331.6	118290	57499.7	7678.64	49472.3	55728.4
PC 35:1	5.57196e+07	5.56481e+07	4.64118e+07	8.98596e+07	4.88251e+07	4.27949e+07	6.07344e+07	8.96486e+07	7.42904e+07	8.05714e+07	5.35789e+07	7.38442e+07	5.3165e+07
PC O-36:1			528419	1.19574e+06	66835.4	2.73861e+06	471346	5.36263e+06	533331	498915		1.21279e+06	355112
HexCer 38:0;O3	5.84242e+06	4.9064e+06	5.11223e+06	3.52977e+06	3.33683e+06	3.06371e+06	3.60046e+06	4.80041e+06	4.53581e+06	5.08711e+06	6.27301e+06	2.83116e+06	4.57271e+06
PA 42:6	31087.1	113.896	168.205	528.305			9222.54				135.236	1.29747e+06
PG O-37:1	257688	247292	371864	269304	147405	168420	340921	231248	199606	565215	61688.7	428030	161748
SM 39:0;O2	1.36407e+06	1.99147e+06	1.95172e+06	2.17456e+06	1.45019e+06	1.64944e+06	2.64978e+06	2.75166e+06	2.46837e+06	1.77124e+06	2.43288e+06	1.61687e+06	2.14499e+06
PC 36:7	2.76368e+06	2.46298e+06	1.39476e+06	4.14063e+06	2.49771e+06	2.70773e+06	2.20123e+06	2.90566e+06	4.62779e+06	3.00053e+06	3.06764e+06	2.88746e+06	3.47185e+06
PS 35:0							53297.4		7966.44	2.88152e+07	96798.4
PE O-40:6	4.1705e+07	4.60408e+07	3.85777e+07	6.22545e+07	4.15947e+07	6.65337e+07	5.90654e+07	1.32702e+08	7.44645e+07	7.00267e+07	5.29953e+07	1.32918e+08	5.26201e+07
PS O-36:0	24353	37844.5		74082.5	83399.1	145178	178975	119199	134811	103230	16147.4	282753	101530
PC O-36:0	536867	322232	551652	167057	208405	249289	242217	390371	403051	432762	500462	231669	355544
Cer 50:2;O3	1.88174e+06	725783		560774	648055		161420		103248
PA 42:5	178504	73324.3	9170.49	702718	310401	7793.67	107931	638.566	90430.3	26764.4	12527	200845	51024.4
PG 36:0	1.94643e+07	2.1191e+07	1.77051e+07	2.94769e+07	1.91154e+07	2.8953e+07	2.73944e+07	5.98978e+07	3.30653e+07	3.04667e+07	2.34722e+07	5.38795e+07	2.35778e+07
PG O-37:0	588538	636680	584164	691827	623899	631250	885409	972479	746626	737504	912451	879332	597017
PC 36:6	4.34645e+07	4.75472e+07	3.7883e+07	41259493	2.89644e+07	3.82469e+07	7.60297e+07	7.06429e+07	6.54689e+07	5.68164e+07	5.80521e+07	4.0718e+07	5.16503e+07
PE O-40:5	4.73502e+07	5.39913e+07	5.10756e+07	7.24223e+07	4.89748e+07	8.7813e+07	6.8676e+07	1.65151e+08	8.79787e+07	9.71954e+07	6.96622e+07	8.48246e+07	6.3729e+07
PG 37:6	469280	439202	452511	462206	294658	291443	359733	206469	186211	202457	200687	98363.8	81692.9
PI O-31:1	3.05546e+06	2.91067e+06	2.98774e+06	4.96227e+06	2.10489e+06	5.448e+06	6.00258e+06	7.22993e+06	6.85182e+06	5.77451e+06	4.14967e+06	3.56004e+06	5.37511e+06
PA 42:4		8662.44										52400.2
PS 36:5	166677	202382	198679	273142	253132	330434	509418	499248	480692	492718	420334	300946	355577
PC 36:5	1.84215e+08	1.77269e+08	1.5114e+08	3.16125e+08	1.91237e+08	1.71794e+08	2.53391e+08	2.71968e+08	3.6229e+08	2.50611e+08	2.41837e+08	2.45032e+08	2.14272e+08
Cer 49:1;O4											2.75854e+06
PI 30:0	26353.5	54837.5	23296.1	53665.4	78962.2	93731.1	184750	155304	179230	117985	107055	130964	53547.1
PG 37:5	3.17453e+06	3.78582e+06	3.55023e+06	3.42554e+06	2.27927e+06	3.19245e+06	6.67049e+06	5.49244e+06	4.64125e+06	3.00508e+06	3.78925e+06	2.69806e+06	3.35139e+06
PI O-31:0	2.35929e+06	2.18388e+06	953764	560589	2.11713e+06	585552	2.65708e+06	3.75822e+06	3.19896e+06	2.35305e+06	2.62164e+06	2.02973e+06	533514
PG O-38:5
PA 42:3
PE 40:10	56013.5	32742.1	141586	75708	22005.5	367702	27858.6	335353	335090	359739	354202	604740	404613
PS 36:4	2.82578e+07	2.56388e+07	2.29752e+07	2.64579e+07	2.55214e+07	3.27129e+07	3.76195e+07	5.03705e+07	4.17473e+07	3.53872e+07	3.554e+07	3.002e+07	3.06523e+07
PC 36:4	5.51038e+09	5.31671e+09	4270915655	7391707738	4.96797e+09	4.77427e+09	6.31333e+09	7802792785	7029441545	6.30678e+09	5.9203e+09	6631956245	5539055705
PC O-37:4	1.77877e+07	1.82954e+07	1.49348e+07	2.27611e+07	2.02993e+07	1.96964e+07	2.75046e+07	2.67748e+07	2.94464e+07	2.909e+07	2.29843e+07	29003607	2.1347e+07
HexCer 40:2;O2	1.03788e+07	9.59406e+06	3.07379e+07	1.81162e+07	1.38833e+07	1.38088e+07	8.39482e+06	8.60633e+06	8.4885e+06	4.87568e+06	5.51144e+06	6.07085e+07	9.58275e+06
PG O-38:4	5771.11	7694.45				10643.9	11425.2	12047.6	14138.5	7805.49			8131.31
PA 42:2	6797.39										9032.77	0.204544	0.285328
SM 40:3;O2	5.01541e+07	4.55808e+07	4.28357e+07	6.5515e+07	3.87517e+07	5.83004e+07	5.15924e+07	8.52879e+07	6.13568e+07	6.35094e+07	6.71902e+07	3.60789e+07	5.56668e+07
PE 40:9	2.71497e+06	1.87187e+06	5.56273e+06	3.32892e+06	1.59582e+06	8.80972e+06	1.96269e+06	8.55357e+06	7.25026e+06	8.17821e+06	7.72596e+06	5.80777e+06	9.18804e+06
PS 36:3		84753.6		667367	433150	759802		3.40391e+06		164771		738005
PS O-37:3	181584	205828	320098	517167	205786	325618	1.00787e+06	912929	1.4185e+06	1.06519e+06	523766	1.42833e+06	647244
PC 36:3	1.71747e+09	1.66385e+09	1607314755	4036536082	1.9158e+09	1.10356e+09	1.37787e+09	1.62015e+09	1.90408e+09	1.65027e+09	1.48029e+09	1.91774e+09	1.18134e+09
PC O-37:3	1.64734e+06	1.6742e+06		2.35513e+06	873458	619427		1.39212e+06	1.10114e+06	1.20586e+06	659020	2.11892e+06
HexCer 39:2;O3	2.37487e+06	3.79115e+06	845157	7.74577e+06	5.893e+06	1.43314e+06	1.21259e+06	1.17215e+06	1.85493e+06	1.72593e+06	1.20088e+06	4.56073e+06	726906
HexCer 40:1;O2	1.63804e+08	1.17495e+08	1.77797e+08	1.58734e+08	1.06047e+08	1.41271e+08	1.36559e+08	322954047	2.27523e+08	2.48307e+08	1.99541e+08	1.28615e+08	186550727
PG 37:3	440820	598111	765100	1.86078e+06	943568	1.23991e+06	428019	2.88877e+06	1.17497e+06	1.24326e+06	544611	1.05997e+06	623722
PA 42:1	6150.27			7385.5		11106.1	8527.44	7235.45	37565.7	6166.06		19043.7	22725.7
SM 40:2;O2	6.69342e+08	5.46995e+08	5.39343e+08	8.50355e+08	4.32899e+08	5.62398e+08	5.24163e+08	9.11449e+08	9.49936e+08	8.70813e+08	7.95623e+08	520867894	7.90596e+08
PE 40:8	3.83604e+07	3.66402e+07	5.16502e+07	5.88048e+07	3.79166e+07	5.2821e+07	5.23094e+07	6.16028e+07	7.87223e+07	8.18096e+07	7.02407e+07	9.02372e+07	6.29785e+07
PS 36:2	6.22366e+06	6.58053e+06	7.19712e+06	8.71073e+06	9.71665e+06	1.60306e+07	1.05663e+07	4.32014e+07	1.35698e+07	1.58767e+07	1.5318e+07	1.57915e+07	1.03173e+07
PS O-37:2							3952.36	110270				32422.8
PC 36:2	3.29294e+09	3.19311e+09	3248267111	6509427340	3.75343e+09	2.81361e+09	6.80128e+09	4456413665	4729070765	4.75755e+09	4316663735	4614854525	3708576920
PC O-37:2	7.7688e+06	6.85413e+06	5.94269e+06	1.82274e+07	6.13546e+06	6.6091e+06	1.88473e+07	3.64643e+06	9.48277e+06	1.33053e+07	7.45396e+06	1.37307e+07	8.66922e+06
HexCer 39:1;O3	1.59725e+07	1.41759e+07	1.40555e+07	3.16153e+07	1.78618e+07	1.35263e+07	2.82579e+07	1.74419e+07	2.09702e+07	1.83167e+07	1.54215e+07	2.28781e+07	1.64464e+07
HexCer 40:0;O2			108442			74546.5	660.862			20733.6		15383.5
PG 38:9	459759	382825	444453	460812	272622	709677	474592	457255	563243	529426	295183	215512	502692
PG 37:2	1.50819e+06	1.4672e+06	1.73117e+06	2.02693e+06	1.22468e+06	1.57111e+06	1.45201e+06	3.37679e+06	4.37443e+06	7.06323e+06	2.35795e+06	2.76475e+06	2.18379e+06
PA 42:0
SM 40:1;O2	4.095e+09	3.86717e+09	4306417009	5153074108	2.73259e+09	4.14269e+09	4.89942e+09	7145420380	8.95338e+09	8.94539e+09	5.87307e+09	4668047330	6.67226e+09
PS 36:1	9.99057e+06	1.08676e+07	1.40085e+07	1.3356e+07	1.79902e+07	2.08023e+07	1.75432e+07	4.23908e+07	1.64037e+07	1.61234e+07	1.72824e+07	2.25548e+07	1.28481e+07
PS O-37:1	475117	369478	375377	431081	210862	418041	789814	489550	656981	416435	278966	504530	241466
PC 36:1	2.47186e+08	2.96619e+08	1.57189e+08	344100420	217142471	1.6343e+08	3.61003e+08	5.06622e+08	2.25936e+08	1.47557e+08	9.92663e+07	341553335	7.09089e+07
HexCer 38:1;O4	1.01171e+07	9.12238e+06	1.10093e+07	1.28818e+07	5.26597e+06	9.64518e+06	1.15069e+07	1.80555e+07	2.10171e+07	2.55806e+07	1.39461e+07	1.3189e+07	2.11742e+07
PG 38:8	776115	749460	848907	1.40502e+06	680584	1.094e+06	733608	1.04982e+06	1.21348e+06	1.28907e+06	642964	431502	1.00038e+06
PA 43:6	300265	292795	343478	618413	647856	520147	421195	1.07736e+06	1.64147e+06	511329	814866	1.33017e+06	359552
SM 40:0;O2	3.97449e+07	4.77757e+07	5.71335e+07	7.16375e+07	3.66839e+07	4.87019e+07	1.03064e+08	8.97174e+07	7.05384e+07	6.75206e+07	5.96997e+07	4.70408e+07	5.75792e+07
PS 37:7	175419	240742	200614	161682	93852.2	97424.4	605222	35924.6	596485		196061	129007	226772
PS O-38:7	3.30096e+06	3.85112e+06	2.75694e+06	5.0406e+06	2.68384e+06	2.84336e+06	5.90919e+06	3.92982e+06	4.21279e+06	4.62145e+06	2.9115e+06	4.02326e+06	3.5067e+06
PC 37:7	5.1887e+08	4.69253e+08	4.16327e+08	7.89675e+08	4.18866e+08	4.72186e+08	7.21344e+08	5.83933e+08	6.16377e+08	5.82714e+08	5.0386e+08	5.91831e+08	5.15703e+08
PS 36:0	1.2163e+07	1.35997e+07	6.64587e+06	3.12589e+07	1.7042e+07	1.48543e+07	1.38463e+07	2.71282e+07	2.69574e+07	1.06705e+07	1.18377e+07	2.1951e+07	1.43914e+07
PC O-38:7	2.1634e+07	2.25221e+07	2.21731e+07	3.5972e+07	1.84242e+07	3.04958e+07	4.17322e+07	4.23795e+07	3.78959e+07	3.84652e+07	2.89301e+07	3.31319e+08	3.01042e+07
PS O-37:0	865384	717708	991992	1.16808e+06	595057	807237	857591	1.03285e+06	1.52294e+06	1.07433e+06	644827	1.27501e+06	1.11063e+06
PC O-37:0						505.928	179940
PI 31:2			60053.8									239994
PG 38:7	1.37437e+07	1.30683e+07	1.56356e+07	2.96378e+07	1.40211e+07	1.99263e+07	1.1966e+07	2.13441e+07	1.92993e+07	1.98685e+07	1.40786e+07	8.30338e+06	1.66544e+07
PI O-32:2	1.1593e+06	1.62674e+06	1.34517e+06	1.98614e+06	1.07383e+06	441631	3.04811e+06	1.3939e+06	1.9766e+06	2.00912e+06	1.22292e+06	2.72654e+06	1.53916e+06
PG 37:0	712374	1.0105e+06	1.07757e+06	1.70987e+06	798101	684271	2.85462e+06	278514	1.23065e+06	1.92844e+06	730942	1.76887e+06	1.05008e+06
PG O-38:0	7.50837e+06	1.04709e+07	8.78557e+06	9.82159e+06	8.65545e+06	9.65387e+06	1.4213e+07	1.27752e+07	9.46454e+06	9.03592e+06	1.06101e+07	1.64737e+07	7.91491e+06
PC 37:6	6.50353e+08	7.53026e+08	6.96563e+08	1.16847e+09	6.35716e+08	5.84207e+08	1.5411e+09	791931553	9.47818e+08	1.00372e+09	6.94528e+08	1.3117e+09	7.58923e+08
PC O-38:6	2.8465e+07	2.97165e+07	2.41624e+07	4.71511e+07	2.34901e+07	3.87793e+07	5.25276e+07	7.64451e+07	4.34265e+07	3.98934e+07	3.56738e+07	1.66811e+08	3.97567e+07
PG 38:6	1.29557e+07	1.05991e+07	1.14883e+07	2.69209e+07	1.10095e+07	2.40018e+07	1.17993e+07	2.42699e+07	1.90492e+07	2.10576e+07	1.20856e+07	1.31048e+07	2.62035e+07
PA 43:4	2.00509e+07	2.45656e+07	1.80797e+07	45355027	2.49863e+07	3.21685e+07	3.23643e+07	7.43253e+07	2.66702e+07	2.75231e+07	2.42458e+07	2.78412e+07	2.29372e+07
PC 37:5	9.93467e+07	6.78776e+07	2.70619e+07	7.88111e+07	4.60361e+07	4.29474e+07	2.49632e+07	177549189	1.04284e+08	6.6527e+07	4.79334e+07	2.34216e+08	4.57494e+07
PC O-38:5	9.25509e+07	1.05518e+08	9.55225e+07	2.06662e+08	1.1824e+08	2.33548e+08	1.94739e+08	5.94809e+08	1.55698e+08	1.5545e+08	1.54784e+08	1.86748e+08	133218265
PA 44:10													40582.5
PG 38:5	7.6723e+07	9.15667e+07	1.19699e+08	1.76561e+08	1.02116e+08	2.0215e+08	8.88402e+07	4.41173e+08	1.65465e+08	1.74457e+08	1.20425e+08	1.01868e+08	1.50647e+08
PI O-32:0	789808	1.03118e+06	1.17265e+06	1.37602e+06	442796	1.0703e+06	922158	1.59922e+06	1.18158e+06	1.07908e+06	1.70878e+06	556915	1.83189e+06
PS 37:4	3.77649e+06	3.55621e+06	3.57511e+06	5.77935e+06	2.95573e+06	4.63366e+06	5.92948e+06	7.0255e+06	6.35147e+06	5.38154e+06	4.80547e+06	6.64186e+06	4.87857e+06
PS O-38:4	501804	549996	340081	460680	265943	247988	236811	470903	360353	223542	182853	42923.2	213599
PC 37:4	1.3626e+08	143614629	122689372	2.17295e+08	1.35148e+08	1.31514e+08	1.484e+08	2.6165e+08	2.40431e+08	2.31581e+08	1.68215e+08	182768758	1.63573e+08
PC O-38:4	1.98941e+07	1.9086e+07	1.88557e+07	3.75375e+07	2.94364e+07	5.34126e+07	3.92701e+07	1.56976e+08	4.73376e+07	3.6296e+07	4.06458e+07	3.7048e+07	3.2276e+07
HexCer 41:2;O2	3.65245e+06	3.78371e+06	1.16019e+07	5.35195e+06	5.28943e+06	5.31604e+06	3.26165e+06	3.61414e+06	3.16672e+06	1.57752e+06	1.98487e+06	24603611	3.23149e+06
PG 38:4	8.42468e+07	9.12647e+07	1.04326e+08	1.46843e+08	8.76506e+07	1.14795e+08	9.71022e+07	2.64691e+08	1.16724e+08	1.61415e+08	9.04872e+07	1.03568e+08	8.65962e+07
PS 37:3	3.14217e+06	2.67503e+06	2.92608e+06	4.21102e+06	2.13117e+06	4.66517e+06	3.64864e+06	6.53292e+06	4.44624e+06	5.03607e+06	3.85932e+06	3.45067e+06	4.92877e+06
PS O-38:3	16877.3	59702.8	24853.2	21205.6	10641.3	17855.3	87856.7	374774	196521		50257.8	385679	225730
PC 37:3	1.25481e+07	1.47657e+07	1.11708e+07	3.47895e+07	1.70212e+07	6.716e+06	9.22438e+06	1.15889e+07	1.14171e+07	1.23758e+07	1.00286e+07	1.26016e+07	7.62458e+06
HexCer 41:1;O2	2.24408e+07	2.12407e+07	2.71025e+07	2.57122e+07	2.15021e+07	2.10077e+07	2.32536e+07	6.17479e+07	2.53412e+07	2.89196e+07	2.66701e+07	2.08642e+07	2.22274e+07
PA 44:8
PG 38:3	3.15958e+07	2.8988e+07	2.66572e+07	38090216	2.05817e+07	1.77491e+07	2.89354e+07	3.16079e+07	1.58227e+07	2.71782e+07	1.41001e+07	1.16557e+07	1.48766e+07
SM 41:2;O2	2.16767e+08	2.02358e+08	1.5829e+08	2.83711e+08	1.70899e+08	1.7788e+08	2.06927e+08	3.01008e+08	2.39952e+08	2.22715e+08	2.58014e+08	1.97456e+08	2.43511e+08
PC 38:9	1.20789e+06	1.47531e+06	1.37274e+06	1.57818e+06	913045	1.5869e+06	2.25449e+06	2.01067e+06	2.13625e+06	1.52772e+06	1.31064e+06	1.23629e+06	2.17831e+06
PC 37:2	1.71671e+07	1.60468e+07	1.29034e+07	4.02662e+07	2.2771e+07	1.48415e+07	2.86123e+07	2.99673e+07	4.06477e+07	4.5396e+07	2.46649e+07	3.61957e+07	1.93264e+07
HexCer 40:1;O3	3.61939e+06	2.90093e+06	6.02264e+06	3.31835e+06	3.69166e+06	2.69168e+06	2.24471e+06	2.82831e+06	3.04066e+06	1.97234e+06	2.09132e+06	1.27178e+07	1.92321e+06
PA 44:7												10981.9
PG 38:2	5.77083e+06	6.12532e+06	7.65947e+06	7.49701e+06	4.11102e+06	6.37257e+06	7.92274e+06	1.41177e+07	1.49145e+07	2.57645e+07	8.85102e+06	1.31885e+07	8.06807e+06
PA 43:0													3864.73
SM 41:1;O2	6.70876e+08	8.08932e+08	7.06074e+08	976239970	6.67157e+08	5.64564e+08	8.43579e+08	8.7025e+08	9.75047e+08	1.08101e+09	8.56552e+08	7.02712e+08	7.60075e+08
PS 38:8	85161.5	87825.4	119713	37077.9	28083.1	223394	22809.2	76188.7	406061	204550	433877	638886	388503
PS 37:1	6.61494e+06	5.70308e+06	4.99498e+06	1.12889e+07	8.98894e+06	4.6819e+06	1.27127e+07	8.76943e+06	1.24034e+07	1.22734e+07	1.02781e+07	1.16611e+07	9.37546e+06
PE O-42:7	6.92596e+06	7.32982e+06	1.02621e+07	7.80742e+06	5.69318e+06	1.39994e+07	1.08202e+07	1.39903e+07	1.24715e+07	2.52016e+07	1.49157e+07	1.3473e+07	8.6769e+06
PC 37:1	941268	593810	256203	4.26264e+06	2.59843e+06	675396	1.92325e+06	4.75403e+06	3.89788e+06	2.15315e+06	618813	4.6323e+06	459655
PG 39:8	157023	165586	148675	153460	127739	259802	120639	306667	246330	263173	124450	166949	217959
PA 44:6											9326.78
PG 38:1	5.09221e+06	5.03805e+06	6.62389e+06	5.82122e+06	4.17454e+06	8.51477e+06	7.56968e+06	9.4546e+06	9.15977e+06	1.74572e+07	9.30705e+06	9.11082e+06	5.72996e+06
SM 41:0;O2	8.00221e+06	9.39648e+06	9.0074e+06	1.15856e+07	7.49648e+06	6.48521e+06	1.26034e+07	1.14399e+07	1.06567e+07	7.86375e+06	9.95358e+06	7.47059e+06	9.34631e+06
PS 38:7	823126	760533	567214	618999	693121	759297	1.24916e+06	1.22571e+06	1.29535e+06	932509	791800	1.17938e+06	705515
PC 38:7	123247912	1.03598e+08	8.88575e+07	1.65993e+08	1.06004e+08	1.04244e+08	135886946	1.63774e+08	1.9528e+08	1.4004e+08	1.36369e+08	1.43745e+08	1.2448e+08
PS 37:0	8.05419e+06	7.1323e+06	5.58868e+06	1.29384e+07	8.87002e+06	5.92651e+06	1.11944e+07	1.04221e+07	8.89721e+06	1.26045e+07	8.46348e+06	1.24105e+07	7.26229e+06
PE O-42:6	1.13752e+06	1.46017e+06	1.75216e+06	2.09331e+06	1.31263e+06	4.11665e+06	1.64116e+06	6.4134e+06	2.26949e+06	4.1395e+06	2.81114e+06	2.61053e+06	1.90633e+06
PS O-38:0	851693	1.00922e+06	863794	2.93821e+06	1.44358e+06	2.41453e+06	2.19503e+06	6.95875e+06	843342	591412	960513	1.58382e+06	934297
PC O-38:0	3.54071e+06	2.46996e+06	2.68295e+06	2.34003e+06	1.64478e+06	1.95027e+06	1.53904e+06	3.3991e+06	4.64746e+06	5.00262e+06	3.40747e+06	2.37967e+06	3.25779e+06
Cer 52:2;O3	757471	539221	69080.6	824465	301342		303368	222755	74425.7	144204	166890	133999
PI 32:2	422363	386605	295635	332230	435812	436201	737152	802485	824146	647331	536978	738092	457669
PG 39:7	1.22368e+06	1.28945e+06	1.74971e+06	2.93288e+06	1.30752e+06	2.06642e+06	904631	2.14771e+06	2.21172e+06	2.50463e+06	1.39928e+06	1.04718e+06	1.76592e+06
PG O-40:7												4644.76
PA 44:5
PG 38:0	879013	1.1444e+06	1.32777e+06	1.52601e+06	862173	2.59709e+06	1.28621e+06	3.27357e+06	1.94621e+06	3.09778e+06	1.79346e+06	2.0882e+06	1.43104e+06
PG O-39:0	779156	917805	714773	708520	804752	489040	922869	988760	846455	764423	1.31831e+06	736474	895825
PS 38:6	1.78243e+07	1.77186e+07	18695327	1.51106e+07	1.59735e+07	2.52724e+07	2.72505e+07	3.4211e+07	3.33555e+07	37729151	3.18733e+07	3.09691e+07	2.78734e+07
PC 38:6	4.25324e+09	4.16676e+09	4352294474	6384164794	4.09803e+09	4734927850	7.18804e+09	6401019970	6.73086e+09	6.42239e+09	5.90673e+09	5901098555	5542165540
PE O-42:5	1.4256e+06	1.69831e+06	1.61822e+06	2.12399e+06	1.56632e+06	3.09263e+06	2.05752e+06	5.32002e+06	2.90066e+06	4.02963e+06	2.3017e+06	2.5647e+06	1.7088e+06
PI 32:1	9.82505e+06	9.26507e+06	1.02261e+07	8.17423e+06	9.18078e+06	1.39806e+07	1.46914e+07	1.96581e+07	1.84539e+07	2.03605e+07	1.70903e+07	1.72433e+07	1.57718e+07
PI O-33:1	1.28681e+06	1.09409e+06	1.26045e+06	2.14284e+06	817892	1.63776e+06	2.69331e+06	2.34202e+06	2.11144e+06	1.75013e+06	1.14257e+06	1.70523e+06	1.62823e+06
PA 44:4	32.4269								71.8705	1781.53	0.286277
PS 38:5	7.9831e+06	6.77024e+06	5.29642e+06	8.22085e+06	6.81126e+06	8.38612e+06	1.00839e+07	1.57721e+07	1.19781e+07	9.34664e+06	9.00413e+06	9.64357e+06	6.84197e+06
PC 38:5	2.63816e+09	2.3233e+09	2078674823	3800809760	2.29391e+09	2.35371e+09	1.66752e+09	3.72692e+09	3.6363e+09	3.19508e+09	2.92228e+09	3.25393e+09	2479259900
PE O-42:4	264443	343087	245248	768019	414765	674514	189224	461532	549096	754076	390947	499857	178396
PI 32:0	3.86892e+06	3.00754e+06	2.58161e+06	3.92416e+06	3.0891e+06	3.64502e+06	4.44415e+06	7.03145e+06	5.22064e+06	4.04298e+06	4.1088e+06	4.86403e+06	2.98417e+06
PG 39:5	541045	543000	683055	1.08843e+06	581994	1.35953e+06	454875	3.71488e+06	1.25764e+06	1.08535e+06	797425	931821	951998
PI O-33:0	923493	924368	1.14804e+06	1.7342e+06	793287	1.58557e+06	3.19997e+06	3.62348e+06	4.32279e+06	2.5523e+06	1.63231e+06	3.60688e+06	2.31083e+06
PG O-40:5										6743.67
PA 44:3	414831	703289	922980	998588	606394	723527	825536	810026	714915	967390	955807	340333	643159
PE 42:10	3.92998e+06	3.6435e+06	3.14183e+06	7.86259e+06	3.34797e+06	6.29451e+06	4.39391e+06	6.83776e+06	1.16952e+07	9.21797e+06	8.2928e+06	8.478e+06	7.14513e+06
PS 38:4	232717349	2.22882e+08	2.17254e+08	2.13144e+08	2.08107e+08	2.33434e+08	3.58371e+08	389005455	2.82686e+08	2.76768e+08	3.12091e+08	1.97185e+08	2.30408e+08
PC 38:4	8.4231e+09	7.85619e+09	6707889730	10695741272	6.93201e+09	5.82945e+09	9.99722e+09	9429590510	8.41063e+09	8.18879e+09	8.18917e+09	5.91544e+09	6.86577e+09
PE O-42:3	13755.6					33000.4	34433.2	367605				49209.2	9418.52
HexCer 42:2;O2	6.73797e+07	5.17278e+07	6.32946e+07	7.52815e+07	5.76914e+07	1.05866e+08	7.56596e+07	3.06969e+08	5.16436e+07	4.95227e+07	5.80325e+07	6.73481e+07	5.07649e+07
PG 39:4	360979	390159	442040	876813	511015	1.02379e+06	317621	2.98864e+06	711931	616858	400362	411612	426025
PA 44:2	153926	242799	260325	418527	320911	267361	392294	297003	385327	432991	345838	375712	225049
SM 42:3;O2	372330051	3.89022e+08	350716291	526123109	3.71204e+08	5.02803e+08	5.26903e+08	8.36534e+08	3.60308e+08	3.83948e+08	5.15099e+08	3.31721e+08	4.2898e+08
PE 42:9	2.2346e+06	2.01747e+06	1.74413e+06	4.19643e+06	1.69256e+06	2.13873e+06	1.10949e+06	3.05648e+06	4.28006e+06	3.47177e+06	2.55941e+06	4.24455e+06	2.03056e+06
PS 38:3				6.02828e+06		2.22892e+06		2.05682e+07		2.61509e+06		8.23879e+06
PC 38:3	4.91144e+08	4.72522e+08	4.31367e+08	1.31568e+09	6.25886e+08	1.89316e+08	5.44319e+08	2.75929e+08	298139904	3.17466e+08	2.24408e+08	2.5712e+08	1.68347e+08
HexCer 42:1;O2	4.06609e+07	3.57517e+07	4.90141e+07	4.55114e+07	3.48278e+07	6.83448e+07	5.10472e+07	203413643	6.09934e+07	6.01002e+07	5.7763e+07	6.35075e+07	4.92575e+07
PG 40:10	84520.2	73752.3	117164	98563.7	70575.9	85481	62587.4	25891.8	284462	167895	106295	32827.7	134070
PI O-34:5	178285	127434	78796.4	213751	58666.6	126563	520626	134878	237538	117070	288174	836910	88963.7
PG 39:3	21673.4	50427.7	23674	111829	67595.8	79690.4	6482.16	349863	83655.1	21114.3	30831.9	115248	51497.6
SM 42:2;O2	3.30475e+09	3.33157e+09	2902630637	5081758748	3.11496e+09	3.55027e+09	4.84102e+09	5.91748e+09	2496408790	2.7407e+09	3.15251e+09	2.30167e+09	2.85714e+09
PS 38:2	6.53752e+06	6.9373e+06	5.7839e+06	1.13966e+07	7.94486e+06	1.12919e+07	1.01592e+07	1.7014e+07	1.69402e+07	1.20647e+07	1.23e+07	1.3032e+07	8.37613e+06
PS O-39:2	54711	32670.4	50176.5		39640.3	29076.5	26500.7		23987.9	25437.7	106531	988.383	45310.8
PC 38:2	4.87648e+07	2.41806e+07	3.04349e+07	9.11364e+07	3.35568e+07	6.08396e+07	4.6257e+07	1.12283e+08	1.51896e+08	1.56108e+08	7.79074e+07	1.58039e+08	7.93929e+07
PC O-39:2			175867					101419	102889	302009	115075
PG 40:9	3.81727e+06	4.87666e+06	7.98141e+06	7.40621e+06	4.72582e+06	1.09411e+07	5.29613e+06	1.14104e+07	1.04358e+07	1.30224e+07	8.64646e+06	4.8129e+06	1.06137e+07
SM 42:1;O2	6.84012e+08	7.31922e+08	7.62045e+08	991142736	6.3657e+08	6.45376e+08	1.00857e+09	1.08234e+09	2.37067e+09	2.3674e+09	1.01405e+09	1.8961e+09	1.09882e+09
PS 39:8	56791	52312.1	29638.1	31496	80202.8	78062	177056		120859	56901.7	148617	94137.1	132974
PC 39:8	5.48837e+06	5.19577e+06	3.18337e+06	9.77352e+06	5.02206e+06	2.88331e+06	4.94898e+06	5.98381e+06	7.38208e+06	5.43508e+06	3.40395e+06	7.22594e+06	3.46713e+06
PS 38:1	2.29247e+08	2.51334e+08	3.26281e+08	3.89643e+08	2.67507e+08	3.18546e+08	4.24636e+08	4.84932e+08	4.78854e+08	4.85277e+08	4.61329e+08	4.46585e+08	370031544
PC 38:1	1.05096e+07	5.69236e+06	2.60453e+06	1.31868e+07	5.55023e+06	7.59919e+06	1.3237e+07	2.2683e+07	1.33008e+07	9.60211e+06	6.40015e+06	1.37641e+07	5.76546e+06
HexCer 40:1;O4	249031	538649	461102	369941	238484	375949	455294	1.23035e+06	2.00809e+06	2.02132e+06	814712	2.76048e+06	1.78346e+06
PG 40:8	8.28444e+07	9.20054e+07	1.54188e+08	1.44677e+08	8.16604e+07	2.30943e+08	1.1415e+08	2.44404e+08	2.09082e+08	2.71911e+08	1.68976e+08	9.46041e+07	1.97536e+08
PI O-34:3	126196	176795	207216	274140	258727	263285	556173	456657	500513	643344	414653	421194	596165
PG 39:1	155494	192018	184430	91314.2	144501	167608	258760	204069			390048	59581.8	111950
PG O-40:1	10142.3		4506.88	18177.3	6693.83
SM 42:0;O2			220832		93526.7	35263.3		76394.4	6.90933e+06	2.35064e+06	4.19593e+06	7.60689e+06	5.52488e+06
PS O-40:7	701951	697516	488729	801452	555664	511711	465388	1.05611e+06	547237	515067	399995	648773	321052
PC 39:7	3.63571e+07	3.32905e+07	3.63388e+07	4.02962e+07	1.93576e+07	3.60805e+07	4.05483e+07	4.74171e+07	3.83614e+07	3.72206e+07	3.62993e+07	2.02292e+07	4.50482e+07
PS 38:0	3.51979e+08	362049913	326406543	659626914	3.42119e+08	3.76383e+08	6.14707e+08	5.64717e+08	4.36575e+08	4.62985e+08	3.37792e+08	595291385	2.67784e+08
PC O-40:7	4.59733e+07	5.09862e+07	5.31382e+07	9.2306e+07	5.02634e+07	9.44602e+07	9.20516e+07	1.62463e+08	8.32881e+07	1.10489e+08	8.02203e+07	1.33448e+08	6.72863e+07
PS O-39:0	1.83386e+06	711403	816514	1.18194e+06	555138	1.08591e+06	881567	3.75565e+06	1.19859e+07	7.74326e+06	1.12629e+06	6.32965e+06	4.44308e+06
PC O-39:0	1.00375e+06	764099	734951	400782	553212	444222	446579	936429	1.03344e+06	977521	676702	543884	633969
PI 33:2	43405.6	36275.2	41707	24195.6	55946	101084	98836.7	130938	165379	196010	104950	101659	102357
PG 40:7	2.25728e+08	2.12889e+08	309297042	4.61125e+08	1.97599e+08	3.98785e+08	2.03442e+08	4.87666e+08	3.81394e+08	4.57773e+08	2.52625e+08	1.75693e+08	2.96113e+08
PG 39:0	56261.7	22753.5		71094.9		47549.8	43883.6	46257.8	125908	103163
PG O-40:0	1.08101e+07	1.33021e+07	1.19614e+07	1.49863e+07	9.6113e+06	1.20293e+07	1.65347e+07	1.64982e+07	1.21671e+07	1.22709e+07	1.55763e+07	9.21579e+06	1.1863e+07
PS O-40:6	1.18034e+06	2.00876e+06	655182	2.64756e+06	600159	596271	2.14784e+06	2.1009e+06	745590	868972	1.08976e+06	702741	884333
PC 39:6	3.72122e+07	4.50691e+07	4.5652e+07	4.75685e+07	2.35238e+07	3.36674e+07	7.81756e+07	4.90351e+07	3.90393e+07	48671990	3.9048e+07	2.39858e+07	4.80282e+07
PC O-40:6	2.27926e+07	2.42001e+07	2.21722e+07	4.24548e+07	2.34318e+07	4.17539e+07	4.2526e+07	9.14319e+07	4.56241e+07	4.38955e+07	3.63305e+07	6.12747e+07	3.11853e+07
PI 33:1	353987	413391	452317	279472	476746	524678	397561	880858	920540	1.17538e+06	711385	833730	594738
PG 40:6	4.77446e+07	5.76253e+07	5.7483e+07	6.91954e+07	4.18641e+07	169184134	3.28898e+07	367656261	1.64905e+08	1.09018e+08	7.72468e+07	8.65759e+07	8.87694e+07
PI O-34:1	465987	824599	238045	1.15043e+06	226842	240866	911406	936987	274560	296440	413724	263779	349966
PG dO-40:0;O	533585	593257	246168	845065	593390	83701.5	790189	252988	163491	146382	117563	13367	149329
CoA 3:1	21172.7	27382.7	6644.39		8482.9	20204.1	83433.9	22412.4			5351.02	11987.8	5474.62
PS 39:5				8.9181e+06
PS O-40:5	1902.81	8782.21	1581.25	1.18075	11728.8	45586.8	2733.87	3203.42	30469.4	98206.3		2788.94	2953.12
PC 39:5	1.71055e+07	1.33984e+07	7.15792e+06	2.03831e+07	1.1839e+07	9.42846e+06	8.56413e+06	1.6986e+07	1.41764e+07	1.16776e+07	4.81724e+06	1.5717e+07	7.32065e+06
PC O-40:5	2.30118e+07	2.64824e+07	2.40376e+07	4.60645e+07	2.63443e+07	5.05664e+07	3.98251e+07	9.97895e+07	3.9337e+07	5.62418e+07	3.77855e+07	3.31075e+07	2.87739e+07
PI 33:0	2.12058e+06	1.61043e+06	2.3817e+06	2.54903e+06	1.68385e+06	2.74834e+06	2.78445e+06	3.15287e+06	2.88821e+06	2.92971e+06	2.48354e+06	1.8699e+06	2.66509e+06
PG 40:5	1.93722e+07	2.28505e+07	3.05495e+07	3.60378e+07	2.4762e+07	8.37286e+07	2.9006e+07	2.19796e+08	5.15971e+07	4.25068e+07	4.11365e+07	34726028	4.78806e+07
PS 39:4	2.22358e+06	2.17759e+06	1.46139e+06	1.74031e+06	1.89773e+06	1.17487e+06	2.30727e+06	4.32125e+06	3.70738e+06	3.43444e+06	2.31253e+06	2.56892e+06	1.32908e+06
PS O-40:4	3.01029e+06	3.33054e+06	3.23831e+06	4.73203e+06	3.14311e+06	5.07558e+06	5.22853e+06	7.68529e+06	5.11235e+06	4.67131e+06	3.5612e+06	8.00029e+06	3.65487e+06
PC 39:4	5.49357e+07	4.97107e+07	4.55762e+07	1.03677e+08	49912715	3.82231e+07	5.20915e+07	7.42519e+07	8.62911e+07	9.31864e+07	5.31757e+07	5.39724e+07	5.52014e+07
PC O-40:4	1.10587e+07	1.09557e+07	1.18809e+07	2.42368e+07	1.51218e+07	2.15536e+07	1.6499e+07	4.21764e+07	2.17469e+07	2.82907e+07	1.57816e+07	1.57603e+07	1.23087e+07
PS 39:3	9.72575e+06	8.08813e+06	6.18772e+06	9.25987e+06	9.18789e+06	5.90926e+06	8.56124e+06	1.23485e+07	1.1267e+07	1.26355e+07	1.09038e+07	9.90541e+06	7.62535e+06
PS O-40:3	1.35656e+06	1.42006e+06	1.20153e+06	2.33523e+06	1.63023e+06	3.40364e+06	2.563e+06	1.07681e+07	2.39593e+06	1.87415e+06	2.32712e+06	2.53016e+06	2.33694e+06
PC 39:3	794843	965099	632791	5.20424e+06	1.79109e+06		1441.57		584908	1.71507e+06	348392	435219
HexCer 36:1;O	1.54426e+06	1.79345e+06	3.28028e+06	1.59098e+06	1.84713e+06	2.6752e+06	2.1238e+06	5.67133e+06	2.26937e+06	2.24977e+06	1.95506e+06	4.5622e+06	1.66467e+06
PG 40:3	64729.4	63118.8	59330.6	106241	70465.3	134492	39372.5	734083	282563	365639	67789.8	419723	224493
SM 43:2;O2	2.07558e+07	2.8448e+07	20641384	2.99127e+07	2.43012e+07	2.08325e+07	3.32734e+07	3.51794e+07	1.99073e+07	2.51325e+07	2.9937e+07	1.78226e+07	2.03683e+07
PS 40:9	327766	321032	264490	156288	290514	312063	694684	559068	724157	662469	454282	865330	368217
PC 40:9	1.397e+07	1.14305e+07	9.81556e+06	1.78313e+07	1.53776e+07	1.35653e+07	1.91242e+07	1.98681e+07	2.8575e+07	2.32777e+07	2.24253e+07	2.20121e+07	1.5493e+07
PS 39:2	2.82294e+06	2.308e+06	1.94739e+06	5.16509e+06	3.47324e+06	1.65655e+06	2.40834e+06	2.57896e+06	3.36191e+06	3.44093e+06	2.67034e+06	3.8216e+06	2.23212e+06
PS O-40:2	50169.3	89987.2	73926.4	180839	54984	357491	192444	1.06037e+06	158954	57814	61429.2	461578	156969
PC 39:2	310589	304322	164060	327130	243286	227512	471983	331832		44944.3	273225	271703	21045.4
PC O-40:2										244859		266220
HexCer 42:1;O3	2.23218e+07	1.93037e+07	1.72924e+07	1.80343e+07	1.67141e+07	1.79025e+07	1.73314e+07	4.02756e+07	1.89898e+07	2.07319e+07	1.79666e+07	2.9997e+07	1.48081e+07
PI 34:4	250140	288078	213423	195613	251100	305631	374342	567700	624384	510175	311078	550131	301460
PG 40:2	46441	95406	152260	23571.6	42872	379332	330774	330805	185637	767905	495264	301654	232517
SM 43:1;O2	3.23655e+07	47761495	4.14178e+07	5.94903e+07	4.29258e+07	2.74818e+07	4.74269e+07	4.58724e+07	4.11637e+07	4.33496e+07	4.81043e+07	3.43011e+07	3.14702e+07
PS 40:8	841260	601375	386727	622698	391358	590345	568921	1.02864e+06	1.016e+06	611952	739686	1.25501e+06	695429
PC 40:8	3.29818e+08	3.02174e+08	2.8356e+08	548342615	3.07093e+08	3.86231e+08	2.14807e+08	5.19794e+08	6.92311e+08	4.94713e+08	4.62509e+08	5.8444e+08	4.17404e+08
PS 39:1	7.59792e+06	6.89555e+06	7.10902e+06	1.48515e+07	1.02409e+07	6.33595e+06	1.31756e+07	9.92634e+06	1.23369e+07	1.45286e+07	1.20771e+07	1.22925e+07	9.53047e+06
PS O-40:1	138604	116051	136856	435252	189660	432721	346660	1.0584e+06	542824	228156	225139	704101	400051
PI 34:3	1.5144e+06	1.39698e+06	1.28565e+06	1.44976e+06	1.55298e+06	2.85413e+06	2.7606e+06	4.76418e+06	4.33692e+06	3.76846e+06	2.58172e+06	3.50095e+06	3.09471e+06
PI O-35:3	91833.9	68911.6	63582.8	225275	74293.6	225339	407165	366539	562490	247639	150588	495234	302995
PS 40:7	6.51207e+06	6.32585e+06	4.0783e+06	4.49363e+06	6.05722e+06	4.9412e+06	1.04062e+07	1.05254e+07	9.75045e+06	8.05959e+06	7.53723e+06	9.8494e+06	4.20334e+06
PC 40:7	1.34466e+09	1.23157e+09	1152713850	2218637148	1224235030	1.45085e+09	1.50709e+09	1.85813e+09	1.82824e+09	1.77929e+09	1.58405e+09	1.48637e+09	1.51682e+09
PS 39:0	2.50319e+06	2.49435e+06	2.27585e+06	5.00153e+06	2.83716e+06	2.33069e+06	3.95076e+06	4.27955e+06	4.23065e+06	4.3205e+06	2.83292e+06	4.64376e+06	2.81447e+06
PS O-40:0	231573	69508.9	270388	65405	279390	114846	265058	538017	61959.3	61752.8	123181	170622	56013.8
PC O-40:0	1.29501e+06	1.03505e+06	1.03846e+06	979282	813255	828242	797619	1.84693e+06	1.54801e+06	1.69981e+06	1.01802e+06	1.12889e+06	1.06811e+06
ACer 54:1;O2	1.30543e+06	431613	119450	167650	241335						116395
PI 34:2	3.59902e+07	3.92863e+07	5.07483e+07	3.48594e+07	4.54538e+07	8.12959e+07	1.10424e+08	1.33815e+08	1.05842e+08	1.16713e+08	9.12383e+07	8.67004e+07	9.8955e+07
PG 41:7	509462	513607	594640	998144	511273	921349	373710	1.84854e+06	1.08521e+06	1.04734e+06	608460	610685	573664
PI O-35:2	102354	137795	181604	320945	105064	223704	939258	515612	730367	419191	229230	885191	382704
PG O-42:7	93614.5	162413	209365	41985.1	135026	332116	529352	761607	539176	528323	411497	410312	427722
PG O-41:0	1.75823e+06	2.07188e+06	1.6049e+06	2.88455e+06	2.47177e+06	1.63913e+06	2.42399e+06	3.22146e+06	1.82964e+06	2.97609e+06	4.00303e+06	1.95301e+06	2.60132e+06
PE 44:12	335592	321425	344753	921981	352427	658891	745685	624833	1.49847e+06	1.14769e+06	1.02913e+06	1.24781e+06	1.05984e+06
PS 40:6	8.59801e+07	9.22757e+07	122978956	9.02355e+07	1.00318e+08	1.15804e+08	1.48842e+08	1.69267e+08	1.4901e+08	2.22822e+08	1.78538e+08	1.68994e+08	1.23047e+08
PC 40:6	3.17309e+09	3.38229e+09	3570272540	5532303352	3272243180	3.00466e+09	7.35794e+09	4.31129e+09	3.98879e+09	4.46665e+09	3.78551e+09	5.01235e+09	3467833960
PI 34:1	5.28386e+07	5.2422e+07	6.99097e+07	4.96801e+07	5.84957e+07	7.84806e+07	8.49869e+07	1.15121e+08	9.78065e+07	1.29147e+08	9.60202e+07	1.06138e+08	8.52138e+07
PG 41:6	186908	149805	111599	316817	132263	173367	67151.1	905441	465411	399131	213159	214349	201751
PI O-35:1	19211	13416.2	73697.4		24422.4	137846	163088	239449	258689	240483	144430	271720	178580
PS 40:5	1.33146e+06	1.336e+06	18837.1	63345.5	1.05573e+06	4.8065e+06	6076.66	2.93157e+07	2.95777e+06	65803.4	10.1649	1.00969e+07	13706.5
Hex2Cer 32:0;O2	8.47108e+08	8.23498e+08	6.78241e+08	1261786288	7.05611e+08	6.0253e+08	1391552188	1.09108e+09	8.95966e+08	9.09797e+08	6.86125e+08	1508925169	6.36938e+08
PC 40:5	1.50134e+07	1.46835e+07	3.95319e+06	3.73315e+07	8.56754e+06	1.05312e+07	1.08336e+07	3.86955e+07	3.48931e+07	2.45744e+07	9.69835e+06	1.21853e+08	8.61061e+06
PI 34:0	2.92471e+06	3.02854e+06	1.01365e+06	2.46881e+06	2.6575e+06	3.38884e+06	1.37179e+06	1.21153e+07	5.03806e+06	2.25569e+06	1.98489e+06	1.00919e+07	2.02633e+06
PG 41:5	45128.1	11752.3	50674	84092.4	39146.4	58074.1	17022.2	467599	174652	76094.7	52947.3	110566	44460.4
PI O-35:0		10920.2	19711.7	29504.9	18189	55413.3	13314.3	42104.2	67967.8	264856	29181.5	149194	53348.3
PG O-42:5	343259	211526	543094	849645	398767	1.78763e+06	378753	3.3683e+06	860237	724010	832201	418511	1.57571e+06
PE 44:10	676326	636603	601625	1.32316e+06	617573	1.07132e+06	351658	1.41772e+06	1.88592e+06	918830	1.05922e+06	2.08433e+06	1.20851e+06
PS 40:4	8.14736e+06	8.73877e+06	1.04492e+07	8.68343e+06	1.03731e+07	1.71757e+07	1.28328e+07	4.6205e+07	1.38266e+07	1.57632e+07	1.48979e+07	1.43738e+07	1.03924e+07
PC 40:4	1.81433e+08	1.4707e+08	1.32362e+08	2.88219e+08	1.21982e+08	1.47194e+08	1.52363e+08	3.10957e+08	3.6616e+08	3.29216e+08	1.65005e+08	2.31023e+08	1.96333e+08
PG 42:11	2.40893e+06	2.76559e+06	4.5499e+06	3.50641e+06	1.94019e+06	5.87683e+06	3.95418e+06	5.34126e+06	5.69072e+06	6.74947e+06	4.19563e+06	1.36623e+06	5.20672e+06
PS 40:3	286870277	3.19734e+08	3.35065e+08	3.44641e+08	301160276	285101909	4.08656e+08	5.99621e+08	4.71272e+08	4.11394e+08	3.63736e+08	3.61429e+08	3.4567e+08
HexCer 43:2;O3												29707.5
PG 42:10	4.01829e+07	3.98694e+07	6.04586e+07	4.97288e+07	3.059e+07	1.00978e+08	4.41506e+07	1.24881e+08	97502695	1.05303e+08	6.10983e+07	3.96658e+07	7.37278e+07
PG 41:3		16605.8	14946.4	31953.6	5990.32	7066.38		9982.66		6647.1	4192.57		4959.22
PG O-42:3	180372	115276	261667	441354	238603	106087	400962	105584	180106	304842	129113	314790	183003
SM 44:2;O2	8.25865e+06	1.01062e+07	9.89325e+06	1.3569e+07	9.41436e+06	9.78522e+06	1.44569e+07	1.6876e+07	7.36455e+06	9.2831e+06	1.15716e+07	8.31585e+06	9.40954e+06
PE 44:8	146428		244978	938767	169545	140578	159818		350321		83964		420254
PS 40:2	1.12472e+08	9.24027e+07	1.06348e+08	2.7136e+08	1.24846e+08	6.37741e+07	1.11583e+08	1.12293e+08	1.21944e+08	1.10894e+08	8.49861e+07	1.45688e+08	9.07897e+07
PI 35:4	56994.6	27417.7	39998.9		34681.7	139379	132235	259602	296570	194365	74328.7	211155	100963
PG 42:9	3.16119e+07	3.37605e+07	4.39358e+07	4.34957e+07	2.57018e+07	6.36008e+07	2.65034e+07	1.35935e+08	7.66812e+07	8.13731e+07	3.92455e+07	3.10287e+07	4.18506e+07
PI O-36:4	156917	198952	313379	289756	247804	824733	571955	2.32542e+06	245830	184831	312221	229170	341770
PG 41:2	46600.5	75610	33179.7	130319		108123		111480	51640.6	52690.6	158592	21591.3	23234.1
PG O-42:2	9712.06	32550.4	13985.6	26690.3	17134	2821.91	27644.3	8751.61	6870.85	7212.96	15581.5	2108.03	14546.8
PS 40:1	2.09618e+08	202093891	2.16109e+08	4.41285e+08	2.46117e+08	1.87037e+08	4.45511e+08	2.90661e+08	3.08934e+08	2.9862e+08	2.76574e+08	3.10995e+08	247640369
PS O-41:1	932777	549718	1.18908e+06	754063	789227	2.62208e+06	1.16036e+06	5.84241e+06	739661	329454	836558	2.10405e+06	1.25659e+06
PG 42:8	2.10268e+07	2.06405e+07	2.87217e+07	2.42289e+07	1.60528e+07	4.14335e+07	1.83137e+07	1.11741e+08	5.1108e+07	5.03774e+07	3.27101e+07	2.07565e+07	3.12978e+07
PI O-36:3	92975.3	159422	34137.7	198373	43175.3	36687.4	298317	94979.1	61103.9	62129.8	38868.5	121711	62347.1
PG 41:1	1.93441e+06	1.97923e+06	1.78942e+06	2.65109e+06	1.36609e+06	1.95365e+06	2.4415e+06	3.23935e+06	4.85973e+06	4.24742e+06	2.65507e+06	3.08817e+06	2.82671e+06
PG O-42:1	117002	190338	116215	320928	183869	56936.2	304059	211115	92458.3	115836	87714.8	2890.53	97823.6
PS O-42:7	239256	230112	262345	441862	340207	182072	573290	321220	324341	295243	322529	430998	280059
PC 41:7	5.63819e+06	4.13697e+06	2.26685e+06	8.0239e+06	4.43919e+06	3.12423e+06	5.11246e+06	5.74292e+06	5.53982e+06	5.43621e+06	3.87576e+06	5.47491e+06	3.21032e+06
PS 40:0	1.09132e+07	9.83827e+06	6.09215e+06	1.5179e+07	9.15392e+06	4.22682e+06	1.07166e+07	1.08036e+07	6.13501e+06	6.92114e+06	3.18498e+06	1.23319e+07	2.6706e+06
PC O-42:7	1.46794e+07	1.74421e+07	1.88531e+07	3.04094e+07	1.50315e+07	3.25853e+07	2.56231e+07	3.11881e+07	2.63547e+07	5.64424e+07	3.13844e+07	1.40975e+07	2.20616e+07
PS O-41:0		205553				385598			687782	716376	486693
PI 35:2	833055	846360	1.09697e+06	783398	1.04708e+06	1.76827e+06	1.58695e+06	2.61374e+06	2.96555e+06	3.53885e+06	2.06586e+06	2.18265e+06	2.1558e+06
PG 42:7	7.37521e+06	6.77912e+06	9.55914e+06	1.24591e+07	5.94185e+06	1.44454e+07	6.11187e+06	3.82149e+07	1.71043e+07	1.73115e+07	9.14874e+06	7.97808e+06	9.23458e+06
PG 41:0	921793	746141	478033	1.70333e+06	868507	729685	1.31882e+06	1.01583e+06	1.03752e+06	748171	468370	907018	569127
PG O-42:0	4.9554e+07	5.0218e+07	4.60748e+07	6.92826e+07	3.51681e+07	5.00579e+07	65267232	8.20912e+07	1.20548e+08	1.05284e+08	6.52519e+07	7.59652e+07	7.18913e+07
PS O-42:6	1.59256e+06	1.69653e+06	1.66711e+06	2.75556e+06	1.56391e+06	2.65964e+06	3.07213e+06	3.3764e+06	3.08928e+06	3.14789e+06	2.24445e+06	2.96327e+07	2.46303e+06
PC 41:6	2.18512e+07	2.32742e+07	2.24109e+07	5.31486e+07	2.3703e+07	2.06921e+07	4.2202e+07	3.23954e+07	4.19152e+07	5.00725e+07	2.49113e+07	3.51157e+07	2.79467e+07
PC O-42:6	1.01331e+07	1.3036e+07	1.2235e+07	2.44016e+07	1.24421e+07	2.35876e+07	1.95229e+07	2.77782e+07	2.55136e+07	3.60716e+07	1.90262e+07	1.22483e+07	1.32753e+07
PI 36:8												70793.1
PI 35:1	451067	472504	644471	478827	491034	692914	496465	1.21145e+06	1.21786e+06	2.00212e+06	798592	1.43376e+06	767962
PG 42:6	1.71826e+06	1.54102e+06	2.23345e+06	2.79047e+06	1.38934e+06	4.30011e+06	1.52266e+06	1.20053e+07	5.18285e+06	5.48972e+06	2.52916e+06	3.19037e+06	2.9674e+06
PI O-36:1	948866	888837	903635	1.47034e+06	829914	1.42578e+06	1.64355e+06	1.93004e+06	1.69119e+06	1.65866e+06	1.18066e+06	1.5757e+07	1.38636e+06
PS 41:5	6.50037e+06	5.56002e+06	5.36125e+06	7.16322e+06	6.84889e+06	5.2781e+06	9.23331e+06	8.61357e+06	9.00005e+06	1.14816e+07	9.5036e+06	7.50361e+06	6.50996e+06
PS O-42:5	2.01154e+06	2.01353e+06	1.8093e+06	3.07749e+06	1.86111e+06	3.02309e+06	3.72949e+06	5.64019e+06	3.78806e+06	2.78861e+06	2.73775e+06	1.59728e+07	3.48944e+06
PC O-42:5	6.33237e+06	8.28157e+06	6.11306e+06	1.34856e+07	7.55431e+06	1.44558e+07	1.09827e+07	2.74771e+07	1.24291e+07	1.41521e+07	9.37687e+06	8.89037e+06	8.22597e+06
PI 36:7	116690		39190.6		86261.9	174050		393466	142681	103828	115983	221644	55385.5
PI 35:0	3.38057e+06	2.86606e+06	2.82557e+06	3.30663e+06	3.42267e+06	2.7157e+06	4.74614e+06	4.29261e+06	4.30029e+06	5.8286e+06	4.94778e+06	3.70021e+06	3.40236e+06
PG 42:5	429421	330593	473062	701384	361223	1.4315e+06	404971	3.72895e+06	1.37296e+06	1.25587e+06	834322	937249	860919
PI O-36:0	836386	907616	697145	1.33596e+06	743022	1.54007e+06	1.53809e+06	2.95849e+06	1.70505e+06	1.33223e+06	1.20496e+06	7.26368e+06	1.57589e+06
CoA 5:0	566594	439339	309176	293231	277541	453880	531174	962540	584770	763287	525376	489505	690094
PS 42:11						11280.5
PC 42:11	3.75141e+06	2.99125e+06	2.46485e+06	6.09457e+06	2.26157e+06	3.61558e+06	1.69899e+06	4.92971e+06	8.19163e+06	4.68854e+06	4.88439e+06	2.54212e+06	4.45462e+06
PS 41:4	4.1855e+06	3.08106e+06	2.51782e+06	4.407e+06	3.91248e+06	2.57087e+06	2.58455e+06	5.10796e+06	4.80222e+06	5.45511e+06	4.65132e+06	4.07775e+06	3.08564e+06
PS O-42:4	5.86185e+06	7.14272e+06	7.1135e+06	1.3631e+07	8.091e+06	1.69512e+07	1.27296e+07	4.14638e+07	1.20528e+07	1.16797e+07	1.08839e+07	1.45041e+07	9.7768e+06
PC O-42:4	3.01811e+06	4.19486e+06	3.56863e+06	8.47225e+06	4.58076e+06	6.1317e+06	4.02788e+06	9.39213e+06	6.1464e+06	8.62282e+06	4.39601e+06	3.88611e+06	2.73211e+06
Cer 54:0;O4	24998.5	26163.6	37311.7	77779.8	50901.9	26751.7	95673.6	31278.6	109991	49605.3	53608.9	182292	37313.5
PS 42:10	411897	310902	364465	334360	120446	299776	277101	459012	335098	371838	528299	683375	536898
PC 42:10	3.07933e+08	2.68099e+08	2.53898e+08	5.08767e+08	2.49081e+08	4.26733e+08	1.80932e+08	536007960	6.78159e+08	3.98471e+08	4.63671e+08	3.2495e+08	4.39704e+08
PS 41:3	2.02961e+07	1.774e+07	1.58561e+07	2.28253e+07	1.90081e+07	1.21736e+07	1.97934e+07	22308308	2.14883e+07	25198353	2.28461e+07	1.5194e+07	1.6518e+07
PS O-42:3	1.37047e+06	1.54513e+06	1.70792e+06	3.03187e+06	1.84588e+06	3.71856e+06	2.21527e+06	1.08987e+07	3.10632e+06	2.43666e+06	2.68775e+06	2.88763e+06	2.29673e+06
PI 36:5	1.95087e+06	1.71521e+06	1.6009e+06	2.51501e+06	1.97391e+06	3.03041e+06	4.79981e+06	4.49292e+06	4.6479e+06	2.6579e+06	2.36873e+06	3.64512e+06	2.85127e+06
PS 42:9	1.33762e+06	1.82339e+06	1.42796e+06	1.32595e+06	1.86715e+06	1.44765e+06	4.02844e+06	2.90845e+06	3.38686e+06	3.01114e+06	2.0742e+06	4.40805e+06	1.57722e+06
PC 42:9	8.31624e+07	9.13999e+07	1.54905e+07	6.44705e+07	4.80489e+07	1.712e+07	5.33164e+07	1.53723e+08	1.9774e+07	2.40746e+07	1.32104e+07	4.90257e+07	1.44044e+07
PS 41:2	2.14968e+06	1.7411e+06	1.84704e+06	4.92086e+06	3.16478e+06	738255	1.92536e+06	1.25437e+06	2.12013e+06	1.87557e+06	1.12892e+06	1.40019e+06	627517
PC 41:2		160449	168451			75938.9			147719	1.11456e+06	108597	120507
PC O-42:2
PI 36:4	1.40906e+08	1.36662e+08	1.28108e+08	1.66968e+08	1.58049e+08	1.8736e+08	3.59079e+08	3.2959e+08	2.60633e+08	2.0566e+08	1.63227e+08	2.40737e+08	1.84989e+08
PG 42:2								4368.81		32301.2	32658.2	4062.62
PS 42:8	294094	273235	394015	259196	147505	479157	508772	575934	615947	510293	410436	368946	578574
PC 42:8	5.41731e+07	5.00168e+07	4.29792e+07	8.93338e+07	4.39867e+07	5.30865e+07	5.13941e+07	1.04972e+08	6.44167e+07	5.88958e+07	4.26219e+07	5.47487e+07	4.33817e+07
PS 41:1	936476	897030	995440	2.85765e+06	1.30755e+06	950076	1.73851e+06	1.74573e+06	2.58448e+06	2.67276e+06	1.37448e+06	2.22384e+06	1.27168e+06
PI 36:3	4.98571e+07	4.04482e+07	4.7156e+07	57127168	5.81159e+07	5.14767e+07	5.27319e+07	8.3401e+07	7.34214e+07	8.02249e+07	5.07348e+07	5.57853e+07	4.97005e+07
PI O-37:3	406602	457152		726620			591799	799247				232269
PG 42:1	161698	275044	190306	188946	68602.5	194438	276307	198264	378617	269048	164547	361408	167751
PC 42:7	1.13275e+08	8.54017e+07	6.91754e+07	1.85248e+08	7.49629e+07	7.94543e+07	1.02238e+08	1.52104e+08	1.2299e+08	1.11173e+08	6.59935e+07	9.62881e+07	7.87492e+07
PS 41:0	114255	144494	42715	199159	143699	119507	188065	225413	372705	149692	67188.4	294910	15957.8
PI 36:2	6.47144e+07	5.24177e+07	6.91511e+07	7.23533e+07	7.25965e+07	6.94115e+07	9.42023e+07	1.41202e+08	1.51962e+08	1.67681e+08	1.00102e+08	1.22749e+08	8.67565e+07
PI O-37:2	152744	119459	178732		214886	264559	399082	404873	593444	601051	57207	472008	311326
PS 42:6	3.49094e+06	2.59483e+06	2.52034e+06	4.86871e+06	3.53331e+06	3.4885e+06	4.2009e+06	6.38746e+06	5.77563e+06	4.88229e+06	4.32671e+06	4.99856e+06	3.48675e+06
Hex2Cer 34:1;O2	437858	566414	112822	1.62463e+06	728175	673729	1.05847e+06	3.08998e+06	1.36909e+06	1.38006e+06	118575	295418	826177
PC 42:6	7.69595e+07	6.2851e+07	6.66978e+07	1.41384e+08	4.93177e+07	7.38323e+07	8.21971e+07	1.49502e+08	1.89732e+08	1.93155e+08	7.66101e+07	1.33968e+08	1.05808e+08
PI 36:1	1.07747e+07	2.99463e+06	7.49665e+06	1.38712e+07	1.36486e+07	5.07095e+06	743547	9.45112e+06	2.07797e+06	7.69166e+06	2.97588e+06	754043	662821
PG 43:6						55243.2		127716			48729.8		26968.9
PI O-37:1	36631.6	29082.4	29530.5	72237.8	52585.8	76505.2	34066.6	133647	90419.4	120605	40470.6	452468	81534.5
PS 42:5	1.55333e+08	1.18025e+08	1.71549e+08	2.61114e+08	1.78176e+08	205395172	2.9477e+08	3.38184e+08	2.55943e+08	2.52679e+08	2.45925e+08	2.25635e+08	193975074
Hex2Cer 34:0;O2	611430	14110.3	8.38604e+06	2.00018e+07		10687.1	9.60763e+06	517268	3.88355e+07	3.44696e+07	5.59088e+06	2.57894e+07	2.1894e+07
PC 42:5	2.48074e+07	2.26054e+07	1.73922e+07	3.90398e+07	1.83192e+07	3.12727e+07	2.47449e+07	7.73384e+07	4.66187e+07	3.16497e+07	1.88278e+07	3.32546e+07	2.16582e+07
PG 44:12	1.04989e+08	8.42203e+07	1.66093e+08	1.23823e+08	5.69749e+07	2.53517e+08	1.22801e+08	1.75181e+08	2.22532e+08	2.6586e+08	1.49492e+08	5.76886e+07	1.59327e+08
PI 36:0	1.66878e+08	1.65344e+08	1.85603e+08	2.45115e+08	1.63495e+08	1.84354e+08	2.82847e+08	256363882	2.65566e+08	2.49199e+08	2.3419e+08	2.2882e+08	2.18543e+08
PI O-37:0	64184.7	96436.8	150630	128577	69854.4	155464	252057	361494	232489	395236	243133	325480	167056
CoA 5:1;O	196874	240610	155089	49151.8	106082	526902	628469	953464	51302.3	23919.5	236350	257600	298066
PS 42:4	2.10281e+08	1.85683e+08	1.81816e+08	291366140	184555810	1.78138e+08	1.59265e+08	300987421	2.88036e+08	2.53432e+08	2.28624e+08	2.53805e+08	193778249
PC 42:4	1.21827e+07	1.0282e+07	8.68462e+06	1.86515e+07	8.57326e+06	1.28464e+07	1.25563e+07	3.16535e+07	2.97158e+07	2.72583e+07	1.07419e+07	1.81553e+07	1.43204e+07
CoA 5:0;O	102378	98861.9	63803.8	10640.9	38331.6	86496.6	137264	306026			99109.7	107315	73256.4
PS 42:3	6.61557e+08	6.07037e+08	5.91828e+08	8.30382e+08	5.46379e+08	4.64179e+08	7.72054e+08	759953863	6.65499e+08	6.45471e+08	6.52085e+08	4.69313e+08	5.55853e+08
PC 42:3	45654.7	742133	605395	1.40998e+06	252025	724481		1.5725e+06		535927	1.28356e+06	448953	285546
PI 37:5	291709	285580	406515	371827	405751	524296	532717	693598	1.11637e+06	490228	533622	809818	504857
PG 44:10	1.86593e+07	1.52336e+07	1.80169e+07	1.42317e+07	9.75953e+06	3.98922e+07	1.14148e+07	8.24689e+07	4.8085e+07	2.65036e+07	1.81578e+07	1.59545e+07	1.82764e+07
PI O-38:5	2.35147e+06	3.08586e+06	3.55694e+06	3.92055e+06	3.64187e+06	8.52846e+06	5.13237e+06	2.18205e+07	3.17853e+06	3.17798e+06	5.73667e+06	2.39177e+06	3.6954e+06
PS 42:2	2.60527e+07	2.72048e+07	2.12075e+07	7.34431e+07	3.64187e+07	1.11363e+07	2.57954e+07	1.5078e+07	1.49965e+07	1.70525e+07	1.1907e+07	1.59019e+07	7.50495e+06
HexCer 43:3;O5	9.4658e+06	8.32253e+06	3.78522e+06	2.04558e+07	1.131e+07	2.5982e+06	7.5781e+06	4.7884e+06	3.80138e+06	3.78982e+06	2.00675e+06	3.41583e+06	3.42937e+06
PI 37:4	8.90295e+06	9.16787e+06	9.85622e+06	1.35827e+07	1.18619e+07	1.0674e+07	1.70631e+07	1.75298e+07	2.04846e+07	1.83595e+07	1.32523e+07	1.39233e+07	1.21665e+07
PI O-38:4	785847	855885	1.22592e+06	1.23085e+06	1.15344e+06	3.50704e+06	1.37798e+06	8.64257e+06	1.57515e+06	1.51073e+06	2.04241e+06	1.04073e+06	1.41055e+06
PG 43:2	1.67119e+06	1.75831e+06	1.18727e+06	2.78654e+06	1.601e+06	1.73939e+06	2.76642e+06	2.88404e+06	1.21244e+06	1.16407e+06	1.08106e+06	1.50716e+06	959458
PS 42:1	2.14166e+06	1.03631e+06	1.05193e+06	3.60014e+06	1.29975e+06	1.88595e+06	1.98609e+06	3.12284e+06	7.09353e+06	5.58213e+06	1.9478e+06	5.74332e+06	2.2203e+06
HexCer 43:2;O5	6669.51						191318		10812.4				258496
PC 42:1												2.27829e+06
PI 37:3	2.55992e+06	2.21573e+06	2.32954e+06	3.5923e+06	3.02788e+06	1.40832e+06	1.76925e+06	2.94268e+06	3.92032e+06	3.13899e+06	2.12625e+06	2.63697e+06	1.77309e+06
PG 44:8	2.49526e+06	2.36185e+06	3.58641e+06	2.00296e+06	1.52172e+06	7.11419e+06	2.35896e+06	2.1039e+07	7.13628e+06	6.09519e+06	5.06379e+06	2.69507e+06	4.54708e+06
PI O-38:3	278660	128605	227863	150544	242294	89029.3	305226	281680	202587	294366	334933	186264	123549
PS 42:0	458602	529613	444078	690241	257336	379274	265060	1.08545e+06	306163	93349.3	213289	641312	402877
PI 37:2	144090	69375.6	151828	55862	119921	90447.7	235548	318031	429270	415754	192908	362267	220256
PG 44:7		65550.2	8.03118		33029	42912.5	114396	63195	57989.5		8012.52	7917.19	40233.3
PI O-38:2	353533	332315	385264	767792	288995	608402	740420	732267	657550	846995	504448	3.62083e+06	619979
PS 43:6	2.50388e+06	2.00049e+06	1.82952e+06	3.29313e+06	2.53439e+06	2.01688e+06	2.2035e+06	3.2194e+06	3.32095e+06	3.78299e+06	3.34917e+06	2.69152e+06	2.30607e+06
PI 37:1	1.2494e+06	1.02719e+06	1.00255e+06	1.9042e+06	1.39517e+06	1.19366e+06	1.06722e+06	1.63112e+06	1.64881e+06	2.0989e+06	1.67587e+06	1.50665e+06	1.13793e+06
PG 44:6	89548	92587.6	69303.8	60117.2	18543.7	110672	138314	149101	61595.3	169959	140702	25149.6	115118
PI O-38:1	1.86116e+06	1.91563e+06	2.4134e+06	4.00195e+06	2.09236e+06	4.60151e+06	3.56989e+06	6.85573e+06	4.18045e+06	5.30977e+06	3.32568e+06	7.31744e+06	3.44586e+06
PC 44:12	2.20006e+07	2.30116e+07	3.29987e+07	6.89679e+07	2.83607e+07	4.8901e+07	2.32071e+07	6.10605e+07	6.89396e+07	6.19243e+07	5.32301e+07	4.07192e+07	4.4389e+07
PC O-44:5	2.8857e+06	3.5783e+06	2.34219e+06	6.62704e+06	3.54974e+06	5.05237e+06	3.97686e+06	7.14208e+06	4.45531e+06	5.3401e+06	3.95572e+06	4.61284e+06	3.60779e+06
PI 37:0	4.46515e+06	4.47801e+06	4.99962e+06	6.53731e+06	5.36175e+06	3.92031e+06	8.01448e+06	5.91599e+06	6.3915e+06	8.46715e+06	6.60562e+06	6.3261e+06	5.0386e+06
PI O-38:0	788557	788645	829159	1.34503e+06	859365	1.72903e+06	1.39702e+06	3.36635e+06	2.08774e+06	1.71128e+06	1.44065e+06	2.62291e+06	1.40523e+06
CoA 6:1;O	888927	657026	582402	704746	775956	851472	1.0163e+06	1.47145e+06	961590	1.42169e+06	928355	993586	854838
PS 43:4	2.19453e+06	1.43439e+06	668170	2.42117e+06	1.41862e+06	762711	658423	2.5297e+06	1.72455e+06	1.39483e+06	422185	2.65474e+06	461877
PC 43:4	294199	518617	178820	616582	642174	608616	738116	1.56795e+06	1.15722e+06	951180	377493	715262	408103
PC O-44:4	844829	1.18776e+06	620317	1.94856e+06	934913	907043	1.18145e+06	1.11931e+06	1.31231e+06	1.86511e+06	308524	868305	671446
PI 38:6	5.83825e+06	2.72528e+06	2.48422e+06	6.31852e+06	2.63503e+06	8.14415e+06	9.71269e+06	6.232e+06	7.4466e+06	5.51355e+06	7.48435e+06	5.26377e+06	4.56074e+06
PS 44:10	4.39732e+06	3.27282e+06	3.75155e+06	4.08941e+06	3.68491e+06	6.13415e+06	9.17433e+06	8.4959e+06	8.30853e+06	6.39456e+06	5.19508e+06	5.18395e+06	6.26467e+06
PC 44:10	9.70528e+06	9.85906e+06	7.99735e+06	1.58357e+07	7.21066e+06	1.12301e+07	9.39024e+06	2.91091e+07	1.28171e+07	1.17727e+07	8.21249e+06	1.07746e+07	8.27488e+06
PC O-44:3	82632.6	53086.5	18510.9	141537	77663.4	6137.03	17953.1	78567.1	90898.9	145874	90143.1	66341.7	74432.1
PI 38:5	3.92451e+07	1.94694e+07	2.00056e+07	8.49503e+07	4.99735e+07	3.08985e+07	30248816	6.18836e+07	5.27334e+07	2.58723e+07	3.74811e+07	3.01168e+07	2.06215e+07
PS 43:2	59367.4	47141.6	9962.13	422285	74923.4		20761.6	45520.5	67976.1	59344.2		42775.6	11346.1
PI 38:4	2.58302e+09	2.38458e+09	2981183477	3280710370	2.49619e+09	2.49621e+09	3.72469e+09	3864304200	3.60666e+09	3.4264e+09	3.43623e+09	2.51698e+09	2.78573e+09
PG 44:2	771531	370929	1.04721e+06	962203	707585	578120	1.38623e+06	1.26154e+06	1.3421e+06	1.25849e+06	1.37806e+06	600427	631581
PS 44:8	452247	363539	473493	748605	461312	590913	410883	809851	1.32448e+06	872637	711842	822189	735674
PC 44:8	8.52504e+06	9.18032e+06	7.13754e+06	1.14652e+07	5.57026e+06	1.26501e+07	1.05307e+07	3.07127e+07	8.80078e+06	8.27569e+06	6.47507e+06	5.53055e+06	6.04687e+06
PC 43:1	126240	255838	101689	214024	90279.2		247599
PI 38:3	3.65388e+06	6.78718e+07	1073.93	2.02666e+08	1.50199e+08	4618.92						6.6025e+07	14088.4
PS 44:7	2.46347e+07	2.23459e+07	2.27306e+07	4.18834e+07	2.33127e+07	2.97731e+07	1.51594e+07	3.98395e+07	5.44242e+07	3.67702e+07	3.55925e+07	4.36792e+07	3.19013e+07
PC 44:7	5.64264e+06	5.13963e+06	4.47145e+06	1.03114e+07	4.77153e+06	7.12207e+06	6.53603e+06	1.71962e+07	1.00607e+07	9.25357e+06	4.4367e+06	6.28782e+06	4.60778e+06
PC 43:0		377822		268469			187514
PI 38:2	1.36394e+07	1.2124e+07	1.24856e+07	2.29334e+07	1.27169e+07	1.62488e+07	8.14852e+06	2.15966e+07	2.99991e+07	2.01206e+07	1.91536e+07	2.3629e+07	1.75052e+07
PS 44:6	100763306	9.14717e+07	9.59417e+07	1.65494e+08	9.47366e+07	1.12057e+08	1.1112e+08	1.43236e+08	1.43404e+08	1.36619e+08	1.22827e+08	1.17257e+08	1.17137e+08
Hex2Cer 36:1;O2	267045	225417	125089			244508		519664			226706	442291
PC 44:6	4.48804e+06	4.75317e+06	4.25975e+06	1.0554e+07	4.62369e+06	8.40355e+06	6.26198e+06	2.0723e+07	1.45742e+07	1.44106e+07	5.67318e+06	8.66626e+06	7.23623e+06
PI 38:1	5.46347e+07	4.90422e+07	5.17165e+07	8.84216e+07	5.10455e+07	6.08359e+07	6.03631e+07	7.7009e+07	7.74636e+07	7.39293e+07	6.61822e+07	6.20937e+07	6.34794e+07
PS 44:5	2.42104e+08	2.54719e+08	296505441	4.15908e+08	2.57776e+08	2.34707e+08	5.54484e+08	3.40701e+08	3.13343e+08	343043405	2.98632e+08	4.00764e+08	2.70054e+08
Hex2Cer 36:0;O2	361456	404175	819887			532011	1.36648e+06	858244	582399		825127	1.85316e+06	872630
PC 44:5	4.61778e+06	5.78423e+06	3.28192e+06	1.12583e+07	4.6465e+06	9.7147e+06	7.88032e+06	3.02299e+07	7.96888e+06	7.18372e+06	5.68111e+06	6.01595e+06	4.83235e+06
PI 39:7	183702	158314	65883.9	171586	166105	154623	387556	299026	206875	213847	172916	267704	190493
PI O-40:7	545880	581884	799256	1.09776e+06	708776	572921	1.64615e+06	791598	623659	724782	699440	1.04279e+06	657403
PI 38:0	1.30392e+08	1.36321e+08	1.59775e+08	225340682	1.38421e+08	1.24446e+08	3.03384e+08	1.81712e+08	1.67146e+08	1.83377e+08	1.60206e+08	2.15491e+08	1.43145e+08
PI O-39:0	316238	258835	368482	469251	368691	293904	747408	200614	377437	350548	391286	387474	429765
CoA 6:2;O2	15234	25342.9		20396.8		17203.7				10187.3			28085.1
PS 44:4	1.19492e+07	6.5003e+06	503195	1.28711e+07	995388	2.0183e+06	589505	2.17383e+07	1.66754e+07	2.12925e+06	735978	3.40585e+07	781679
PC 44:4	5.95768e+06	6.32162e+06	4.38305e+06	1.10879e+07	6.44853e+06	8.87482e+06	7.66586e+06	2.36736e+07	1.13783e+07	9.01961e+06	8.92691e+06	5.60113e+06	7.29737e+06
PI O-40:6	133616	108528	208174	194470	261395	464853	207910	989864	219502	332268	368990	164950	176277
PS 44:3	9.17548e+06	5.56146e+06	1.16235e+07	2.0374e+07	4.96485e+06	1.23289e+07	6.01138e+06	2.69539e+07	3.24838e+07	2.82869e+07	1.32252e+07	1.14919e+07	1.66402e+07
PI 39:5	890784	576994	494286	1.70183e+06	917714	383198	391809	932912	1.28683e+06	826779	547223	918277	503843
PI O-40:5	219841	277325	339988	418646	350645	1.18663e+06	488836	3.19083e+06	346889	307801	453757	287722	299828
PS 44:2	140730	119517	143634	450306	168397	133411	136543	468261	333441	355510	192397	402223	136968
PI 39:4	6.54236e+06	6.07009e+06	8.6134e+06	1.20485e+07	8.1201e+06	6.93566e+06	7.28452e+06	1.2649e+07	1.5721e+07	1.62621e+07	9.20554e+06	9.98389e+06	9.4574e+06
PI O-40:4	61063	82350.8	128375	55174.5	219840	629633	118297	1.95451e+06	157150	128840	180332	129126	126877
PS 44:1	87797.3	63795.9	60701	205436	61311	113429	64176.4	439150	512209	406605	113839	460579	125945
PI 40:10
PI 39:3	1.00458e+06	855895	828573	1.22332e+06	739582	405777	680651	710274	744931	966207	467149	802523	415969
PI 39:2	742726	772341	684864	1.84278e+06	1.05213e+06	1.19198e+06	1.49754e+06	1.27657e+06	987407	1.06531e+06	754597	1.15337e+06	943044
PI O-40:2	40481.2	58620.3	91907.7	131755	79613	226158	84079.8	291280	145859	245765	161288	118898	170350
PI 40:8	620910	503811	577183	1.19682e+06	720320	786062	601224	1.22993e+06	1.98689e+06	1.41115e+06	1.67725e+06	864926	949166
PI 39:1	330228	264691	163403	524624	252625	220223	343334	376060	343841	274760	169347	342351	213462
PI O-40:1	680935	710100	1.15138e+06	1.27914e+06	737295	2.31648e+06	1.13432e+06	1.8214e+06	1.90269e+06	3.45699e+06	1.70044e+06	915378	1.42837e+06
PI 40:7	2.98395e+06	1.52826e+06	2.05793e+06	3.16595e+06	2.30401e+06	2.34565e+06	1.83096e+06	3.51652e+06	3.08269e+06	2.65442e+06	2.25406e+06	2.65093e+06	2.08504e+06
PI 39:0	968935	943437	1.21857e+06	2.2881e+06	1.10185e+06	968624	1.76907e+06	1.63982e+06	2.16046e+06	2.45373e+06	1.23207e+06	1.6756e+06	1.30659e+06
PI O-40:0	426495	475131	560947	1.01173e+06	565473	1.17662e+06	784493	1.37018e+06	1.30747e+06	1.638e+06	783628	706501	768971
CoA 8:1;O	389108	293014	212483	988910	479576	210111	406321	262859	719112	623846	313836	681211	581739
PI 40:6	3.69079e+07	2.53994e+07	3.6097e+07	3.59113e+07	2.80639e+07	3.20336e+07	4.10002e+07	5.47374e+07	4.62074e+07	4.35938e+07	4.40058e+07	4.63229e+07	4.05436e+07
PI 40:5	3.00668e+07	1.85852e+07	1.92262e+07	2.46984e+07	2.15281e+07	1.56226e+07	1.79099e+07	3.90742e+07	3.0587e+07	2.67032e+07	2.18027e+07	3.30536e+07	1.54758e+07
PI 40:4	3.12343e+07	1.88457e+07	2.08552e+07	2.75344e+07	2.38115e+07	1.65448e+07	1.90037e+07	4.63027e+07	4.51676e+07	3.98341e+07	2.37999e+07	3.36455e+07	2.04403e+07
PI 40:3	3.39889e+06	3.04288e+06	2.31228e+06	5.37483e+06	2.71266e+06	3.39786e+06	1.26021e+06	6.60968e+06	6.29112e+06	3.41404e+06	1.86361e+06	3.68396e+06	1.18153e+06
PI 40:2	2.30131e+06	2.10078e+06	1.73912e+06	3.67751e+06	1.95553e+06	2.25284e+06	2.17349e+06	4.76835e+06	3.14267e+06	2.67024e+06	1.82402e+06	2.38773e+06	1.86804e+06
PI 40:1	4.91001e+06	3.55044e+06	3.16002e+06	8.18052e+06	3.37497e+06	3.73663e+06	4.42782e+06	6.98708e+06	5.93401e+06	5.02066e+06	2.88966e+06	4.60498e+06	3.5867e+06
PI O-41:1	3098.9			7235.54		26480.1		4613.95	18125.9	32260.3	7271.35		8126.82
PI 40:0	3.33946e+06	2.68705e+06	3.12913e+06	6.48944e+06	2.24987e+06	3.42947e+06	3.52404e+06	7.08467e+06	9.57934e+06	9.16313e+06	3.40056e+06	6.5439e+06	5.22548e+06
PI O-41:0			9999.2	3862.85	11084.6	16140		6741.01		12386.3			5032.15
PI 42:11	44674.2				108249	53313.1	98129.6	91458.6	59383.9	92627	60357.2	90948.3	29945.2
PI 41:4	22920.6	49006.8	37206.9	7849.03		36905	88218.5	131841	130135	64021.8	205257	87576.3	38359.8
PI O-42:4	5751.87	7859.77	21014.6			53524.5		89166.2		5645.65		15764.8	32683.3
PI 42:10	79367.3	52458.2	71809	96420.2	59145.7	77374.7	104627	153909	147092	123464	208489	79891.2	97543.8
PI 42:9	111709	90104.7	146238	68872.5	317519	1920.14	282131	327624	23322	106317	117994		5.21386
PI 41:2	166027	146837	83226.4	188908	137872	204565	292516	162933	179319	198245	111396	515691	108268
PI O-42:2	103347	115939	131170	219301	91683	429701	192892	333147	274744	410674	244449	191592	282756
PI O-42:1	124376	113040	109340	190839	106633	348654	219827	357848	313923	452950	251065	207128	231527
PI 41:0	13758	14182.2	10712.3	18578.4	8452.77	19756.8	11510.2	101951	115919	133067		54672.8	41288.5
PI O-42:0	133126	146584	134462	317704	152654	330556	222388	392070	288359	373697	202298	225004	223519
PI 42:6	975037	1.00689e+06	1.7098e+06	3.41147e+06	1.48404e+06	2.75428e+06	1.0623e+06	3.33145e+06	4.16326e+06	3.28485e+06	2.57122e+06	2.33982e+06	2.61796e+06
PI 42:5	5990.26	802.14	12603.8	559773	29778.3		194.588	17989.6	32497.8	136134	68315.9	3279.35	17902
PI 42:4	1.1449e+06	1.2524e+06	653502	1.92977e+06	1.27443e+06	882851	2.29862e+06	1.03526e+06	1.49904e+06	1.0325e+06	739869	2.08688e+06	1.00447e+06
PI 42:3	254322	278532	166876	317274	177170	317564	171144	868287	354772	342776	208550	282887	191724
PI 42:2	379625	419882	363376	503074	327956	664326	496820	1.35141e+06	405575	542501	311460	248078	314977
Hex2Cer 40:1;O2	178696	446065	99964.4	4.03673e+06	629568	195510	679559	2.07652e+06	721872	262485		182796	257911
PI 42:1	260521	218406	211277	577338	215825	385918	304403	897724	624478	411868	171886	380794	302579
PI 42:0	241960	221206	224779	509842	267228	493906	306424	1.15243e+06	938780	836844	304034	530749	484035
PI 44:12	29487.3	18546.8	48163.4	49748.8	24816	32992.7	59977.3	35592.9	75495.4	58153.1	18032.5	27912.9	79357.6
PI 43:4									9331.86
PI 44:10	531033		586095	153862	266967	63387.2	219788	411373		88240.7	15761.5	66844.5
PI 43:2	124459	120236	62884.7	243182	169004	91146.5	276465	114720	97187.9	137768	110529	191146	112058
PE 52:4	22146.7	10189.3	38873.7		10379.2	29974.3		0.204993	34754.6	21574.5	56032	11198.2	45243.6
PI 43:0	3484.06			20407.6	6036.92	17847.9		30196.1	6536.07	18419.8	10321.8	8768.74	8528.86
PI 44:6	5647.15	4738.35		68830.1						11257.1
PI 44:5	12.9211	7684.16	51831.5	279431	6901.91	7569.78		8581.64	11025.1	52751.9	25748.5
PI 44:4	143717	156061	120992	353587	86053.3	109319	162548	78544.7	67859.1	34563.9	30992.5	465669	172249
PI 44:3	53704	105107	92508.8	116637	88458.2	153230	167671	215698	102757	89420.1	46328	135277	121717
Hex2Cer 42:2;O2	341677	917440	526164	3.33405e+06	1.11469e+06	1.21239e+06	1.54818e+06	3.3933e+06	1.125e+06	604324	154488	568703	317354
ACer 62:3;O4
PI 44:2	40648.2	78772.2	51822.5	107084	38745.4	141112	115794	336885	97497.9	73708.6	43349.1	35748.9	18948.7
CoA 14:1	56904.1	68492.1	81238		13167.3	10385.6	100463	121825		2527.74	100060	9580.04
PI 44:1	72651.9	82596.4	76035	175600	76072.1	153588	88712.6	373475	140739	125233	55763.3	113713	96756.9
PI 44:0	108081	131998	100155	236813	135918	239912	162077	621042	272230	283085	217614	179896	179253
ACer 64:3;O4
ACer 64:2;O4
ACer 65:3;O4								167387	238878	201063	27917.7	383851	23561.9
ACer 65:2;O4									168207	99731.9	36546.9	232419
CoA 16:1;O	25501.3	12064.7	61160.2	154585	62707.7			78773.2	77138.9	143663	88257.5	21117.2	120353
ACer 66:3;O4
ACer 67:3;O4	73536.9						128588	57705.9				72813.9	69604.5
ACer 67:2;O4									46162.4		124145	84084.2
PC 56:12								96582.4
ACer 69:3;O3	766999	490116	772324	179274	316210	622399	463963	680567	55873.3	109101	826564	379539	658042
ACer 68:3;O4
ACer 68:2;O4									143799	61335.5		86061.9
ACer 70:4;O3	145880	124469	54800.3	58790	69739.2	51153.7	61118.3	141695	45699.2	18729.3	73594.6	44649.7	78428
ACer 69:3;O4						93930.1		576958	439588	504547	1.0515e+06	644445	911647
ACer 69:2;O4	437597	313996	514384	214127	252985	335471	290866	360525	62022.3	121107	575862	268642	398193
ACer 71:3;O3	82124.7	76560.9	100245	125036	89939.2	65314.2	109352	122928	62814.3	11212.9	148416	90779.4	94007.7
ACer 70:3;O4	142590	137632	108225	171435	118652	95593.6	118535	196133	181308	212015	191155	116988	111672
ACer 72:3;O4						182167		488095	497934	304216	800630	646859	717181
CL 64:0
CL 68:4	7.64143e+06	4.43983e+06	6.18749e+06	6.09533e+06	7.66821e+06	3.61869e+06	7.10863e+06	7.5736e+06	9.39231e+06	7.04017e+06	7.11773e+06	3.58375e+06	4.82114e+06
CL 68:3	7.48738e+06	4.87772e+06	8.69273e+06	6.48924e+06	8.42883e+06	3.51727e+06	1.13082e+07	7.05621e+06	9.9023e+06	9.13221e+06	8.20976e+06	3.38869e+06	5.56831e+06
CL 68:2	3.72877e+06	2.90663e+06	4.88807e+06	3.95642e+06	4.71057e+06	1.86213e+06	7.13864e+06	3.62786e+06	4.63467e+06	4.57572e+06	3.94526e+06	1.75272e+06	2.44494e+06
CL 68:1									298720		163468	87419.8	72950.9
CL 68:0	28312.8	32976.8		135812	69100.1	350549	83932.2	867904	190415	94351.3		91093.2	148587
CL 70:6	7.85422e+07	5.29292e+07	7.20898e+07	7.46057e+07	8.42937e+07	6.75022e+07	8.04785e+07	1.04361e+08	9.68505e+07	7.14382e+07	8.67664e+07	4.58013e+07	6.98207e+07
CL 70:5	4.94803e+07	3.17067e+07	4.7593e+07	4.49856e+07	5.22618e+07	3.00665e+07	5.48155e+07	5.68072e+07	5.56666e+07	4.51315e+07	4.56951e+07	2.26886e+07	3.42294e+07
CL 70:4	2.2345e+07	1.52882e+07	2.37892e+07	1.91363e+07	2.46089e+07	1.05006e+07	3.10625e+07	2.36988e+07	2.69498e+07	2.50051e+07	2.1487e+07	1.06193e+07	1.36506e+07
CL 70:3		4581.34	25762.8			67652.3		60315.6	120999	36126.1	110139	64453.2	111689
CL 70:1	1.31234e+06	1.92607e+06	2.10555e+06	4.19081e+06	1.74595e+06	6.11003e+06	4.53087e+06	5.61588e+06	6.64998e+06	5.84242e+06	3.36175e+06	7.8743e+06	5.30698e+06
CL 70:0	510059	390739	373011	724460	414808	1.2165e+06	575966	1.65176e+06	957499	1.00503e+06	538462	1.38325e+06	834615
CL 72:8	531005438	5.18832e+08	8.92054e+08	6.91226e+08	6.81658e+08	9.51564e+08	8.63023e+08	1.10566e+09	1.28577e+09	1.38219e+09	1.59801e+09	9.45527e+08	1.21299e+09
CL 72:7	6.12882e+08	5.3545e+08	9.00053e+08	721778513	7.40781e+08	7.83201e+08	9.08338e+08	1.03569e+09	1.06676e+09	1.14227e+09	1.03942e+09	6.91784e+08	9.17142e+08
CL 72:6	2.08267e+08	154393204	2.05138e+08	2.36565e+08	2.54505e+08	8.79783e+07	2.91544e+08	2.23469e+08	1.98735e+08	2.4945e+08	1.299e+08	1.07902e+08	8.46445e+07
CL 72:2	1.86189e+06	2.63616e+06	5.05166e+06	1.39464e+07	4.29237e+06	1.18797e+07	1.93797e+07	1.51022e+07	2.09849e+07	1.834e+07	1.34703e+07	2.10362e+07	1.88768e+07
CL 72:1	2.59097e+06	2.62176e+06	3.37528e+06	5.39628e+06	2.67177e+06	4.08068e+06	4.74444e+06	5.52452e+06	5.55677e+06	6.63816e+06	3.53846e+06	6.53632e+06	4.47103e+06
CL 72:0	346555	371927	396638	473171	394876	473304	364113	1.00759e+06	440014	558063	296700	604133	321618
CL 74:10	5.04558e+07	3.92432e+07	4.4948e+07	4.42355e+07	5.0205e+07	4.72754e+07	6.47537e+07	8.08533e+07	6.62732e+07	6.58404e+07	6.89225e+07	5.14464e+07	5.03417e+07
CL 74:9	2.16293e+08	1.83048e+08	2.26414e+08	2.35307e+08	2.35143e+08	134886282	2.43173e+08	1.9401e+08	1.5747e+08	1.80033e+08	1.77719e+08	1.02578e+08	1.32634e+08
CL 74:8	1.89848e+08	1.45433e+08	1.88614e+08	1.91466e+08	1.57346e+08	1.16178e+08	1.6605e+08	1.55908e+08	2.36903e+08	2.79005e+08	1.80356e+08	1.4475e+08	1.4293e+08
CL 74:7	3.36855e+07	2.88129e+07	4.20803e+07	4.10519e+07	2.79572e+07	3.76514e+07	5.30481e+07	5.67349e+07	8.18773e+07	1.26512e+08	6.07804e+07	5.07606e+07	4.13192e+07
CL 74:4	7.66227e+06	7.80626e+06	7.28783e+06	9.06164e+06	5.22838e+06	1.71005e+07	2.01145e+07	1.85991e+07	1.24938e+07	1.49531e+07	2.14057e+07	9.99687e+06	2.14031e+07
CL 74:3	4.32513e+06	5.2378e+06	2.09908e+06	7.40277e+06	2.56461e+06	1.03104e+07	3.94199e+06	9.97187e+06	5.62433e+06	1.03647e+07	8.05834e+06	3.23701e+06	6.01451e+06
CL 74:2	5.04989e+06	5.63415e+06	6.99789e+06	1.07351e+07	6.04119e+06	4.99045e+06	9.70239e+06	8.93456e+06	9.90674e+06	1.15167e+07	7.18162e+06	1.071e+07	7.46584e+06
CL 74:1	1.14987e+06	1.22806e+06	1.37003e+06	2.07324e+06	1.23734e+06	727565	1.53171e+06	1.88848e+06	1.90628e+06	2.23536e+06	905171	1.67227e+06	1.17603e+06
CL 74:0	47184.7			37170.8				102926
CL 76:12	4.05993e+07	3.07321e+07	4.02684e+07	3.14627e+07	3.9232e+07	3.39955e+07	4.23474e+07	4.78946e+07	4.06564e+07	4.5031e+07	5.42961e+07	5.51531e+07	3.7931e+07
CL 76:11	5.1413e+07	3.6092e+07	4.30183e+07	3.67613e+07	4.69063e+07	3.56085e+07	5.14102e+07	5.50613e+07	4.50024e+07	5.04327e+07	5.41433e+07	6.18229e+07	3.80925e+07
CL 76:10	4.61594e+07	3.24888e+07	3.2569e+07	3.78119e+07	4.20515e+07	1.96728e+07	4.04847e+07	3.53369e+07	2.36901e+07	25491470	2.39787e+07	2.77378e+07	1.5734e+07
CL 76:9	1.41017e+07	1.20196e+07	1.50736e+07	1.34062e+07	1.34215e+07	8.58904e+06	1.26924e+07	1.62766e+07	1.30043e+07	1.70463e+07	9.31908e+06	9.75619e+06	7.281e+06
CL 76:8	4.20127e+06	4.57099e+06	39067.3	8962.86	37538.3	30384.3	1.98821e+07	1.4301e+07		33854.3	3.8692e+06		34393.7
CL 76:7	36008.1	35437.2	43971.2	35852.4	33681.9	39923.1	57403.8	34783.8	26351.8	8293.35	51078.4	35256.5	49295.4
CL 76:6	2.35669e+07	3.13001e+07	2.15229e+07	4.40613e+07	2.75275e+07	3.44137e+07	5.56369e+07	4.89918e+07	5.32827e+07	4.45913e+07	3.77881e+07	4.0986e+07	3.68644e+07
CL 76:5	4.29807e+06	4.69198e+06	3.90372e+06	8.62493e+06	5.97798e+06	3.65856e+06	6.26484e+06	4.295e+06	1.05522e+07	6.47072e+06	3.78833e+06	8.34509e+06	4.13808e+06
CL 76:4	1.37414e+07	1.40956e+07	1.80267e+07	2.28711e+07	1.36098e+07	1.05769e+07	1.60355e+07	1.93925e+07	1.67457e+07	2.00382e+07	1.76204e+07	1.45452e+07	1.56426e+07
CL 76:3	3.13774e+06	3.26916e+06	3.92874e+06	5.43745e+06	3.22146e+06	2.18651e+06	3.15733e+06	4.96295e+06	3.9181e+06	4.85039e+06	3.32992e+06	3.24356e+06	3.08867e+06
CL 76:2	482295	593844	474540	1.01209e+06	518260	322614	542789	847419	913594	973527	231684	753372	231365
CL 76:1	84227.9	151347		144984		92982.5		156815	133064	135840	34592.2	49679.5	57756.3
CL 78:14	1.71274e+06	1.0843e+06	919172	1.19614e+06	1.49255e+06	930386	1.77261e+06	1.38006e+06	1.15195e+06	861520	983355	3.04509e+06	631211
CL 78:13	7.06435e+06	4.26921e+06	4.56522e+06	4.57948e+06	5.51029e+06	2.10854e+06	4.91227e+06	3.78812e+06	2.21309e+06	2.38198e+06	2.33766e+06	6.32702e+06	1.70549e+06
CL 78:12	6.8291e+06	4.48026e+06	5.13474e+06	4.68304e+06	5.56166e+06	3.26668e+06	5.41899e+06	5.29201e+06	4.8659e+06	5.7697e+06	4.51231e+06	1.00298e+07	3.12552e+06
CL 78:10	5.96393e+06	3.45898e+06	2.39472e+06	1.55175e+06	1.42213e+06	14378874	3.58777e+07	3.12734e+06	2.21674e+06	6.21967e+06	1.03041e+07	2.35503e+06	5.87156e+06
CL 78:8	6.0315e+07	6.27915e+07	6.41267e+07	6.98045e+07	5.65324e+07	6.22886e+07	1.03342e+08	7.58251e+07	8.44315e+07	8.58584e+07	7.76451e+07	5.39007e+07	6.6655e+07
CL 78:6	4.02988e+07	4.49258e+07	4.57737e+07	7.44859e+07	4.551e+07	3.40288e+07	5.33174e+07	5.28416e+07	5.18735e+07	5.00342e+07	5.29014e+07	4.54005e+07	4.56578e+07
CL 78:5	5.9898e+06	6.91795e+06	7.24755e+06	1.16226e+07	6.90993e+06	4.77896e+06	7.66423e+06	8.5791e+06	8.10611e+06	8.69532e+06	6.95047e+06	6.84046e+06	6.04227e+06
CL 78:4	980823	957912	1.13363e+06	1.60624e+06	720948	509927	428924	1.51013e+06	1.14971e+06	1.47634e+06	776287	1.02682e+06	596188
CL 80:8	2.04999e+07	2.34964e+07	2.22254e+07	3.73154e+07	2.1028e+07	1.78719e+07	3.83016e+07	2.74217e+07	2.78523e+07	2.78077e+07	2.27499e+07	38286042	2.30871e+07

## Sheet: Fold change
Compound	G2_77_15	G2_77_3	G2_77_17	G2_40_13	G2_46_9	G1_58_25	G1_58_29	G1_58_5	G1_35_15	G1_35_17
3-Methylglutarylcarnitine	5.76317	1.29774	6.33167	0.410476	2.70717	0.758968	0.908482	3.07596	0.0964379	0.160147
ACer 54:1;O2						2.88113	0.952588	0.263631	0.370011	0.532637
ACer 62:3;O4
ACer 64:2;O4
ACer 64:3;O4
ACer 65:2;O4
ACer 65:3;O4
ACer 66:3;O4
ACer 67:2;O4
ACer 67:3;O4		1.74862	0.78472			1
ACer 68:2;O4
ACer 68:3;O4
ACer 69:2;O4	0.967841	0.839155	1.04012	0.178936	0.349396	1.26248	0.905885	1.48401	0.617761	0.729866
ACer 69:3;O3	1.23251	0.918767	1.3477	0.110643	0.216048	1.51886	0.970557	1.5294	0.355008	0.626177
ACer 69:3;O4
ACer 70:3;O4	0.704413	0.873465	1.44527	1.33603	1.5623	1.05072	1.01418	0.797493	1.26327	0.874329
ACer 70:4;O3	0.563766	0.673586	1.56162	0.503653	0.206416	1.60775	1.37177	0.603956	0.647926	0.768597
ACer 71:3;O3	0.689105	1.15373	1.29696	0.66273	0.118303	0.866467	0.807765	1.05764	1.31921	0.948915
ACer 72:3;O4
Benzoylcarnitine	1.29185	0.900407	1.39953	0.999451	1.30683	0.716269	1.14881	2.04435	0.576871	0.513699
CAR 10:0	2.00892	1.94096	1.89649	0.487944	0.440454	0.79407	0.937174	2.42046	0.370883	0.477415
CAR 10:0;O	1.09099	0.458394	2.06647	0.394615	0.349903	0.816863	0.665697	2.52427	0.193451	0.799723
CAR 10:1	1.20481	0.475878	1.66885		0.144622	1.05172	1.52669	1.79106	0.243401	0.387129
CAR 10:1;O2	0.472986		3.74022	4.78221	5.8793	1.46684	0.421896	1.68836	1.16321	0.259692
CAR 10:3	1.098	1.23997	2.03263	0.190832	0.307083	0.999286	1.321	1.9375	0.10142	0.6408
CAR 12:0	0.591686	1.11994	2.33326			0.985325	0.680442	2.12246		0.211773
CAR 12:0;O	0.383613	0.128184	0.228847			0.350108	0.376999	2.90811		0.364778
CAR 12:1	0.703643	1.08855	0.390952			0.983263	0.394461	2.43714		0.185134
CAR 12:1;O	0.925529					0.355574		1.75396		0.890462
CAR 12:1;O2	1.49429	0.148476	3.03407	0.206847	2.97784	0.571688	0.568391	2.47045	0.389473
CAR 14:0	0.841446	1.34195	3.50705	0.456262		0.802331	1.45243	1.60745	0.627709	0.510082
CAR 14:0;O	0.367354	0.968889	1.0456	0.124449	0.0670481	0.817328	0.816417	2.09581	0.562378	0.70807
CAR 14:1	0.308932	0.643136	1.23053		0.114166	0.76676	1.21599	2.38368	0.259595	0.373978
CAR 14:1;O	0.747924	1.54977	0.945718	1.20621	1.26312	0.837605	0.811399	0.854539	1.71615	0.780306
CAR 14:1;O2	1.27973		2.60904		0.213962	0.433981		1.82299		0.743033
CAR 14:2;O	0.579267	1.06409	0.909977	1.2058	1.1208	0.966577	0.728475	0.729768	1.70936	0.865821
CAR 16:0	0.831732	1.71635	3.69988	0.324151	0.400324	0.913485	1.41662	1.21298	0.909285	0.547621
CAR 16:0;O	1.30717	1.75854	1.71676	0.191968	0.291558	0.856839	0.7977	2.17639	0.699735	0.469336
CAR 16:1	0.451759	1.31922	1.3545		0.114111	1.27973	1.17464	1.3282	0.746119	0.471312
CAR 16:1;O	0.370126	0.515966	0.596563	0.135582	0.0867576	0.825093	0.689094	2.45556	0.436828	0.593424
CAR 16:1;O2	0.127775	0.500736	0.145485		0.525689	0.229167	0.597402	1.84651	1.34557	0.981349
CAR 16:2		0.56004				1.24277	0.375898	2.42378	0.211783	0.745766
CAR 16:2;O	0.726738	1.63313	1.16451	0.0365544	0.0550141	0.776887	1.01586	2.88876	0.0943579	0.224133
CAR 17:0	0.351807	1.78439	3.03489		0.372334	0.142345	0.764424	1.27374	1.93493	0.884557
CAR 18:0	1.03303	1.2207	2.89973	0.375483	0.684011	0.926427	1.14475	1.48716	0.838454	0.603211
CAR 18:0;O	1.67403	3.06772	3.80565	0.0564604	0.287473	0.99922	1.39712	1.71678	0.512849	0.374031
CAR 18:1	0.546359	0.903578	1.39046	0.304722	0.24645	1.10632	1.05444	1.54703	0.777736	0.514482
CAR 18:1;O	0.571906	0.811651	0.738478	0.0842844	0.137567	0.841428	0.697794	2.13181	0.606821	0.722145
CAR 18:2	0.965949	1.54654	0.995301	0.47049	0.684595	0.835519	0.764473	1.5104	1.10078	0.788831
CAR 18:2;O	1.33529	1.76231	1.00067	0.20198	0.527076	0.891706	0.736845	1.90513	0.7428	0.723519
CAR 18:3	1.25414	0.700732	0.642017	0.148928		1.22249	0.455919	1.4185	0.90193	1.00116
CAR 18:3;O	0.654589	1.11705	1.12004			2.02551	0.236276	2.29894	0.139156	0.300114
CAR 20:0	0.397034	0.315949	2.78471	0.222985	0.419892	0.942921	1.15267	1.49548	0.848621	0.560307
CAR 20:0;O	1.23367	0.394962	4.6014	0.100195	0.252061	1.27309	0.708825	1.33276	1.32653	0.358796
CAR 20:1	0.448454	0.631895	2.96701	0.136094	0.253179	1.20477	1.47717	1.09163	0.850907	0.37552
CAR 20:2	0.47752	0.70978	2.81404	0.108563	0.280317	1.10838	1.23609	1.09456	1.10159	0.459368
CAR 20:4	1.47523	1.61398	1.93591	1.00118	1.10382	0.909267	0.845146	0.854793	1.57308	0.817714
CAR 20:4;O	3.00492	4.72772	6.65342			1.42809	0.723826	1.40497	1.23916	0.203962
CAR 22:0	0.649227	0.159995	1.29008	0.854675	1.34962	0.641731	0.635597	1.44918	1.49537	0.77813
CAR 22:2	0.504145	0.368563	1.82955	0.0326995	0.386644	1.11186	0.867428	0.779773	1.73164	0.509298
CAR 22:4	1.54911	0.400791	4.57646		0.796294	0.534911	1.29894	1.37751	1.02802	0.760615
CAR 22:5	2.01815	1.10858	2.68649	0.831887	1.00349	1.24065	1.68128	1.07147	0.47853	0.52807
CAR 22:6	1.39044	1.70091	1.59159	0.459635	0.900507	0.959499	0.887076	1.09062	1.25153	0.81128
CAR 26:0	0.550215	0.684176	2.70755	0.52974	1.05036	0.27853	1.31695	1.15136	1.43739	0.815765
CAR 2:0	2.42309	1.64237	2.4957	0.152185	0.1232	0.810288	1.37283	2.24264	0.309143	0.265101
CAR 3:0	0.831034	1.32824	0.562057	0.108639	0.209059	0.368382	0.677297	3.181	0.483091	0.290227
CAR 3:1;O2	3.18618	1.37682	0.988963	0.350451	0.767612	1.33774	0.462643	2.6883	0.178829	0.332493
CAR 4:0	0.469489	0.181709	0.849269	0.0572949	0.218636	0.704072	0.859164	2.72808	0.265192	0.443493
CAR 4:0;O	1.90415	0.78827	1.84631	0.0896184	0.32403	0.790997	0.859718	1.96451	0.614487	0.770288
CAR 4:1	1.63233	1.18071	1.66023	0.195731	0.236719	0.726646	0.891882	1.02061	1.12325	1.23762
CAR 4:1;O2	2.66931	2.20911	1.07461	0.436902	0.504191	0.50033	1.0276	2.34439	0.431629	0.696048
CAR 4:2;O2	0.457401	0.651241	1.43784	2.01668	3.06645	0.508547	0.916246	1.43925	1.13589	1.00007
CAR 5:0	0.601944	0.317154	0.986931	0.117397	0.380921	0.713814	0.758573	2.24033	0.600058	0.687227
CAR 5:0;O	0.742631	1.4108	1.32634	0.681207	0.663921	1.01082	0.810694	0.947148	1.23087	1.00047
CAR 5:1	1.34504	1.64052	2.62471	0.342619	0.400035	0.489062	0.517677	0.930926	2.04038	1.02196
CAR 5:1;O2	2.59062	1.30252	2.31049	0.50351	1.23295	0.670625	0.988393	2.33965	0.634998	0.366334
CAR 6:0	0.445353	0.595883	1.35045	0.228449	0.622548	0.811149	1.46224	1.3823	0.705046	0.639262
CAR 6:0;O	2.30125	0.247389	1.49695	0.118235	0.344093	0.602733	0.928493	2.33652	0.517096	0.615162
CAR 6:1	0.752204	0.553365	1.08105	0.284893	0.725392	0.792644	0.697643	0.670796	1.51984	1.31907
CAR 6:2;O2	3.11916	1.88923	1.45655	0.23274	1.07139	0.514909	0.594844	3.06657	0.516065	0.307611
CAR 7:0	0.06044	0.288472	1.10036	0.139395	0.847604	0.307601	1.47133	0.84736	1.58505	0.788654
CAR 8:0	1.01843	0.911109	1.61361	0.570189	0.605868	0.844782	1.38239	2.08794	0.148493	0.536391
CAR 8:0;O	1.53186	1.11606	2.89824	0.139185	0.529915	0.957963	0.747782	1.45003	0.647621	1.19661
CAR 8:1	0.646559	0.711758	1.59225		0.341756	0.798518	0.959116	0.925038	0.813683	1.50364
CAR 8:1;O	1.19826	1.1497	0.664186	0.304505	0.788839	0.552212	0.678352	1.80605	1.28276	0.680628
CAR 9:0	4.33061	1.30172	7.76494				0.902741	0.935566	1.16169
CL 64:0
CL 68:0	5.26743	1.26118	13.0413	2.86122	1.41774	0.425435	0.495517		2.04074	1.03831
CL 68:1
CL 68:2	0.461141	1.76783	0.898409	1.14774	1.13314	0.923399	0.719803	1.21049	0.979774	1.16653
CL 68:3	0.488837	1.57164	0.980685	1.37624	1.26921	1.04061	0.677915	1.20813	0.901888	1.17145
CL 68:4	0.564851	1.1096	1.18218	1.46607	1.09892	1.19277	0.693025	0.96582	0.951435	1.19695
CL 70:0	2.52064	1.19343	3.42252	1.98398	2.08247	1.05687	0.809628	0.772895	1.50111	0.8595
CL 70:1	2.70817	2.00824	2.48915	2.9475	2.58956	0.581675	0.853699	0.93325	1.85751	0.773865
CL 70:3	4.459		3.97543	7.97514	2.38109		0.301959	1.69804
CL 70:4	0.499233	1.47681	1.12672	1.28128	1.18882	1.06235	0.726848	1.13101	0.909799	1.16999
CL 70:5	0.665108	1.21259	1.25664	1.23141	0.998363	1.09456	0.701391	1.05282	0.995136	1.15609
CL 70:6	0.931166	1.11017	1.43962	1.33601	0.985462	1.08346	0.730137	0.99445	1.02916	1.1628
CL 72:0	1.1933	0.918008	2.54036	1.10937	1.407	0.873742	0.93771	1.00001	1.19297	0.995569
CL 72:1	1.22498	1.42424	1.65841	1.66809	1.99271	0.777786	0.787029	1.01323	1.61992	0.802041
CL 72:2	2.13753	3.487	2.71735	3.77583	3.29994	0.335012	0.474326	0.908949	2.50938	0.772329
CL 72:6	0.415435	1.37667	1.05523	0.938432	1.17791	0.98344	0.729048	0.968667	1.11707	1.20178
CL 72:7	1.11537	1.29358	1.47494	1.51919	1.62673	0.872817	0.762544	1.28178	1.0279	1.05496
CL 72:8	1.43534	1.30178	1.66778	1.93946	2.08489	0.800968	0.782605	1.34557	1.04264	1.02821
CL 74:0			2.44029			1.11871			0.88129
CL 74:1	0.515379	1.085	1.33773	1.35033	1.58344	0.814526	0.869909	0.970476	1.4686	0.876484
CL 74:10	1.03182	1.4133	1.76468	1.44646	1.43701	1.10123	0.856512	0.981022	0.965472	1.09576
CL 74:2	0.72413	1.40785	1.29643	1.4375	1.67111	0.732755	0.817533	1.01542	1.5577	0.876596
CL 74:3	2.38342	0.911258	2.30517	1.30016	2.39598	0.999827	1.21081	0.485239	1.71128	0.592853
CL 74:4	2.30798	2.71477	2.51024	1.68624	2.01816	1.03415	1.05358	0.983609	1.22301	0.705654
CL 74:7	1.08451	1.52799	1.63418	2.35838	3.64403	0.970274	0.829922	1.21208	1.18245	0.805276
CL 74:8	0.665621	0.951348	0.893244	1.35729	1.5985	1.0877	0.833228	1.08063	1.09697	0.901482
CL 74:9	0.615242	1.10916	0.884915	0.718252	0.821165	0.986552	0.834919	1.03272	1.07328	1.07253
CL 76:1	0.732994		1.23619	1.04896	1.07085	0.663981	1.19309		1.14293
CL 76:10	0.514778	1.05936	0.924659	0.619899	0.667035	1.20785	0.850133	0.852231	0.989422	1.10036
CL 76:11	0.831233	1.2001	1.28533	1.05052	1.17728	1.20017	0.842519	1.00421	0.858143	1.09496
CL 76:12	0.932432	1.16151	1.31366	1.11513	1.23512	1.11356	0.842923	1.10449	0.862964	1.07606
CL 76:2	0.523548	0.880856	1.37522	1.48261	1.57987	0.782684	0.96371	0.770099	1.64246	0.84105
CL 76:3	0.575564	0.831115	1.30641	1.03138	1.27678	0.825959	0.860552	1.03417	1.43132	0.847995
CL 76:4	0.642236	0.973683	1.17752	1.01681	1.21673	0.834385	0.855888	1.09459	1.38874	0.826394
CL 76:5	0.665273	1.1392	0.781004	1.91881	1.17664	0.781561	0.85319	0.709852	1.56836	1.08704
CL 76:6	1.16279	1.87989	1.65537	1.80035	1.50668	0.796294	1.05759	0.727231	1.48877	0.930116
CL 76:7	1.07929	1.55187	0.940352	0.712401	0.224204	0.97345	0.958017	1.18873	0.969242	0.910565
CL 76:8	0.0171511	11.2229	8.07254		0.0191098	2.3715	2.5802	0.0220524	0.00505929	0.0211893
CL 76:9	0.631337	0.932956	1.19641	0.955879	1.25299	1.03655	0.8835	1.10799	0.985421	0.986544
CL 78:10	4.86052	12.1278	1.05714	0.749329	2.10245	2.016	1.16925	0.809493	0.524541	0.480725
CL 78:12	0.611994	1.01522	0.991428	0.911598	1.08092	1.27939	0.839352	0.961966	0.877342	1.04195
CL 78:13	0.405667	0.945082	0.728805	0.425781	0.458275	1.35913	0.821364	0.878314	0.881057	1.06014
CL 78:14	0.726308	1.38379	1.07735	0.899273	0.672548	1.33705	0.846461	0.717554	0.933769	1.16516
CL 78:4	0.472194	0.397185	1.39839	1.06464	1.36709	0.908245	0.88703	1.04974	1.48738	0.6676
CL 78:5	0.617631	0.990521	1.10876	1.04763	1.12378	0.774119	0.894073	0.93667	1.5021	0.893036
CL 78:6	0.677881	1.06212	1.05264	1.03336	0.99672	0.802783	0.894957	0.911848	1.48382	0.906595
CL 78:8	0.993216	1.64782	1.20906	1.34629	1.36905	0.961746	1.00124	1.02253	1.11306	0.901432
CL 80:8	0.717373	1.53741	1.1007	1.11798	1.11619	0.822858	0.943138	0.892118	1.49783	0.844058
Cer 20:1;O2	1.31173	0.865486	3.46745	1.37214	1.21831	0.813189	0.875552	1.00372	1.50894	0.798602
Cer 31:1;O2		1.93465				0.884592	0.800982	0.580668		1.73376
Cer 32:0;O2	0.729436	0.960929	1.03219	0.743547	0.62493	0.569343	0.689304	0.774427	1.90848	1.05845
Cer 32:0;O3	2.55591		4.59723	1.88907	1.50117			1.16659	0.833411
Cer 32:1;O2	1.40566	0.899406			0.864171	0.647328	1.77809	0.574578
Cer 32:1;O3	1.1703		0.706192	0.503858		0.836581	1.02573	0.359826	2.43812	0.339747
Cer 32:2;O3	1.42895	1.94922	3.37643	1.40175	3.47619	2.20059	0.372905	0.425361	1.00115
Cer 33:0;O2			1.22013	1.04845	1.18765	1.09253	0.90747
Cer 33:1;O2	0.245727	0.856927	0.929504	1.77792	0.930404	0.591464	1.14695	0.581441	1.84106	0.83908
Cer 33:2;O2
Cer 34:0;O	1.31632	0.626417			0.505206	1.38683	0.787091		0.826076
Cer 34:0;O2	0.844846	1.49617	1.41339	1.2339	1.16284	0.700219	0.819112	0.856378	1.69735	0.926944
Cer 34:0;O3	1.252	1.12236	2.40742	1.56852	1.97168	0.980163	1.13947	1.10892	0.988224	0.783223
Cer 34:0;O4	1.79693	0.963565	1.34688	1.85524	1.70464	0.611925	0.842258	1.01522	2.11547	0.415127
Cer 34:1;O	15.7459		115.48	30.5319	3617.24			1
Cer 34:1;O2	0.796546	1.93192	1.8591	1.27502	1.16755	0.980302	1.07151	0.833495	1.2417	0.872991
Cer 34:2;O2	1.25214	1.35254	1.20272	2.34722	1.65162	1.23411	1.09756	0.76199	1.09696	0.809369
Cer 35:0;O2
Cer 35:1;O2		0.802164		1.90408	0.812102	1.11477	0.885225
Cer 35:1;O4				0.0844975					1.45894	0.541056
Cer 36:0;O	0.834874	0.472038				1.1535	1.94835	0.532991	1.01131	0.353852
Cer 36:0;O2	0.998992	1.66458	1.46888	1.34988	1.29624	0.764515	0.8936	1.03001	1.42795	0.88393
Cer 36:0;O3	1.78368	0.841135	2.60293	2.41191	2.40813	1.12468	0.603665	1.57249	0.753109	0.946058
Cer 36:1;O2	0.991932	1.60734	1.25878	1.82515	1.16333	1.0759	1.11218	0.896121	1.02323	0.892561
Cer 36:1;O3	2.87454	0.408039	3.58575	4.04586	5.91682	0.675043	0.265847	2.21653		0.842585
Cer 36:2;O2	1.00433	0.11807	0.808283	0.770866	0.622721	0.531385	0.546359	1.98863		0.93363
Cer 36:2;O3	0.794481	1.04124	1.21246	0.860915	0.789929	0.834422	0.853406	0.906782	1.6301	0.775288
Cer 36:3;O2
Cer 37:1;O2	0.508869	0.812811	0.589896		1.04292	0.470688	1.32981	0.819286		1.38021
Cer 37:1;O4	0.176555	0.423459	0.315198	0.624592	0.404988	1.24033	0.767902	0.330162	1.91344	0.748165
Cer 37:2;O2	0.700176	0.941433	1.42124	0.960335	0.882354	0.835283	0.88508	0.940798	1.55176	0.787079
Cer 37:2;O3	1.45415		1.00784	1.02042		0.596722	1.15336	1.24992
Cer 38:0;O	0.117404	0.563556				0.57118	1.58003	0.829612	1.2745	0.744677
Cer 38:0;O2	0.937484	1.71249	1.42571	1.38815	1.3787	0.753789	0.920155	1.10268	1.37296	0.850417
Cer 38:0;O3	0.711208	0.727408	1.02731	1.02492	1.09044	1.20128	1.06119	1.20641	0.800524	0.730597
Cer 38:0;O4	1.12156	0.336564	0.767197	1.73665	1.49213	1.34271	0.742899	0.896279	1.14865	0.869466
Cer 38:1;O2	0.775154	1.01071	1.19913	1.53029	1.2765	1.17978	1.06011	1.04799	1.01674	0.69538
Cer 38:1;O3	2.45031		0.345982	3.96283	1.4205	0.38334	0.551046	2.34732		0.718289
Cer 38:2;O3	0.752583	0.9718	1.4468	1.22053	2.10004	0.96074	0.890621	0.898393	1.40708	0.843165
Cer 39:0;O2							1
Cer 39:1;O2	0.842426	0.434052	1.40195	5.22207	3.58697	1.13484	0.84872	0.977343	1.43599	0.603107
Cer 39:1;O3				0.131375				1
Cer 40:0;O	0.306617	0.268453	0.288113	0.240616	0.980126	1.17254	0.909908	0.587465	1.54953	0.780549
Cer 40:0;O2	1.24897	2.14312	1.80707	2.6098	3.26115	0.758423	0.994463	0.875785	1.62734	0.743985
Cer 40:0;O3	0.704313	0.805538	1.39084	1.80798	1.92687	1.31689	1.0518	1.02685	0.920953	0.683505
Cer 40:1;O						1.54321	1.18907	0.621357	1.04548	0.600887
Cer 40:1;O2	1.02324	1.19366	1.77797	3.5231	3.21359	1.17892	0.897673	1.09401	1.26103	0.568359
Cer 40:1;O3	1.14397	0.564767	1.69564	3.83901	0.69491	0.401775	0.00286922	3.08296	0.280705	1.23169
Cer 40:2;O2	0.749468	0.74097	1.08311	2.96728	2.24751	1.32866	0.854301	0.840097	1.311	0.665948
Cer 41:0;O2		1.11078	6.01488e-05	1.30525	3.28475		0.691202	1.63726	1.07893	0.592609
Cer 41:0;O3	0.596293	0.696179	1.31505	1.24854	1.32173	1.26479	1.10214	0.926319	0.911445	0.79531
Cer 41:1;O2	0.839524	1.24928	1.44561	2.47649	2.02877	0.874499	1.096	0.889556	1.3234	0.816546
Cer 42:0;O							0.324862	0.290982	1.2037	2.18046
Cer 42:0;O2	1.59185	9.40298	2.5603	4.16586	8.31187	0.0494876	0.802393	1.44418	1.6354	1.06854
Cer 42:0;O3	0.755965	0.84376	1.84077	1.55745	1.67195	1.28073	1.12655	0.968046	0.861159	0.763516
Cer 42:0;O4	1.40996	0.281404	0.68158	0.838806	1.04591	0.611481	1.35033	1.67395	0.872599	0.491649
Cer 42:1;O	0.171382	0.702815	0.0938476			0.75993	0.801453		1.61657	0.822049
Cer 42:1;O2	1.12009	1.87191	2.06434	3.0015	2.50541	0.889802	0.979967	0.945101	1.40913	0.775996
Cer 42:1;O3	0.917191	0.989686	2.33125	1.09577	1.21454	1.21816	1.05931	0.873063	1.05521	0.794256
Cer 42:1;O4	1.20045	0.646765	1.26665	1.13206	1.36401	0.832616	1.1319	1.23097	1.04472	0.759787
Cer 42:2;O	1.08044	1.49846	1.93544	3.24981	2.63637	0.921608	0.9783	0.904436	1.35481	0.840844
Cer 42:2;O2	0.986506	1.44014	1.56112	1.40985	1.20051	1.11678	0.93641	0.723806	1.4317	0.791301
Cer 42:2;O3	1.71772	0.92725	4.25636	1.58268	1.83901	1.00927	1.02131	1.26768	0.819261	0.882488
Cer 43:0;O3	2.08424	1.37642	2.19673	14.4522	10.2128	0.606022	0.764241	1.62974
Cer 43:1;O2		1.58145	0.00217669	1.88938	2.5222	1.50747	1.28289	0.299115	1.43763	0.472886
Cer 43:2;O2	0.414998				0.591143	1
Cer 44:2;O			1.56532					0.86936		1.13064
Cer 45:0;O3
Cer 45:1;O4
Cer 47:1;O4
Cer 49:1;O4
Cer 50:2;O3		0.169187		0.108217		1.97229	0.760707		0.587759	0.67924
Cer 52:2;O3		0.608787	0.447015	0.149354	0.289383	1.52006	1.08209	0.138628	1.6545	0.604721
Cer 54:0;O4	0.615957	2.20288	0.720189	2.53255	1.14216	0.57559	0.602415	0.859102	1.79088	1.17201
CerP 26:1;O2	0.514717	1.55029	1.48806	1.14593	1.12876	1.12055	0.980813	0.73974	1.41694	0.741957
CerP 30:1;O2
CerP 32:1;O2	1.27116		4.84382		1.40881					1
CerP 34:1;O3	2.35137	0.831079	7.06317		1.50779	0.615953	0.803136	1.49806	1.277	0.805849
CerP 40:1;O2	1.90942	2.10102	6.85179	0.972369	1.35545	1.01567	0.981278	1.07965	1.10141	0.821991
CerP 42:1;O2	1.0266	1.56879	2.2118	0.4872	0.473479	1.08902	1.15838	1.16006	0.521483	1.07105
CoA 14:1	0.188999	1.82824	2.21699		0.0460004	1.03555	1.24644	1.47839		0.239622
CoA 16:1;O			1.24634	1.22048	2.27301	0.403477	0.190886	0.967667	2.44582	0.992151
CoA 3:1	1.26905	5.2406	1.40775			1.32989	1.71995	0.417344		0.532823
CoA 5:0	1.20336	1.40829	2.55196	1.55039	2.02369	1.5022	1.16481	0.819712	0.777437	0.735839
CoA 5:0;O	1.37726	2.18562	4.87278			1.63013	1.57415	1.01593	0.169433	0.610345
CoA 5:1;O	3.52298	4.20208	6.37506	0.343018	0.159931	1.31634	1.60877	1.03696	0.328639	0.709288
CoA 6:1;O	1.17963	1.40799	2.03855	1.33219	1.96961	1.23152	0.910246	0.806862	0.976357	1.07501
CoA 6:2;O2	0.846448				0.501229	0.749537	1.24691		1.00355
CoA 8:1;O	0.444569	0.859724	0.556177	1.52155	1.31998	0.823304	0.619981	0.449586	2.09241	1.01472
FA 12:0	1.27019	1.29625	1.90544	1.56192	1.94937	0.993884	0.774346	0.705709	1.60168	0.924386
FA 14:0	0.700127	0.574135	1.15948	2.00304	1.12143	0.713313	0.560713	0.43191	2.16566	1.1284
FA 16:0	0.805658	0.966478	1.34932	1.96183	1.63392	0.782604	0.658951	0.62007	2.08161	0.856763
FA 16:1	0.452886	0.590804	0.851896	1.32965	0.693621	0.776368	0.540996	0.411099	2.15669	1.11485
FA 17:0	0.914373	0.765497	1.41494	2.27996	2.32252	0.588973	0.654554	0.750526	2.06301	0.942935
FA 18:1	0.651261	0.696439	1.0917	1.66287	1.24342	0.670986	0.574121	0.479027	2.38861	0.887259
FA 18:2	1.82248	1.61223	2.97851	4.78744	4.28774	0.718854	1.08995	1.26933	1.27461	0.647258
FA 18:3	1.14106	0.854168	1.7964	3.68167	2.7054	0.603953	0.711324	0.787933	1.78514	1.11165
FA 20:0	0.889364	0.568004	1.71078	3.7974	3.77691	0.631371	0.477892	0.684591	2.72526	0.480885
FA 20:1	0.601313	0.51174	1.10251	1.83346	1.36416	0.711944	0.464276	0.391847	2.71323	0.718704
FA 20:2	0.788066	0.686493	1.39499	2.38162	1.84813	0.738459	0.575136	0.50857	2.28022	0.89761
FA 20:3	0.747021	0.393093	1.22209	1.66657	1.64682	0.67661	0.242601	0.3515	2.73817	0.991123
FA 20:4	0.89115	1.02783	1.63806	2.49823	1.78723	0.819199	0.89258	0.682347	1.7733	0.83257
FA 20:5	0.771003	0.919387	1.1742	2.66104	1.75493	0.712879	0.569753	0.863005	1.72187	1.1325
FA 22:0	1.47581	0.711406	2.24409	4.92578	4.03025	0.662787	0.485473	1.23042	1.98063	0.640687
FA 22:1	0.834418	0.426471	1.71307	4.00278	2.83474	0.748428	0.437819	0.592986	2.64375	0.577019
FA 22:4	1.19105	0.987399	2.47273	2.86158	1.92169	1.02795	0.795247	0.577077	1.67658	0.923141
FA 22:5	1.02131	0.785033	2.10825	3.6189	2.60125	0.951152	0.851072	0.635581	1.64307	0.919127
FA 22:6	0.89555	0.951942	1.33521	2.38145	1.95152	0.937162	0.759063	0.738812	1.64652	0.918445
FA 24:0	2.47161	0.930979	3.68569	5.10034	3.60326	0.471148	0.547286	1.36751	2.07703	0.537028
FA 24:1	1.52951	0.873346	2.54049	2.35835	1.79921	0.566026	0.601891	0.729386	2.32822	0.774474
FA 8:1;O2	0.896187	0.55993	1.22132	1.05361	1.26843	1.07206	0.932626	1.1554	0.806339	1.03357
Hex2Cer 32:0;O2	0.697979	1.61199	1.26393	1.0379	1.05392	0.981302	0.953952	0.785684	1.46167	0.81739
Hex2Cer 34:0;O2	0.0014734	1.32458	0.0713144	5.35415	4.75224	0.0842962	0.00194535	1.15616	2.7576
Hex2Cer 34:1;O2	0.970818	1.52521	4.45255	1.9728	1.98861	0.630937	0.816181	0.162572	2.34104	1.04927
Hex2Cer 36:0;O2	1.00663	2.58555	1.62391	1.10197		0.68392	0.764751	1.55133
Hex2Cer 36:1;O2	1.1878		2.52448			1.29728	1.09505	0.60767
Hex2Cer 40:1;O2	0.181329	0.630269	1.92591	0.669514	0.243447	0.165735	0.413711	0.0927138	3.74394	0.583904
Hex2Cer 42:2;O2	0.972398	1.24171	2.72159	0.902304	0.484698	0.274042	0.735833	0.42201	2.67408	0.89404
HexCer 32:1;O2	0.835952		5.66559	0.555587	0.238473	0.960735		0.933802		1.10546
HexCer 33:1;O2	1.56038	2.04675	7.12215	1.4587	1.51541	0.980307	0.917743	1.05288	0.997343	1.05173
HexCer 33:2;O2	0.881142	0.740712	1.95425	1.2068	1.35492	1.0142	1.25739	0.99392	0.91127	0.823215
HexCer 34:0;O2	2.78692	3.05996	6.90445	1.41452	0.821263	0.714091	0.89472	0.808085	1.76135	0.821756
HexCer 34:0;O3	1.39019	1.12627	2.38584	1.54661	2.04933	1.02042	1.10923	1.09419	0.957947	0.818215
HexCer 34:1;O2	1.75318	1.91955	6.09929	0.965486	1.25104	0.98756	0.947526	0.983622	1.15369	0.927598
HexCer 34:1;O3	1.39287	1.00245	1.77366	1.30547	1.49121	0.870969	1.12595	1.09899	0.948925	0.955167
HexCer 34:1;O4	0.992412	1.06376	1.73437	0.878605	1.12519	1.09495	1.10559	1.16521	0.620728	1.01352
HexCer 34:2;O2	1.22945	1.03646	1.71047	1.28484	1.5952	0.982721	1.14046	1.0332	0.865017	0.978593
HexCer 35:1;O2	2.64226	1.89053	7.8252	1.45666	2.01823	0.955039	1.06486	1.43637	0.409098	1.13463
HexCer 35:2;O3		4.10025	2.1553	0.861481	0.531132		0.301483		2.36137	0.337145
HexCer 36:1;O	1.33014	1.05597	2.81984	1.12836	1.11861	0.767822	0.891723	1.63099	0.791054	0.918412
HexCer 36:1;O2	0.958786	1.6321	1.99388	0.556833	0.641955	0.963975	1.06147	1.14686	0.734769	1.09292
HexCer 36:2;O2	0.887341	0.558086	0.846038	0.841037	0.62725	0.687906	0.818566	1.79924	0.721675	0.972609
HexCer 37:1;O2	0.698547	1.15878	1.30077	0.759916	0.846487	0.997115	0.84225	1.30535	0.936694	0.918596
HexCer 37:1;O3	0.961393	1.76663	1.36549	1.87981	1.51498	0.897682	0.823648	0.84309	1.49906	0.936523
HexCer 38:0;O2	0.207869	5.95955	0.504194	0.117204			1.36454	0.397581	1.14731	1.09057
HexCer 38:0;O3	0.674006	0.792088	1.05607	0.997861	1.11915	1.28531	1.07939	1.12467	0.776536	0.73409
HexCer 38:1;O2	0.745944	0.948216	1.15787	0.613989	0.735456	1.06496	0.863512	1.32454	0.939417	0.807572
HexCer 38:1;O3	0.876363	0.205869	0.350284	0.48808	0.45026	0.588923	0.405779	2.35821		0.647084
HexCer 38:1;O4	0.996473	1.18881	1.86537	2.17134	2.64281	1.04523	0.94246	1.1374	1.33086	0.544043
HexCer 38:2;O2	0.918759	0.516898	0.512286	0.67319	0.383954	0.702364	0.682631	2.12271	0.663721	0.828574
HexCer 39:1;O3	0.721936	1.5082	0.930919	1.11923	0.977609	0.852493	0.756603	0.75018	1.68739	0.953332
HexCer 39:2;O3	0.347008	0.293607	0.283815	0.449137	0.417902	0.57503	0.917956	0.204639	1.87549	1.42688
HexCer 40:0;O2	0.687434	0.00609417			0.191196			1
HexCer 40:1;O2	0.975793	0.943245	2.23072	1.57156	1.71512	1.13144	0.811569	1.22809	1.09642	0.732489
HexCer 40:1;O3	0.688305	0.574007	0.723243	0.777544	0.504358	0.925534	0.741814	1.54008	0.848554	0.944015
HexCer 40:1;O4	1.01214	1.22575	3.31236	5.4062	5.44183	0.670445	1.45016	1.24139	0.995961	0.642051
HexCer 40:2;O2	0.834769	0.507484	0.52027	0.513147	0.294744	0.627419	0.579981	1.85817	1.09516	0.839274
HexCer 41:1;O2	0.890171	0.985334	2.61647	1.0738	1.22542	0.950897	0.900041	1.14843	1.08952	0.91112
HexCer 41:2;O2	0.895577	0.54948	0.608863	0.533487	0.26576	0.615318	0.63743	1.95453	0.901628	0.891094
HexCer 42:1;O2	1.66074	1.24042	4.94284	1.48211	1.4604	0.988038	0.868747	1.19102	1.1059	0.846297
HexCer 42:1;O3	0.955652	0.925165	2.14995	1.01369	1.10669	1.19156	1.03045	0.923088	0.962691	0.892215
HexCer 42:2;O2	1.67841	1.19952	4.86674	0.818765	0.78514	1.06825	0.8201	1.00348	1.19352	0.914647
HexCer 43:2;O3
HexCer 43:2;O5		28.6855		1.62117		1
HexCer 43:3;O5	0.243554	0.710368	0.448862	0.356339	0.355256	0.88732	0.78015	0.354824	1.91752	1.06019
LPA 15:0	0.402813	1.33833	0.615526	0.836375	0.717642	0.994996	1.0492	0.828553	1.12435	1.00291
LPA 15:1	1.21348	2.80999	2.20614	0.964436	0.794227	0.402549	0.762522	0.111998	2.79387	0.929064
LPA 16:0	0.469966	1.42073	0.730556	0.993306	0.767814	0.92609	0.806623	0.671786	1.578	1.0175
LPA 16:1	0.787966	1.82589	0.904121	0.161066	0.0646637	1.4713	0.940438	1.43816	0.652374	0.497724
LPA 17:0	0.690893	0.458518	3.8077	0.452438		0.750073	0.925383		1.65482	0.669719
LPA 18:0	0.138744	0.512755	0.172169		1.14525	1.26499	1.0226	0.665246	1.04717
LPA 18:1	0.393311	0.389389	0.634922	0.0683329	0.267885	1.42135	1.03797	1.60724	0.496486	0.436945
LPA 18:2	0.853737	0.814517	0.915706	0.319052	0.639568	1.25914	0.753041	1.88246	0.512492	0.592868
LPA 19:0
LPA 19:1
LPA 19:3					2.87038			1.29982		0.700178
LPA 20:0		0.396055	0.187149		1.81867	0.952428	1.06199	0.0753409	1.91024
LPA 20:1	0.185262	0.766134	0.263628		1.44296	1.23242	1.37127	0.540991	0.855317
LPA 20:2	0.0535282	0.124017	0.607922		2.21007	1.49686	1.22997	0.700715	0.572452
LPA 20:3	0.489358	0.0590653	0.0691788	3.40849	7.93093	1.04439	0.143868	1.50875	1.61803	0.684967
LPA 21:0	1.34016	0.888876			2.39407	1.31668	0.6791	0.731177	1.50005	0.773001
LPA 22:0
LPA 22:1
LPA 22:2
LPA 22:4		0.476831	0.39499		1.46249	1.3833	1.10346	0.537956	0.975281
LPA O-16:1	1.29033	1.24307	1.40613	1.31973	0.968932	0.777404	0.685134	0.644223	1.85501	1.03823
LPA O-18:0
LPA O-20:0
LPA O-20:1
LPA O-20:4	0.0699701	0.0662687	0.024071	0.278935	1.09285	0.121565	0.0609839	0.580958	3.89971	0.336781
LPC 10:0	4.53947		3.98934	15.4626	9.94832	0.712692		1.28731
LPC 11:0				4.08347	0.762204				1
LPC 13:0	0.684928	1.65296	1.44605	2.13905	1.53126	0.71885	0.930281	0.616644	2.1429	0.59133
LPC 14:0	0.683194	1.03923	1.8858	3.18395	1.87562	0.876783	0.957113	0.469621	1.80869	0.887797
LPC 14:1	0.47339	0.555183	1.14768	2.29274	1.36564	0.643764	0.723356	0.530882	2.29695	0.805052
LPC 15:0	0.476017	1.32117	1.14705	1.61894	1.14706	0.734089	0.965427	0.634888	2.05108	0.61452
LPC 15:1	0.447175	0.818888	0.961799	1.77066	1.2909	0.745773	0.768809	0.549565	2.26258	0.673269
LPC 16:0	0.610288	1.18144	1.43565	1.51196	1.2728	0.924287	1.05521	0.766416	1.49807	0.75602
LPC 16:1	0.537635	0.709696	1.3007	2.73119	1.26674	0.914029	0.736415	0.440466	2.23773	0.671365
LPC 17:0	0.553343	0.941495	1.29829	1.5873	1.52626	0.872595	1.00489	0.798532	1.50332	0.82067
LPC 17:1	0.451199	0.71937	1.41876	2.41962	1.47655	0.939012	1.00057	0.463443	1.78184	0.815135
LPC 17:2	0.481814	0.636832	1.24233	2.43088	1.54708	0.713591	0.657311	0.474855	2.49425	0.659995
LPC 18:0	0.502693	1.42343	1.11878	1.09964	0.985251	1.01474	1.02889	0.763872	1.42008	0.772414
LPC 18:2	0.528583	0.838689	1.24981	2.46077	2.04442	0.587671	0.59594	0.538734	2.3117	0.965956
LPC 18:3	0.752198	1.38193	1.57091	2.46233	1.65736	0.787604	0.950854	0.604282	1.73498	0.922277
LPC 18:4	0.691182	0.393867	1.29398	2.80994	1.23401	1.04253	1.06607	0.192959	2.09787	0.600569
LPC 19:0	0.457486	1.03192	1.21978	1.63315	1.49019	0.859241	0.86831	0.621431	1.89117	0.75985
LPC 19:1	0.332505	0.677401	1.25926	1.32052	0.89049	1.06687	0.883634	0.409101	1.86105	0.779342
LPC 19:3	0.712824	1.21761	3.28757	3.78497	2.93482	0.784778	0.0871627	0.753842	2.27226	1.10196
LPC 20:0	0.556468	0.744702	1.80935	3.06923	2.47052	1.02316	0.800668	0.713115	1.87974	0.583316
LPC 20:1	0.401017	0.609179	1.26701	1.46227	0.982453	1.12997	0.76736	0.448625	2.0345	0.619546
LPC 20:2	0.557745	0.758136	1.57779	1.92021	1.56589	0.886008	0.757808	0.4953	2.04726	0.813629
LPC 20:3	0.288436	0.725822	0.610304	0.800258	0.735924	0.601658	0.583602	0.369301	2.62022	0.825217
LPC 20:4	0.568809	0.660698	1.31772	1.78348	1.39129	0.879788	0.793725	0.551534	1.87332	0.901628
LPC 20:5	0.48611	1.28409	1.16254	2.51567	1.80234	0.590036	0.678303	0.436598	2.15242	1.14264
LPC 21:0	0.672547	0.693348	1.45234	1.59598	1.79042	0.818916	0.777353	0.7448	1.96129	0.697643
LPC 21:4	0.664638	0.436382	0.435459	0.289976	0.695712	0.499342	0.446168	1.05376	2.42283	0.577903
LPC 22:0	1.10984	0.875944	1.97503	1.71615	1.64298	0.954966	0.948706	0.986818	1.27552	0.833989
LPC 22:1	1.0299	0.840405	3.52317	1.76056	1.43584	1.11349	0.764388	0.768881	1.62797	0.72527
LPC 22:2	1.56584	1.36975	6.60626	1.99787	2.39808	1.04233	0.982332	0.589781	1.83589	0.549671
LPC 22:4	0.698713	0.985431	2.90898	2.17153	1.87489	0.90623	0.87189	0.475338	1.72123	1.02531
LPC 22:5	0.597394	0.649193	2.01947	2.37199	2.01876	0.934302	0.883124	0.513503	1.76402	0.905049
LPC 22:6	0.637906	0.878787	1.31446	2.28669	1.78946	0.680378	0.691764	0.584052	2.14482	0.898982
LPC 24:0	1.14479	0.948027	2.22166	1.02634	1.27031	0.933707	1.03229	0.937886	1.19688	0.899237
LPC 24:1	1.26535	1.08132	3.45836	1.02435	1.02897	0.986534	0.942379	0.924538	1.35853	0.788023
LPC 26:0	1.53589	1.58288	4.2231	0.826414	0.929917	0.988038	0.846023	0.913372	1.49038	0.762183
LPC 2:0	0.69965	1.26112	1.84849	1.40732	1.37944	1.41114	0.914735	1.12827	0.669588	0.876267
LPC 3:0	0.647857	0.538615	2.0947	0.277565	0.259948	0.728054	0.885698	0.580278	1.5089	1.29707
LPC O-14:0	2.37582	2.04287	9.00588	3.4852	2.39277	1.24807	1.48975	0.74001	0.925913	0.596262
LPC O-14:1	2.22956	1.09909	7.51534	1.48547	1.18781	0.429912	0.878703	0.267697	2.57473	0.848958
LPC O-15:0	1.00446	0.696538	1.98687	1.34873	1.77261	0.605068	0.785215	0.774223	1.90457	0.930922
LPC O-15:1	2.02908	1.01677	6.9224	1.91931	1.28039	0.699887	0.965687	0.690849	1.73805	0.905531
LPC O-16:0	2.17869	1.56207	6.42851	1.51675	1.19788	0.930891	0.944009	0.887687	1.49067	0.746741
LPC O-16:1	1.31111	0.940469	2.97199	1.8409	1.34733	1.04521	1.10361	1.01296	1.272	0.566228
LPC O-17:0	0.824644	0.537107	0.805538	0.944271	1.17618	0.466578	0.71543	0.875528	2.16843	0.774036
LPC O-17:0;O	1.4291	0.71775	2.64301	1.11404	1.63915	0.597039	0.790304	0.811115	2.05314	0.748403
LPC O-17:1	1.18641	0.90155	3.00844	1.40762	1.44841	0.589239	1.06763	0.719913	1.73271	0.890513
LPC O-18:0	2.04731	1.29835	5.9569	1.65841	1.72111	0.952944	1.014	0.851732	1.42792	0.753402
LPC O-18:1	2.40957	1.8235	7.54308	1.13034	0.998021	0.867806	0.963581	0.748071	1.66956	0.750985
LPC O-19:0	0.556267	1.8652	1.73536	1.11675	1.35832	0.721448	1.5626	0.746615	1.57374	0.395599
LPC O-19:2	0.793309	1.07187	2.25814	4.46547	3.45475	0.708047	0.907624	0.665847	2.2856	0.432881
LPC O-20:0	1.58485	1.06649	2.93176	1.55726	2.47245	0.579316	0.848736	0.87144	1.64462	1.05589
LPC O-20:1	3.96722	3.41327e-05	7.1757	3.25513	5.88341	1.11864	0.0168417	2.4191		0.445426
LPE 14:1	2.82524	6.62217	2.35904	3.81623	15.2697	1.09409	0.769976	2.80597	0.232134	0.0978311
LPE 16:1	0.624549	0.750489	1.07068	3.81431	1.33351	0.554034	0.624972	0.449273	2.70395	0.667767
LPE 18:2	0.656611	0.941624	1.24161	3.37985	2.72733	0.436729	0.529951	0.584784	2.67696	0.771573
LPE 18:3	0.871264	0.962967	1.75622	8.5519	4.98364	0.115851	0.522501	0.371017	3.1367	0.853933
LPE 18:4		0.0564031	4.54542	1.29417	0.0935754			1.96835		0.0316457
LPE 20:3	0.424823	0.681224	0.904686	1.51319	1.48339	0.454323	0.614926	0.527684	2.64506	0.758006
LPE 20:4	0.677971	0.837093	1.30239	2.09466	1.65677	0.581249	0.713329	0.575139	2.34829	0.781989
LPE 22:4	0.598419	0.760796	1.56605	1.82548	1.30137	0.826588	0.841194	0.538114	1.90748	0.886624
LPE 22:5	0.770256	0.976231	2.55937	3.42044	2.32191	0.697679	0.997537	0.459112	1.95349	0.892184
LPE 22:6	0.632737	1.10332	1.17451	2.51743	1.82108	0.560322	0.74326	0.556401	2.4152	0.724815
LPE 24:6	0.625249	1.00376	1.14262	2.20464	1.5636	0.614303	0.730278	0.5366	2.28104	0.837776
LPE O-15:0;O
LPE O-16:0
LPE O-16:1	1.79403	0.777053	6.32497	1.66663	0.702704	0.663063	0.703218	0.53587	2.42829	0.669561
LPE O-22:0;O	0.981031	2.80865	8.87545	1.45076	5.10367	0.858987	1.76479		0.979656	0.396569
LPE O-26:1;O	1.73419	0.805555	2.74378	0.372143	1.0991	1.30983	1.11226	1.03954	0.852612	0.685758
LPG 15:0	0.0336109	2.17045	4.18228	2.9	1.37758	0.333054	0.933732		2.43019	0.303021
LPG 16:0	0.627257	0.95443	1.24189	1.46301	1.1133	0.815004	0.896325	0.584181	1.97134	0.733148
LPG 16:1	0.511299	0.74066	1.15863	0.478086	0.603277	0.747294	0.821173	0.622399	1.67999	1.12915
LPG 17:0		0.780095							1
LPG 17:1	0.748472	0.820054	2.07006	0.845528	0.964862	0.809308	0.974976	0.64123	1.30342	1.27106
LPG 18:0	0.565572	1.027	1.22265	1.84265	2.08781	0.992765	0.903961	0.788025	1.52765	0.787601
LPG 18:1	0.814289	0.998156	2.38568	0.901891	1.09381	0.751848	0.871213	0.623566	1.74596	1.00741
LPG 18:2	0.969885	1.15573	2.35379	1.15503	1.66619	0.706449	0.973364	0.836029	1.49248	0.991679
LPG 18:3	0.785758	1.06686	1.57655	0.783195	1.53203	0.55263	0.895408	0.944304	1.44913	1.15852
LPG 19:0			2.75664e-05	6.93809	8.63137	0.448889	0.382954	0.449906	3.22136	0.496894
LPG 19:1	1.10497	0.749541	3.85549	1.78285	1.68811	0.798951	0.889688	0.494346	1.76	1.05702
LPG 20:1	0.96512	0.818018	3.33591	1.47543	1.84042	0.914728	0.840965	0.577219	1.78776	0.879323
LPG 20:2	1.09366	0.989452	3.92444	1.86683	1.9919	0.806844	0.847084	0.600598	1.69567	1.0498
LPG 20:3	0.695523	0.894072	2.45125	0.817843	1.16718	0.742023	1.03596	0.722417	1.4308	1.0688
LPG 20:4	0.843231	1.00863	2.30482	0.588538	1.05737	0.962797	1.06504	0.889898	1.01956	1.0627
LPG 20:5	0.478973	1.22988	1.29023	0.172241	0.510044	0.816759	1.10128	0.99061	1.03328	1.05807
LPG 22:1	0.788511	0.421367	3.04346	4.19542	2.96446	0.783144	0.545096	0.273431	3.03172	0.366609
LPG 22:2	0.856998	1.86087	8.39495	1.36973	3.47026	1.56652	1.04441	0.214649	0.97429	1.20013
LPG 22:4	1.36919	1.43703	5.48609	1.3074	1.90483	1.11798	1.01851	0.822335	1.02387	1.01729
LPG 22:6	0.7515	0.998218	1.0004	0.281067	1.02856	0.98825	1.0425	1.02529	0.980668	0.963287
LPI 16:0	1.01845	2.21993	1.69914	1.68668	2.53944	0.751142	0.520694	1.00329	1.58244	1.14244
LPI 16:1	0.759468	0.85852	1.54106	2.54991	3.50594	0.791041	0.677174	0.669363	1.65569	1.20673
LPI 17:0	0.938924	1.49928	1.4939	2.01519	2.99431	0.547431	0.489695	0.909478	1.90557	1.14782
LPI 17:2	0.256676	6.19145		14.8381	4.10688	0.3463	0.404437		1.617	1.63226
LPI 18:0	0.939889	1.39696	1.57654	1.82125	2.29986	0.598897	0.536286	0.919729	1.9264	1.01868
LPI 18:1	0.763177	0.692425	1.10012	1.16476	1.55292	0.920138	0.512393	0.787045	1.80606	0.974363
LPI 18:2	0.551844	1.36368	1.92787	3.04861	3.51882	1.00161	0.65726	0.510175	1.66697	1.16399
LPI 18:3		0.658041	0.450609	0.552224	3.18901	2.31495	0.17125			0.513802
LPI 19:0	0.520815	1.02954	1.22428	2.08507	2.18765	0.697302	0.837454	0.451215	1.8786	1.13542
LPI 20:0	0.611011	1.01822	1.15758	2.22159	1.62284	0.629022	0.739383	0.527022	2.24117	0.8634
LPI 20:1	0.574673	1.49389	0.818358	1.21232	1.08872	0.849116	0.947493	0.61905	1.75604	0.828301
LPI 20:3	0.138636	0.218402	0.477966	0.712406	0.694389	0.781241	0.555444	0.438089	2.10066	1.12457
LPI 20:4	0.639659	1.03471	1.34465	1.56905	1.90485	0.965906	0.723348	0.669506	1.6097	1.03154
LPI 22:2	0.416238	5.59809	1.87814	22.5335	11.9199	1.24915	0.956926	0.326106	1.10765	1.36017
LPI 22:4	0.491218	0.51106	1.75702	1.00219	1.15904	1.28682	0.649108	0.473772	1.4113	1.179
LPI 22:6	0.702251	1.15406	1.85831	1.96122	2.35503	1.23809	0.705815	0.603723	1.42236	1.03002
LPS 16:0	1.26375	1.49247	1.64153	2.38567	2.23328	0.773794	0.685441	0.866171	1.71995	0.954643
LPS 17:0	0.41076	2.07962	3.00771	1.10285	3.30575	0.743168	1.03998	0.84064	1.53932	0.836893
LPS 18:0	1.20345	1.75661	1.56908	1.91406	1.7082	0.749118	0.763944	0.920551	1.57328	0.993111
LPS 18:1	1.17698	0.97287	2.40332	2.3651	1.49893	0.696189	0.654948	0.571975	2.05755	1.01934
LPS 18:2	1.52481	0.614331	4.82496	3.7352	3.67902	0.54859	0.667393	0.290803	2.29698	1.19624
LPS 20:0	0.455346	0.687016	1.16742	2.48878	1.07161	0.694577	0.700469	0.359377	2.43649	0.80909
LPS 20:1	0.292694		0.5989	2.11521	1.10627		0.211633	0.234961	3.40457	0.148837
LPS 20:3	0.754863	0.744263	1.79684	2.12846	2.22981	0.587981	0.630945	0.533231	2.06447	1.18337
LPS 20:4	0.705381	0.957963	1.60308	2.1831	1.9334	0.868446	0.747345	0.492391	1.75814	1.13368
LPS 21:0	0.387279	0.756045	1.29337	1.98414	1.74462	0.876357	0.848354	0.330069	1.90114	1.04408
LPS 22:0	0.481334	0.802976	1.41717	1.94492	1.44794	0.766295	0.771826	0.412445	2.13478	0.914654
LPS 22:1	0.526052	1.0777	1.24246	2.52754	1.96992	0.568376	0.635087	0.404344	2.3905	1.0017
LPS 22:2	0.61293	0.862801	1.78599	4.71423	2.79018	0.491973	0.634419	0.373444	2.26109	1.23908
LPS 22:4	1.40368	0.679528	4.55083	2.73981	2.64585	0.641195	0.640057	0.544064	1.87017	1.30451
LPS 22:6	0.789508	0.786287	1.52207	2.4453	3.33296	0.728706	0.682173	0.68429	1.74491	1.15993
LPS O-16:0;O	0.0148688	0.166489	0.224738	0.0962131	1.99142	0.268718	0.260005	1.15221	3.05745	0.26162
LPS O-19:0;O	0.438817	1.23571	1.35759	1.50314	1.55507	1.04668	1.02026	0.444807	1.49273	0.995522
LPS O-20:0	1.11409	0.853023	2.33343	1.74484	0.943925	1.20925	1.25743	0.791209	1.2874	0.454718
LPS O-20:0;O	0.509631	1.35616	1.38633	1.48343	1.18314	0.921001	1.0602	0.536903	1.64212	0.839777
LPS O-21:0;O	0.292498	1.49294	1.1832	1.2653	1.41974	1.16669	1.14955	0.433076	1.11712	1.13357
LPS O-22:0;O	0.356974	1.65124	1.19855	1.18312	1.03886	1.09248	1.1881	0.513909	1.25286	0.952654
LPS O-23:0;O	0.368696	1.27994	1.32139	1.83753	1.61412	0.975393	0.988632	0.442062	1.64884	0.945069
LPS O-24:0;O	0.545009	0.923934	1.92549	3.02736	2.33502	1.08018	0.927606	0.584192	1.79256	0.615468
LPS O-24:1;O	0.343759	0.69727	1.34182	1.41249	0.856079	1.20279	0.843836	0.340205	1.90007	0.713093
LPS O-25:0;O	1.26775	1.44877	2.68734	2.56276	2.16443	1.2079	1.12756	0.716748	1.42507	0.522722
LPS O-26:1;O	0.984668	1.02431	3.32001	1.68371	1.30039	1.04164	0.918704	0.525472	1.80647	0.707717
LSM 18:1;O2	1.04197	1.30946	1.16886	0.366743	0.724204	0.686374	1.2611	1.13633	0.752384	1.16381
MG 17:0	1.07095	1.94139	2.03004			1.06783	0.347262	1.21125	1.83723	0.536422
MG 18:1	0.602985	0.846039	1.56297	0.925249	0.751818	1.03617	0.778212	2.05979	0.407124	0.718703
MG 18:2	0.144969	0.227837	0.358654	1.24835	0.739808	0.399943	0.361866	0.217692	3.25307	0.767427
MG 18:4;O	0.329261	1.90916	0.343656	0.132593	0.23873	0.972073	0.966614	1.3343	1.15825	0.568756
MG 22:5	0.638097	0.375415	0.656004	1.81394	2.1385	0.616105	0.350123	0.504652	2.46747	1.06165
MG 22:6				5.44721	3.18822	1.25695			1.37805	0.364997
MG O-14:0;O	2.49901	1.51657	2.2473	5.94399	2.67418	0.909531	1.08414	0.66758	1.34698	0.991766
MG O-14:1;O	0.299339	2.28591	0.215619	0.0945781	3.9965e-06	0.84898	0.231034	1.91999
MG O-15:1;O	0.725889	1.03038	2.58329	0.514236	0.752448	0.886043	0.975692	1.03818	1.43377	0.666315
MG O-23:1;O	0.392884			0.925571	1.72044			1
NAGly 16:0	1.58609	1.30789	4.03915	4.19233	1.6213	1.17259	0.773499	0.746507	1.88005	0.427359
NAGly 20:4	2.14806	1.6242	4.54083	6.22845	2.69986	1.15978	0.825904	0.97923	1.36472	0.670365
Octanedioylcarnitine	1.18171	0.606418	1.19229	0.221322	0.5047	1.01349	1.05332	1.31823	0.933664	0.681295
PA 20:0	0.18819	0.136961	1.65105	1.28366	0.580404	1.17015	0.858978	0.769192	1.12748	1.0742
PA 24:0				0.475529	0.963292	0.545279	0.146906	0.740541	3.32851	0.23877
PA 29:2
PA 31:2				0.472557	1.74313			1
PA 32:0	0.629147	1.02646	1.25806	0.199517	0.547521	1.19514	0.952644	1.0947	0.920892	0.83663
PA 32:1	0.335577	0.439602	0.601342	0.0832093	0.136617	1.54389	0.993679	1.57538	0.414008	0.473046
PA 32:2	0.265707	0.320478	0.506215	0.01222	0.0755337	1.7002	0.892838	1.85509	0.153545	0.398329
PA 32:3	0.0984178	0.219172	0.306879	0.0696079		1.76925	0.628997	2.38071	0.00074691	0.220294
PA 33:0	0.21792			1.43386	1.3808	1.27822	1.06972	0.541759	1.06608	1.04421
PA 33:1	0.289306	0.4131	0.472591		0.0295132	1.25774	0.885105	2.06653	0.245076	0.545551
PA 33:2	0.280248	0.226061	0.490518	0.375454	0.448242	1.56852	1.20047	0.762814	0.841492	0.626709
PA 34:0
PA 34:1	0.392394	0.490649	0.575951	0.125886	0.234308	1.30999	0.936402	1.70225	0.579536	0.471821
PA 34:2	0.450165	0.613318	0.672588	0.170802	0.329909	1.30514	0.913911	1.91915	0.42503	0.436767
PA 34:3	0.318765	0.419496	0.572001	0.0706786	0.13423	1.37078	0.867936	2.1047	0.258643	0.397949
PA 34:4	0.508008	0.572446	0.872572		0.0919919	1.56504	0.926039	1.80168	0.22342	0.483818
PA 35:1	0.50291	0.301437	0.357777	0.127381		1.54114	1.09735	1.76053	0.192763	0.408213
PA 35:2	1.97004					1
PA 35:3	0.0799955	0.138769			0.138354	1.08989	0.534703	2.2445		0.130911
PA 35:6	0.746302		0.243034	0.273273	0.358831	0.288312		1.5585		1.15319
PA 36:1	0.498865	0.598139	0.665667	0.174306	0.297452	1.49193	0.901634	1.43257	0.605031	0.568837
PA 36:2	0.349827	0.423982	0.541591	0.123897	0.192948	1.47618	0.896526	1.8031	0.419722	0.404469
PA 36:3	0.412906	0.499337	0.567372	0.154645	0.255739	1.31567	0.777332	2.00263	0.439454	0.464916
PA 36:4	0.801939	1.28426	1.20959	0.427972	0.773916	1.42766	0.991265	1.31717	0.623912	0.639994
PA 36:5	0.387058	0.59758	0.791686	0.100031	0.170117	1.68863	0.990735	1.39966	0.459131	0.461847
PA 36:7	2.70862	3.18185	2.85345	0.944383			1.80962	1.19098	0.685782	0.313621
PA 37:1	10.7908	3.18461	0.903983		0.957192	0.3443	0.818809	1.99211	1.44586	0.398918
PA 37:2	5.61856	2.35638	2.70363	1.1985	1.37521	0.721667	0.762634	2.19733	1.19314	0.125233
PA 37:3
PA 37:4			5.19679				1
PA 37:7		2.16591		0.454835	1.86573	0.197376	2.40698	0.55728	0.639677	1.19869
PA 38:2	0.692435	0.566213	0.84049	0.150509	1.77342	1.13148	0.890079	1.90247	1.04605	0.0299179
PA 38:3	0.682199	0.605635	0.798207	0.0927172	1.18788	1.27994	1.00829	1.82337	0.872237	0.0161678
PA 38:4	0.976584	0.53937	1.2652	0.540308	1.17465	0.992408	0.728506	1.72781	1.4248	0.126472
PA 38:5	0.583713	0.647637	0.892756	0.219307	0.341759	1.63674	0.960723	1.25007	0.638146	0.514326
PA 38:6	1.01791	1.22294	1.16465	0.397175	0.731348	1.3416	0.90538	1.39611	0.725769	0.631143
PA 38:7	0.57616	0.645132	0.633378		0.0425014	1.63034	1.02157	1.57629	0.303468	0.46833
PA 38:9	0.907684	1.00746	0.985529	0.409479	0.68008	0.766601	0.817653	1.27535	1.06274	1.07765
PA 39:0	1.75274	1.30887	2.03348	1.43644	0.449128	0.988932	0.943244	0.762306	1.52277	0.782752
PA 39:2	5.80096	1.72633	2.38889	0.000116992	1.57652	0.582469		1.16512	1.25241
PA 39:3	0.00443118	0.558222	0.579034	1.83578	2.21849	1.02658	0.435278	2.26987	0.632659	0.635609
PA 39:4	6.8082	2.48113	4.12923			1.00541	1.12629	1.4116	1.13023	0.326478
PA 39:5
PA 39:6
PA 40:1
PA 40:10	1.40209	1.45184	1.73668	0.675877	0.863453	0.858455	0.723088	0.868643	1.16153	1.38829
PA 40:2
PA 40:3		0.194258	1.5149		2.12439	1.13358	0.941843	2.24401	0.680315	0.000244997
PA 40:4	0.695022	0.455028	1.07574	0.0899935	1.63633	1.0503	0.647084	1.37718	1.88064	0.0447916
PA 40:5	0.353984	0.374292	0.703908	0.240916	0.872045	1.00585	0.627242	1.31966	1.04725
PA 40:6	0.459963	0.472677	0.747315	0.169163	0.934844	1.01247	0.688389	1.38203	0.917116
PA 40:7	0.000141632	4.26698	0.662679	3.72623	0.000147823	1.03174	0.837474	2.13077		1.98636e-05
PA 40:8
PA 40:9	1.08158	1.40723	1.56154	0.911799	1.17233	0.76441	0.70871	0.93011	1.22356	1.37321
PA 41:0	1.15638	0.523854		1.70538	0.212484	0.17537	0.0468272	0.974867	2.88495	0.91799
PA 41:4	8.87585	1.76241	3.72526			0.7649	1.33509			0.900012
PA 41:6	8.87591	4.22233	35.8353	6.15178	8.51647		1.26654	1.11		0.623463
PA 41:7
PA 42:0
PA 42:1	1.641	1.25999	1.06909	5.55058	0.911076	0.908743			1.09126
PA 42:10	0.174477	0.454768		0.255344			0.767382	0.582569	1.80764	0.842408
PA 42:2						1
PA 42:3
PA 42:4							1
PA 42:5	0.0305846	0.42355	0.00250591	0.354874	0.105031	0.7005	0.287745	0.0359876	2.75766	1.2181
PA 42:6		1.15652				3.89837	0.0142827	0.0210932	0.0662503
PA 42:7	2.36629	0.941643	2.50961	1.60959	2.32599	1.13396	0.218727	0.818663	1.66167	1.16697
PA 42:8		1.93331					1.18195			0.818052
PA 42:9
PA 43:0
PA 43:4	1.209	1.21636	2.79339	1.00235	1.03441	0.753581	0.923259	0.679496	1.70459	0.939068
PA 43:6	1.18065	0.95604	2.44542	3.72585	1.16063	0.681551	0.664595	0.779636	1.40369	1.47052
PA 44:10
PA 44:2	0.957262	1.40457	1.06339	1.37963	1.55029	0.551117	0.869319	0.93207	1.4985	1.14899
PA 44:3	0.992199	1.13209	1.11082	0.980388	1.32662	0.568872	0.964445	1.26572	1.3694	0.831569
PA 44:4				2.21638	54.94	1
PA 44:5
PA 44:6
PA 44:7
PA 44:8
PA O-28:0
PA O-30:0	0.342682	2.13061	0.465421	0.478834	0.230102	0.63612	1.07148	0.53338	1.62333	1.13569
PA O-30:1		2.80735				0.707947	0.727844		1.08861	1.4756
PA O-32:1	0.475548	1.07636	0.710987	0.841879	0.68101	0.878841	0.774589	0.537038	1.8409	0.968628
PA O-34:0	0.532429	0.67685	1.63632	2.83172	0.616684	0.811943	0.240491	0.128041	3.01802	0.801504
PA O-34:1	0.459856	0.541585	0.629006	1.16443	0.6873	0.867214	0.613235	0.366703	2.30616	0.846693
PA O-34:2	0.552462	1.02737	1.38976	1.3964	0.793725	0.900405	0.815683	0.531353	1.74373	1.00883
PA O-34:5	0.0783432	1.17037		0.164185		1.16039	0.846603	0.799967	0.738963	1.45407
PA O-35:0	1.44269	1.11775	5.09938	1.33285	1.6206	0.719707	0.446011	1.35029	0.68625	1.79775
PA O-35:1						0.717791	0.187261	2.09495
PA O-36:0	1.1127	1.67768	1.82665	0.912762	1.03837	0.804491	0.935853	0.916989	1.45986	0.882803
PA O-36:1	0.411931		0.600067			0.787874			1.21213
PA O-36:2		0.164334	1.79126	3.08509	2.50757	1.77935	0.332824		0.887831
PA O-36:3	0.46945	0.341932	1.38212	1.74813	0.525209	1.10662	0.710334	0.218658	1.78046	1.18393
PA O-37:1
PA O-37:2	1.32759	3.12506	13.9125	0.972222		1.24374	1.49833	0.681151	0.21795	1.35883
PA O-38:0	1.06417	1.677	1.46086	1.0023	0.923049	0.848343	1.05918	0.986424	1.12703	0.979027
PA O-38:1									1
PA O-38:2
PA O-38:3
PA O-38:4
PA O-38:5	0.870823			5.63207	1.39325	1.48477	0.107071			1.40816
PA O-39:2	1.90877	1.51362	2.24494	2.49934	3.04184	1.09606	1.06235	0.957171	0.970668	0.913753
PA O-40:0	0.892528	1.42649	1.35186	1.12131	0.995339	0.771314	1.17159	1.02288	1.22448	0.809742
PA O-40:1
PA O-40:2
PA O-40:3	0.878747	2.60957	2.90677	1.05836	1.26387	0.596077			1.66932	0.7346
PA O-40:4
PA O-40:5	0.926675		3.03333		0.91615	1
PA O-40:6			730.77					1
PA O-40:7							1
PA O-41:0	0.843058	1.40375	1.55988	3.41296	2.41184	1.04856	0.96315	0.834406	1.34079	0.813098
PA O-42:0	1.00542	1.30982	1.70789	2.47869	2.0358	1.0041	1.04241	0.90414	1.36061	0.688743
PA O-42:4
PA O-42:5	3.93212	0.930331	6.71635	2.10109	2.51841	0.511873	0.897515	1.70502	1.18086	0.70473
PA O-42:6	1.0231	1.47165	2.08132	0.934662	1.04829	0.74789	0.89492	0.890324	1.52119	0.945682
PA O-42:7
PC 14:0	0.407017	0.941483	1.11671	1.25865	0.611819	0.77752	0.989421	0.870996	1.72156	0.640504
PC 16:4	0.989579	0.433683	2.32343	2.13283	1.39508	0.829996	0.845578	0.311138	1.8379	1.17539
PC 18:0	0.485776	1.31091	1.6972	1.87703	1.8916	0.929805	0.97261	0.4953	1.68801	0.914275
PC 19:0	1.95916	1.44286	4.95576	0.0744747	0.162895	0.670412	1.0169	2.70385	0.24791	0.360919
PC 19:1	0.92775	1.11903	1.68356	2.80487	1.03239	1.25123	1.12035	0.607902	1.23636	0.784152
PC 20:0	1.16901	0.484461	8.68876	0.0356464	0.205565	1.54806	1.46906	1.26633	0.256766	0.459791
PC 20:1	1.50458		10.2818			0.385083	0.948598	1.66632
PC 21:1	2.192	0.234064	6.37671			0.128624	0.746087	2.86255		0.26274
PC 22:0	0.518458	0.145943	10.2649			1.25786	2.10705	0.547397	0.219308	0.868389
PC 24:0			6.23698			1
PC 26:1		0.543989	0.357874	0.24173		0.279553	0.254352	2.84897		0.617128
PC 27:0	1.63468	0.809139	3.03733	2.53863	1.58562	1.01008	0.703269	0.598445	1.6921	0.996109
PC 27:1	1.86951	0.916633	1.90962	5.47914		1.07065			0.905381	1.02397
PC 28:0	2.38041	1.76294	4.77364	2.24567	1.50688	0.717698	1.02325	0.822069	1.51293	0.924051
PC 28:1	0.967245		6.0052	1.16289	0.387944	0.592801		1.0504	1.26641	1.09039
PC 29:0	1.58261	1.2837	4.24038	0.935087	1.05625	0.960437	0.983505	0.643	1.47436	0.938695
PC 29:1	1.15022	1.36813	2.03205	2.29896	1.57544	0.923106	0.973929	0.665222	1.42776	1.00999
PC 29:2	1.32932	1.31271	1.88738	3.20018	1.73825	0.948414	0.887488	0.520595	1.41276	1.23075
PC 30:0	1.70446	1.32351	3.58931	1.55293	1.33589	0.875162	0.933895	0.752551	1.46337	0.975018
PC 30:1	1.20322	1.20537	2.32348	2.29684	1.13342	1.0451	0.92378	0.527135	1.37291	1.13108
PC 30:2	1.06736	2.48647	4.55487	4.97373	3.4694	1.3804	1.01513	0.409106	0.821593	1.37377
PC 31:0	1.24273	1.06221	2.64191	1.32903	1.36958	0.880147	0.993032	0.690184	1.44052	0.996115
PC 31:1	1.41041	1.20048	1.91952	2.10147	2.03085	0.909194	0.863665	0.778476	1.57624	0.872425
PC 31:2	1.62381	2.63246	2.08307	2.55846	2.36133	0.72378	0.900346	0.90409	1.64416	0.827627
PC 31:3	1.41833	1.78355	2.00915	3.24701	2.35676	0.775993	0.838463	0.774852	1.55824	1.05245
PC 31:4	1.33579	1.31994	2.57192	4.03394	2.35507	0.846838	0.921334	0.631995	1.44647	1.15336
PC 32:0	1.23716	1.13778	2.65862	1.09622	1.03341	0.888131	0.922487	0.781266	1.48303	0.925088
PC 32:1	1.01405	1.19274	1.55481	1.59188	1.04361	0.892278	0.847957	0.698702	1.59452	0.966539
PC 32:2	1.20147	1.10764	1.48197	2.33172	1.68409	0.8318	0.782051	0.678822	1.72935	0.977979
PC 32:3	1.01312	1.67193	2.52207	4.02407	2.78251	1.1869	1.10983	0.502103	0.782959	1.4182
PC 32:4	1.96485	0.662333	1.75335	5.22781	3.45007	0.737138	1.05935	0.33323	2.30129	0.568997
PC 32:5
PC 33:0	1.37997	1.06633	2.41078	1.37416	1.36667	0.842481	0.857217	0.803853	1.57342	0.923034
PC 33:1	0.905758	0.724103	2.07363	1.19481	1.09623	0.951679	1.03002	0.643024	1.47096	0.904319
PC 33:2	0.722483	1.4689	1.18473	1.44467	1.6294	0.759039	0.838241	0.970464	1.54485	0.887407
PC 33:3	0.724979	1.01978	1.13503	1.48903	1.60679	0.741852	0.744501	0.816466	1.7593	0.937877
PC 33:4	0.959913	1.34323	1.5018	1.39086	1.208	0.882749	0.885122	0.777399	1.56765	0.887079
PC 33:5	0.992579	1.38491	1.59502	2.05538	1.3833	0.892883	0.829462	0.726708	1.5327	1.01825
PC 34:0	0.237141	2.132	1.03698		0.501662	0.213821	1.38628	0.547324	2.56049	0.292083
PC 34:1	0.930325	1.42037	1.40261	1.34022	1.27082	0.872601	0.90164	0.845075	1.56823	0.812455
PC 34:2	1.04411	1.67614	1.32728	1.57859	1.56677	0.7868	0.850473	0.933582	1.56376	0.865382
PC 34:3	1.08308	1.31405	1.60183	2.29968	1.55354	0.820016	0.842405	0.773827	1.63799	0.925757
PC 34:4	1.0356	0.9803	1.42924	1.75899	1.41711	0.805999	0.875303	0.817418	1.6185	0.882781
PC 34:5	0.645799	1.6293	1.29634	1.78874	1.15173	1.32216	0.96444	0.641792	1.16868	0.902925
PC 34:6	1.86017	2.01765	2.40649	3.41295	3.1903	1.06669	0.669687	0.662722	1.73294	0.867954
PC 35:1	0.721755	1.02431	1.51196	1.25294	1.35887	0.939736	0.938529	0.782755	1.51552	0.823457
PC 35:2	0.809852	1.09271	1.27805	1.65746	1.80215	0.788707	0.811141	0.807794	1.66983	0.922523
PC 35:3	0.601893	0.449662	0.696283	0.905729	0.643869	0.373783	0.369659	0.365542	3.40699	0.484031
PC 35:4	0.747134	1.19588	1.16353	1.14538	1.09576	0.890018	0.894372	0.888945	1.45933	0.86733
PC 35:5	0.789312	0.841926	1.20161	1.2057	1.1298	0.976139	0.878087	0.790734	1.5163	0.838737
PC 35:6	1.03124	1.8242	1.42958	1.42825	1.37307	0.993925	0.943697	0.89272	1.37271	0.796947
PC 36:1	0.647383	1.43001	2.00684	0.894984	0.584506	0.979157	1.17497	0.62266	1.36306	0.86015
PC 36:2	0.703502	1.70056	1.11426	1.18243	1.18955	0.823352	0.798389	0.812181	1.62759	0.93849
PC 36:3	0.504323	0.629685	0.740407	0.870161	0.75417	0.78488	0.760376	0.734539	1.84469	0.875517
PC 36:4	0.869387	1.14965	1.42088	1.28005	1.14845	1.00343	0.968164	0.777727	1.34602	0.904659
PC 36:5	0.842139	1.24213	1.33319	1.77596	1.2285	0.903028	0.868979	0.740891	1.54965	0.937448
PC 36:6	0.960405	1.90916	1.77389	1.64397	1.4267	1.09142	1.19394	0.951267	1.03605	0.727315
PC 36:7	1.02103	0.830039	1.09567	1.74505	1.13144	1.04213	0.928741	0.525937	1.56135	0.941839
PC 37:1	0.390297	1.1114	2.74725	2.2525	1.24426	0.543938	0.34315	0.148054	2.46329	1.50157
PC 37:2	0.679837	1.31063	1.3727	1.86193	2.07944	0.786368	0.735049	0.591063	1.84446	1.04306
PC 37:3	0.371891	0.510789	0.641724	0.632207	0.685297	0.694835	0.817636	0.618572	1.92643	0.942528
PC 37:4	0.870945	0.982773	1.73277	1.59224	1.53363	0.902374	0.951081	0.812504	1.43903	0.895013
PC 37:5	0.672875	0.39111	2.78174	1.63386	1.04231	1.55651	1.06347	0.423991	1.23477	0.721268
PC 37:6	0.748192	1.97368	1.01422	1.21387	1.28546	0.832905	0.964398	0.892086	1.49645	0.814159
PC 37:7	0.903535	1.3803	1.11737	1.17945	1.11503	0.992866	0.897922	0.796649	1.51106	0.801506
PC 38:1	1.01205	1.76289	3.02089	1.77139	1.2788	1.39965	0.758103	0.346868	1.7562	0.739174
PC 38:2	1.33377	1.01408	2.46156	3.32997	3.42231	1.06906	0.530105	0.667217	1.99796	0.735657
PC 38:3	0.283696	0.815679	0.413488	0.446771	0.475732	0.735994	0.708089	0.646416	1.97159	0.937909
PC 38:4	0.717648	1.23073	1.16085	1.03541	1.0081	1.03695	0.967156	0.825791	1.31673	0.853382
PC 38:5	0.895981	0.63477	1.41872	1.38422	1.21626	1.00426	0.884404	0.791282	1.44684	0.873213
PC 38:6	1.01807	1.54552	1.3763	1.44722	1.38089	0.914499	0.895905	0.935796	1.37267	0.881126
PC 38:7	0.886883	1.15609	1.39334	1.66139	1.19143	1.04856	0.881381	0.755977	1.41222	0.901858
PC 38:9	1.2119	1.72173	1.53553	1.63143	1.1667	0.922455	1.12668	1.04835	1.20524	0.697283
PC 39:2	0.843019	1.74888	1.22957		0.166536	1.15085	1.12763	0.607906	1.21214	0.901468
PC 39:3		0.000767769		0.311517	0.913431	0.423326	0.514003	0.337019	2.77173	0.953921
PC 39:4	0.629057	0.857297	1.222	1.42014	1.53362	0.904105	0.818115	0.750071	1.70627	0.82144
PC 39:5	0.67458	0.61274	1.2153	1.01428	0.835501	1.22385	0.958617	0.51213	1.45835	0.84705
PC 39:6	0.845806	1.96396	1.23188	0.980761	1.22276	0.934859	1.13224	1.14689	1.19503	0.590975
PC 39:7	1.08912	1.22399	1.43133	1.15797	1.12354	1.09747	1.0049	1.09692	1.21638	0.584327
PC 39:8	0.502965	0.863303	1.04382	1.28773	0.948097	0.957393	0.906353	0.555308	1.7049	0.87605
PC 40:4	0.844907	0.874578	1.78492	2.10179	1.88973	1.04144	0.844194	0.75977	1.65441	0.700186
PC 40:5	0.66193	0.680936	2.43218	2.19318	1.54461	0.943657	0.922918	0.248475	2.34644	0.538506
PC 40:6	0.793615	1.94344	1.13873	1.05355	1.17977	0.838103	0.893358	0.94301	1.46124	0.864292
PC 40:7	1.01149	1.0507	1.29544	1.2746	1.24048	0.937464	0.858616	0.803641	1.54677	0.853504
PC 40:8	1.09044	0.60646	1.46753	1.95459	1.39672	0.93117	0.853124	0.800569	1.54813	0.86701
PC 40:9	0.991253	1.39745	1.45182	2.08806	1.70097	1.02083	0.83526	0.71725	1.30298	1.12368
PC 41:2	0.461774			0.898263	6.7775		0.975668	1.02433
PC 41:6	0.716546	1.46141	1.12182	1.45148	1.73396	0.756685	0.805962	0.776066	1.84048	0.82081
PC 41:7	0.637464	1.04314	1.17178	1.13034	1.1092	1.15041	0.844104	0.462526	1.63719	0.905769
PC 42:1
PC 42:10	1.3438	0.569763	1.68792	2.13556	1.25481	0.969698	0.844258	0.799539	1.60213	0.784371
PC 42:11	1.02928	0.483667	1.40338	2.33198	1.33473	1.06795	0.851547	0.70169	1.735	0.64382
PC 42:3	1.18565		2.57349		0.877076	0.0747165	1.21454	0.990764	2.30752	0.412454
PC 42:4	1.10035	1.0755	2.71126	2.54528	2.33479	1.0435	0.880699	0.743875	1.59759	0.734337
PC 42:5	1.27995	1.01278	3.16535	1.90804	1.29538	1.01533	0.925206	0.711839	1.59784	0.74978
PC 42:6	0.929387	1.03468	1.88191	2.38831	2.4314	0.968751	0.791156	0.839579	1.77971	0.620802
PC 42:7	0.752318	0.968049	1.4402	1.16454	1.05265	1.07255	0.808632	0.654992	1.75404	0.709791
PC 42:8	0.946319	0.91615	1.87123	1.14829	1.04988	0.965688	0.891599	0.766146	1.59246	0.784105
PC 42:9	0.282907	0.881052	2.54028	0.326765	0.397832	1.37426	1.51038	0.25598	1.06537	0.794007
PC 43:0		0.580278					1.1692		0.830798
PC 43:1		1.57092				0.800943	1.62319	0.645179	1.3579	0.572787
PC 43:4	1.35224	1.63997	3.48373	2.57114	2.11337	0.653662	1.15228	0.397308	1.36994	1.4268
PC 44:10	1.10952	0.927741	2.87593	1.26631	1.16312	0.958867	0.97406	0.790125	1.56455	0.712402
PC 44:12	1.39447	0.661776	1.74121	1.96589	1.76584	0.627371	0.656202	0.940994	1.9667	0.808737
PC 44:4	1.29754	1.12078	3.46118	1.66355	1.3187	0.871039	0.924248	0.64082	1.62109	0.942802
PC 44:5	1.64162	1.33164	5.10835	1.34661	1.21393	0.780329	0.977439	0.55459	1.90246	0.785181
PC 44:6	1.46512	1.09175	3.61297	2.54094	2.51243	0.78247	0.828696	0.74267	1.84004	0.806121
PC 44:7	1.17384	1.07725	2.83424	1.65818	1.52515	0.930005	0.8471	0.736972	1.69949	0.78643
PC 44:8	1.51033	1.2573	3.66689	1.05075	0.988062	1.01783	1.09607	0.852175	1.36887	0.665052
PC 56:12
PC O-18:1	0.549113	0.704814	1.31442	1.71842	1.30464	0.868844	0.84259	0.578083	1.94184	0.768642
PC O-28:0	1.77518		1.06437	1.28895	1.20041		0.332515	0.852052	1.81543
PC O-28:1
PC O-29:0	2.96058		2.12168	2.675	1.9504		0.769612	0.867222	1.36317
PC O-29:1	1.59286	0.967158	11.1819	0.89896		2.241	1.08836	0.950551	0.571641	0.148449
PC O-30:0	1.9216	1.97257	4.51602	2.27054	1.19706	0.854409	0.912984	0.549284	1.77161	0.91171
PC O-31:0	3.11806	0.952256	10.116	1.39647	0.778684	0.828501	1.3224		0.972001	0.877094
PC O-31:1	0.527552	0.55928	3.05176	0.358411	0.918453	0.165446	1.51878	0.834904	1.34503	1.13585
PC O-31:2	1.25407	1.51349	4.25935	1.06056	0.970867	1.03992	0.875312	0.573967	1.13033	1.38047
PC O-32:0	1.49795	1.38735	3.55445	1.07821	0.911809	0.777314	0.900182	0.707709	1.68309	0.931702
PC O-32:1	1.6424	1.37117	3.06152	1.02827	1.05121	0.893285	0.914662	0.671916	1.47535	1.04478
PC O-32:2	1.66932	3.02642	2.32621	2.60802	2.71113	0.668823	0.946482	0.976396	1.4719	0.936398
PC O-33:0	1.21894	0.981238	2.7361	1.18544	1.0649	0.956066	0.930347	0.792629	1.40335	0.917611
PC O-33:1	1.35394	1.44367	4.25967	2.95795	2.39295	1.11323	0.970724		0.302452	1.6136
PC O-33:2	1.20377	1.49303	4.66117	1.84702	2.10258	0.996128	0.999571	0.429598	1.1108	1.46391
PC O-33:3	1.52261	1.49832	3.70095	1.57205	1.45194	0.99385	0.946934	0.643662	1.40303	1.01252
PC O-34:0	1.47413	1.28253	4.44174	2.29195	1.62977	0.668132	1.09936	0.604171	1.69967	0.928675
PC O-34:1	1.54978	1.54469	3.95648	0.949237	0.853373	0.696768	0.805657	0.690913	1.79256	1.0141
PC O-34:2	2.0312	1.78704	5.21707	1.49045	1.16353	0.741983	0.891184	0.805603	1.56836	0.992867
PC O-34:3	0.086882	1.09573	0.204808	1.56588	2.0604	0.000141295	0.28155	1.30636	2.92696	0.484992
PC O-34:4	1.47525	2.22794	1.76734	1.93819	0.970195	1.30906	0.784071	0.903904	0.848551	1.15441
PC O-34:5	1.17031	0.991684	3.04564	1.33579	1.22108	0.838533	0.752253	0.748841	1.89165	0.768726
PC O-35:0	0.312981	1.64238	1.01377	6.62786	3.03653	1.59531	0.283971	0.283842	1.36822	1.46866
PC O-35:1	0.98977	1.47577	1.41171	1.40328	1.22909	0.871487	0.874295	0.860841	1.53352	0.859855
PC O-35:2	1.75067	0.499968	0.16833	1.06018	1.34525	1.12159	1.13416	0.782162	0.89417	1.06792
PC O-35:4	1.32237	1.37671	3.35577	1.25567	1.16505	0.500985	0.871581	0.747962	1.88243	0.997042
PC O-36:0	0.697815	0.678019	1.09273	1.12823	1.2114	1.50281	0.901997	1.5442	0.467627	0.583371
PC O-36:1	4.58731	0.789526	8.98267	0.893355	0.835706			0.885128	2.00292	0.111952
PC O-36:2	2.2976	2.02473	7.86458	2.57308	1.67009	0.579761	0.933486	0.668259	1.83469	0.983806
PC O-36:3	3.7767	2.43266	15.646	1.82999	0.603845	0.557157	0.77466	0.553557	2.77177	0.34286
PC O-36:4	2.14883	1.8287	6.38643	1.56645	1.16277	0.822018	0.943206	0.738607	1.45556	1.04061
PC O-36:5	1.3656	1.55064	2.20997	1.48314	1.32431	0.840133	0.98745	0.78284	1.48852	0.90106
PC O-37:0
PC O-37:2	0.735513	2.09748	0.405804	1.05532	1.48072	0.864574	0.762781	0.66135	2.02849	0.682802
PC O-37:3	0.378269		0.850132	0.672437	0.736391	1.00599	1.02239		1.43822	0.5334
PC O-37:4	1.04681	1.46179	1.42301	1.56499	1.54605	0.945368	0.972348	0.793743	1.20969	1.07885
PC O-38:0	0.769127	0.606954	1.34051	1.83282	1.97289	1.39635	0.974079	1.05808	0.92284	0.648652
PC O-38:4	2.13976	1.5732	6.28861	1.89639	1.45405	0.796976	0.764604	0.755379	1.50379	1.17925
PC O-38:5	1.88804	1.5743	4.80853	1.25869	1.25668	0.748196	0.853023	0.772219	1.67069	0.955874
PC O-38:6	1.26742	1.71676	2.49845	1.4193	1.30383	0.93032	0.971222	0.789698	1.54103	0.767725
PC O-38:7	1.26302	1.72839	1.7552	1.56951	1.59309	0.896001	0.932783	0.918328	1.48983	0.763063
PC O-39:0	0.642536	0.645945	1.35448	1.4948	1.41391	1.45185	1.10521	1.06305	0.579703	0.800182
PC O-39:2			0.576682	0.585038	1.71725			1
PC O-40:0	0.802395	0.772727	1.78929	1.4997	1.64676	1.2546	1.00275	1.00605	0.948721	0.787875
PC O-40:2
PC O-40:4	1.47115	1.12615	2.87878	1.48435	1.931	0.754819	0.74779	0.810941	1.6543	1.03215
PC O-40:5	1.73243	1.36443	3.41884	1.34771	1.92687	0.788395	0.907299	0.823539	1.57819	0.902571
PC O-40:6	1.54585	1.57443	3.38507	1.68914	1.62514	0.84385	0.895959	0.820879	1.5718	0.867513
PC O-40:7	1.61378	1.57263	2.77555	1.42292	1.88762	0.78542	0.871061	0.907827	1.57698	0.858712
PC O-42:2
PC O-42:4	1.2863	0.844965	1.97027	1.28939	1.80889	0.633135	0.879993	0.748624	1.7773	0.960947
PC O-42:5	1.73053	1.31476	3.28934	1.48792	1.69418	0.758061	0.991403	0.731806	1.61439	0.904341
PC O-42:6	1.63241	1.35111	1.92243	1.7657	2.49638	0.701272	0.90217	0.846737	1.68875	0.861074
PC O-42:7	1.68984	1.32878	1.61738	1.36672	2.92704	0.761255	0.904529	0.977703	1.577	0.779517
PC O-44:3	0.082171	0.24038	1.05196	1.21708	1.95316	1.1064	0.710795	0.247849	1.89509	1.03986
PC O-44:4	0.819167	1.06699	1.01087	1.18517	1.68441	0.76298	1.07269	0.560219	1.75978	0.844337
PC O-44:5	1.33076	1.04748	1.88118	1.1735	1.40655	0.760076	0.942504	0.616919	1.74552	0.934979
PE 20:0		8.52729		7.83974			0.528179		1.47182
PE 30:2	2.00587	2.77031	1.61148	2.9763	2.86354	0.886034	0.805435	1.44026	0.510801	1.35747
PE 32:3	0.997204	1.15251	1.35294	1.9082	1.29228	0.753837	0.794377	0.72862	1.76129	0.961879
PE 34:5	3.0356	4.44959	3.2593	4.73566	2.38579	1.26668	1.10059	0.840141	1.43413	0.358459
PE 36:6	2.68454	0.658123	3.61618	2.96226	2.78521	0.825939	0.639994	1.82609	1.11862	0.589358
PE 36:7	1.82481	1.54826	2.27609	1.84434	1.08146	1.23958	1.10769	0.691483	1.63259	0.32865
PE 36:8	1.42949	0.0857471	0.0565166	0.519863	0.0585175				1
PE 37:7	3.32667	1.41383	6.46736	0.761268	2.44559	1.09339	2.23996		0.00274539	0.663904
PE 38:7	1.07751	1.33139	1.42619	1.70465	1.23341	1.062	1.02741	0.821738	1.36932	0.71953
PE 38:8	2.97718	0.88447	3.37432	2.93323	3.04447	0.881121	0.663977	1.95986	0.986613	0.508427
PE 40:10	5.60428	0.424602	5.11123	5.10722	5.48291	0.853721	0.499034	2.15796	1.15389	0.335393
PE 40:8	1.18235	1.1709	1.37893	1.76213	1.83124	0.858666	0.82016	1.15615	1.3163	0.848733
PE 40:9	2.9221	0.651005	2.83714	2.40484	2.71264	0.900528	0.62088	1.8451	1.10417	0.529318
PE 42:10	1.43541	1.00199	1.55929	2.66698	2.10208	0.896197	0.830868	0.716467	1.79299	0.763474
PE 42:9	0.899747	0.466753	1.28584	1.80059	1.46054	0.94008	0.848731	0.73374	1.7654	0.712045
PE 44:10	1.38942	0.456073	1.83867	2.44589	1.19165	0.877141	0.825624	0.78026	1.71603	0.800944
PE 44:12	1.44736	1.63802	1.37255	3.29163	2.5211	0.737183	0.706063	0.757308	2.02528	0.774164
PE 44:8	0.374944	0.426262		0.934366		0.390549		0.653397	2.50385	0.452206
PE 52:4	1.46953		1.005e-05	1.70389	1.05772	1.08577	0.499544	1.90583		0.508852
PE O-28:1	13.4296	0.711614	6.13764	6.31506				0.704898		1.2951
PE O-32:2	0.220175	0.69518	0.164257	0.729912	0.598008	1.65754	0.796002	0.854322	0.71676	0.975374
PE O-34:3	2.31699	1.306	5.30015	1.55637	1.66003	0.848717	0.85149	0.883713	1.34812	1.06796
PE O-36:4	1.50619	1.05699	4.19495	0.985787	1.14226	0.535101	0.809204	0.811071	1.72914	1.11548
PE O-36:5	1.67651	1.30061	4.33631	1.17551	1.17695	0.869971	0.972524	0.835579	1.43444	0.887481
PE O-36:6	1.83258	1.39412	4.73562	1.37728	1.42404	0.821475	0.942488	0.828826	1.48025	0.926957
PE O-38:5	1.62174	1.25991	3.35852	1.44268	1.47082	0.884268	0.965493	0.907191	1.37636	0.866684
PE O-38:6	1.39711	1.32749	3.15636	1.14073	1.11316	0.888497	0.988607	0.800617	1.42911	0.893168
PE O-38:7	1.22588	1.41494	2.09124	1.17104	1.26042	0.995107	1.01937	0.871553	1.27413	0.839846
PE O-40:5	1.60351	1.25406	3.01575	1.60654	1.77484	0.864642	0.985912	0.932669	1.32247	0.894307
PE O-40:6	1.4453	1.28307	2.88267	1.61758	1.52118	0.905951	1.00014	0.838016	1.35234	0.903554
PE O-40:7	1.45029	1.38472	2.42043	1.53104	1.8373	0.957841	0.978516	0.997421	1.22022	0.846004
PE O-40:8	1.16423	1.50722	2.172	1.12611	1.20817	0.987594	1.00533	0.870906	1.25846	0.877714
PE O-42:3	2.39905	2.50321	26.724			1
PE O-42:4	1.65683	0.464795	1.13367	1.34876	1.85225	0.649557	0.842734	0.602409	1.8865	1.0188
PE O-42:5	1.83377	1.22001	3.1545	1.71994	2.38936	0.845306	1.00701	0.959522	1.25942	0.928745
PE O-42:6	2.65392	1.05802	4.13459	1.4631	2.66866	0.733336	0.941343	1.12958	1.34951	0.846225
PE O-42:7	1.84113	1.42302	1.83993	1.64019	3.31439	0.910868	0.963982	1.34962	1.02679	0.748739
PG 16:0	1.31888	0.392984	2.95108	8.25456	5.41526	0.4125	0.557276	0.445093	1.77193	1.8132
PG 20:0	0.611234	0.940183	1.13724	2.13944	1.57163	0.612644	0.723803	0.513836	2.32501	0.824705
PG 30:0	1.56168	0.616476	2.02134	1.1403	1.50414	1.19046	0.890515	0.765525	0.970875	1.18262
PG 30:1	1.69163	0.339522	2.09186	1.86966	1.19738	1.24046	0.74766	0.318413	1.30229	1.39117
PG 30:3
PG 31:0	1.57877	0.501187	1.83871	0.967803	1.71609	1.09598	1.02027	0.606164	1.15869	1.11889
PG 31:3						1
PG 31:4
PG 32:0	1.32145	0.804177	3.79185	0.728323	1.0442	1.13959	0.935305	0.92513	0.969593	1.03039
PG 32:1	0.883491	0.56294	1.32302	0.9849	1.01147	1.22186	0.833289	0.751922	1.1133	1.07963
PG 32:2	1.06136	0.501251	1.64986	1.58985	1.54368	1.17847	0.768433	0.796979	1.22398	1.03213
PG 32:3	0.442233	0.674603	0.497263	0.861928	0.975457	0.43085	0.674932	0.430093	2.42335	1.04077
PG 32:4	0.611246	0.806313		0.800571	1.58569	0.52675	0.918233	0.0799291	2.05289	1.4222
PG 33:0	1.59225	0.414892	6.41604	1.36945	2.5511	1.30464	1.22137	1.05681	0.612422	0.804756
PG 33:1	0.95138	0.663553	1.532	1.296	1.36555	0.954746	0.895777	0.925844	1.35129	0.872343
PG 33:2	1.594	1.15917	1.94581	2.08257	2.16962	0.785092	0.836138	1.11945	1.47391	0.785417
PG 33:3	1.55344	3.69665	1.93858	3.06965	1.00657	0.866843	1.19492	0.716293	1.28222	0.939725
PG 33:4	1.51805	3.11438	2.36948	3.65566	1.70541	1.26204	0.753393	0.846223	1.30227	0.836082
PG 34:0	1.38916	1.29643	3.20277	1.14426	1.12962	0.888514	1.00484	0.812164	1.40143	0.89305
PG 34:1	0.837593	0.948362	1.59418	1.09371	1.07881	0.957537	0.936025	1.01008	1.27746	0.818898
PG 34:3	0.895351	0.630957	1.56153	0.809739	0.997104	0.486764	0.650712	0.743157	2.10106	1.0183
PG 34:4	0.781942	0.713522	1.10208	0.954375	1.10724	0.61504	0.78421	0.780006	1.8211	0.999648
PG 34:5	1.05769	1.06455	1.04212	1.15952	1.58962	0.618868	0.868248	0.885873	1.64481	0.982202
PG 35:0	1.21368	1.74047	1.70013	1.35136	1.33098	0.757007	0.804117	1.06724	1.57393	0.797706
PG 35:1	0.944355	1.08902	1.86523	1.42569	1.5645	0.853673	0.976861	1.05914	1.28168	0.828653
PG 35:2	1.13644	0.884307	1.43565	1.49364	2.06551	0.81111	0.795675	1.05005	1.59968	0.743488
PG 35:3	1.06758	0.529779	1.7829	0.989573	1.37781	0.403449	0.585301	0.913363	2.12687	0.971021
PG 35:4	0.803956	1.7159	1.22519	1.28421	1.05901	0.948468	0.899262	1.00729	1.21393	0.931057
PG 35:5	1.34016	1.60153	1.40378	1.80222	1.351	0.812056	0.89159	1.20093	1.2618	0.833632
PG 35:6
PG 36:0	1.35354	1.28068	2.8002	1.54579	1.42431	0.909949	0.990672	0.827705	1.37804	0.893639
PG 36:2	0.910085	1.10564	1.55535	1.64856	2.7278	0.958188	0.993434	1.25265	1.05391	0.74182
PG 36:3	1.82999	0.917117	3.60939	1.27792	1.78843	0.540474	0.76598	1.12061	1.8144	0.75854
PG 36:4	1.24538	1.38871	2.27102	2.2981	1.7208	1.05554	0.859844	0.906534	1.27578	0.902297
PG 36:5	1.74788	0.776488	2.88753	1.74904	2.34723	0.728926	0.714294	1.25058	1.29185	1.01434
PG 36:6	1.2044	0.56354	1.59126	1.38711	1.53259	0.728255	0.774486	1.03354	1.64061	0.823102
PG 36:8	1.4438	1.41232		2.32071	2.51831	0.626787	0.848318	0.299991	1.75395	1.47095
PG 37:0	0.644515	2.68877	0.262333	1.15915	1.8164	0.670986	0.951786	1.01497	1.61053	0.751732
PG 37:2	0.987107	0.912275	2.12159	2.74839	4.43773	0.947571	0.921823	1.08767	1.27349	0.769449
PG 37:3	1.34528	0.464392	3.13425	1.27482	1.34891	0.47828	0.648938	0.830118	2.01891	1.02375
PG 37:5	0.984389	2.05684	1.69359	1.43113	0.926614	0.978862	1.16735	1.09471	1.05626	0.702812
PG 37:6	0.688062	0.849286	0.487449	0.439622	0.477976	1.10791	1.0369	1.06832	1.09121	0.695652
PG 38:0	2.26253	1.12051	2.85186	1.69549	2.69872	0.765775	0.996974	1.15672	1.32943	0.751105
PG 38:1	1.59155	1.4149	1.76722	1.71211	3.26304	0.951817	0.941695	1.23811	1.08808	0.780291
PG 38:2	1.02244	1.27115	2.26508	2.39294	4.13375	0.925891	0.982767	1.22891	1.20284	0.659586
PG 38:3	0.608207	0.991528	1.08311	0.542198	0.931316	1.08269	0.993332	0.913463	1.30524	0.705272
PG 38:4	1.11596	0.943964	2.57315	1.13472	1.56917	0.818993	0.887215	1.01419	1.42752	0.852082
PG 38:5	1.78368	0.783886	3.89271	1.45999	1.53933	0.676969	0.807943	1.05617	1.55789	0.901026
PG 38:6	1.64456	0.808463	1.66293	1.30522	1.44282	0.887697	0.726232	0.787154	1.84457	0.754351
PG 38:7	1.15707	0.694837	1.2394	1.12067	1.15372	0.798065	0.758846	0.907922	1.72099	0.814173
PG 38:8	1.22643	0.822414	1.1769	1.36038	1.44511	0.870066	0.840185	0.95167	1.57511	0.762971
PG 38:9	1.75622	1.17446	1.13156	1.39384	1.31016	1.13775	0.947365	1.09988	1.14036	0.674649
PG 39:0	0.950299	0.877029	0.924477	2.5163	2.06175	1.12441	0.454736		1.42086
PG 39:1	1.09154	1.68517	1.32899			1.01265	1.25051	1.20109	0.594681	0.941061
PG 39:3	1.44787	0.117772	6.35652	1.5199	0.383618	0.393776	0.916202	0.430125	2.03177	1.22812
PG 39:4	1.98332	0.615306	5.78968	1.37917	1.195	0.699299	0.755827	0.856333	1.69859	0.989953
PG 39:5	1.97749	0.661631	5.40342	1.82927	1.57868	0.786968	0.789812	0.993527	1.58316	0.84653
PG 39:7	1.21508	0.531933	1.26288	1.30052	1.47275	0.719537	0.758211	1.02885	1.72457	0.768836
PG 39:8	1.7263	0.801608	2.0377	1.63678	1.7487	1.04336	1.10027	0.987895	1.01969	0.848785
PG 40:10	0.961376	0.703899	0.291197	3.19924	1.88826	0.95057	0.829467	1.31771	1.10851	0.793744
PG 40:2	5.26046	4.58706	4.5875	2.57436	10.6491	0.644029	1.32306	2.11149	0.326883	0.594535
PG 40:3	1.84801	0.541002	10.0867	3.88259	5.02411	0.889421	0.867291	0.815239	1.45981	0.968237
PG 40:5	3.13421	1.08578	8.22765	1.93143	1.59116	0.72516	0.855362	1.14356	1.349	0.926915
PG 40:6	3.08829	0.600371	6.7112	3.01017	1.99001	0.871531	1.05189	1.04929	1.26309	0.764188
PG 40:7	1.41751	0.72315	1.73345	1.35569	1.62719	0.802367	0.756729	1.09942	1.6391	0.70238
PG 40:8	2.07916	1.02769	2.20035	1.88235	2.44799	0.745842	0.828318	1.38814	1.30252	0.735182
PG 40:9	1.89901	0.919231	1.98046	1.8113	2.26025	0.662551	0.846426	1.38531	1.28547	0.820246
PG 41:0	0.77333	1.3977	1.07659	1.09958	0.792922	0.97693	0.790771	0.506627	1.80522	0.920456
PG 41:1	1.00494	1.25588	1.66629	2.4998	2.18483	0.995044	1.0181	0.920461	1.3637	0.702704
PG 41:2	1.51375		1.56075	0.722982	0.737682	0.652419	1.05856	0.464525	1.8245
PG 41:3	0.406721		0.574574		0.382589		0.955782	0.860274	1.83916	0.344786
PG 41:5	1.25814	0.368777	10.1303	3.78374	1.64855	0.977673	0.254606	1.09782	1.82181	0.848085
PG 41:6	0.965949	0.374146	5.04484	2.59313	2.22384	1.0414	0.834668	0.621797	1.76521	0.736931
PG 41:7	1.47315	0.59753	2.95564	1.73515	1.6746	0.814585	0.821213	0.950776	1.59594	0.817481
PG 42:1	1.09902	1.56177	1.12065	2.14005	1.52074	0.913964	1.55463	1.07566	1.06798	0.387762
PG 42:10	2.28632	0.999653	2.82755	2.20764	2.38425	0.909816	0.902718	1.3689	1.12595	0.692616
PG 42:11	1.93686	1.3032	1.76035	1.87552	2.22446	0.793924	0.911472	1.49954	1.15563	0.639441
PG 42:2
PG 42:5	3.11781	0.882027	8.12167	2.99031	2.73529	0.93528	0.720032	1.03033	1.52762	0.786744
PG 42:6	2.22285	0.787106	6.20585	2.67916	2.83779	0.888214	0.796596	1.15453	1.44247	0.718188
PG 42:7	1.71502	0.725626	4.53703	2.0307	2.05529	0.875615	0.804845	1.1349	1.4792	0.70544
PG 42:8	1.87193	0.827397	5.04836	2.30901	2.276	0.949972	0.93252	1.29762	1.09464	0.725251
PG 42:9	1.78148	0.742367	3.80758	2.14786	2.27928	0.88546	0.945642	1.23065	1.21833	0.719915
PG 43:2	0.965868	1.53616	1.60148	0.673255	0.646398	0.927994	0.976369	0.659282	1.54734	0.889017
PG 43:6
PG 44:10	2.62791	0.751952	5.43266	3.16761	1.74593	1.22919	1.00352	1.18687	0.937515	0.642911
PG 44:12	2.36446	1.14531	1.63384	2.07548	2.47958	0.979192	0.785491	1.54909	1.15485	0.531384
PG 44:2	0.748965	1.79589	1.63435	1.73871	1.63039	0.999533	0.480545	1.35668	1.24655	0.916689
PG 44:6	1.67635	2.09503	2.25842	0.932979	2.57435	1.35638	1.40242	1.04974	0.91059	0.280879
PG 44:7	1.30582	3.48105	1.92302	1.76461			1.99469	0.000244388		1.00507
PG 44:8	2.97212	0.985514	8.78957	2.98135	2.54641	1.04245	0.986718	1.49831	0.836785	0.635735
PG O-28:1		3.43913	0.541502				0.91572	0.691593	2.09921	0.293478
PG O-31:2	0.426201	0.622668	0.0519248			0.840596	0.519439	2.79478	0.157099	0.688082
PG O-34:0	1.14439	1.56162	1.49821	0.965067	0.75496	0.820418	0.862985	1.06469	1.49873	0.753177
PG O-34:4	3.78197		3.38644	11.3211	11.8827	0.310917	0.562193	2.64959		0.477303
PG O-34:5	1.84632	0.649552	2.00798	5.40991	2.74951	0.894273	0.737729	2.02612	0.594988	0.746886
PG O-35:0	1.02456	1.86501	1.02978	1.19262	0.985528	0.736051	0.574002	1.10853	2.05772	0.523707
PG O-35:2	1.13367	0.741758	1.41729	0.878199	1.58661	0.968453	0.639306	1.08393	1.54645	0.761863
PG O-36:0	1.06241	1.64229	1.90089	0.90856	1.01761	0.835893	0.940964	0.890349	1.42803	0.904763
PG O-36:2	2.76936	2.59165	3.35265	1.18059	3.6298	0.779767	1.35437	0.792541	1.02601	1.04731
PG O-36:3			0.620241	0.81463	1.51676		1.07525	0.694699	1.23005
PG O-36:6	2.85166	0.408454	3.73986	3.21546	3.11141	0.740717	0.480497	3.21802	0.204037	0.356726
PG O-37:0	1.00996	1.41661	1.55591	1.19456	1.17997	0.941628	1.01865	0.93463	1.10688	0.998204
PG O-37:1	0.650996	1.31777	0.893847	0.771543	2.18474	0.996046	0.955864	1.43737	1.04095	0.569769
PG O-37:2	1.54396	0.731826	3.0128	0.922284	0.463301	0.731653	0.591888	0.977723	1.71617	0.982567
PG O-37:3	0.79065	1.02487	0.956181	0.77793	1.3083	1.11684	0.931509	0.793171	1.17213	0.98635
PG O-38:0	1.06692	1.57078	1.41188	1.04599	0.998623	0.829803	1.15721	0.970956	1.08545	0.956574
PG O-38:4	1.58092	1.69696	1.78939	2.09995	1.15933	0.857166	1.14283
PG O-38:5
PG O-39:0	0.62298	1.17563	1.25957	1.07828	0.973786	0.992554	1.16918	0.910538	0.902572	1.02516
PG O-40:0	0.991348	1.36265	1.35964	1.00271	1.01126	0.890876	1.09624	0.985754	1.23505	0.792081
PG O-40:1						1.02654		0.456158	1.83979	0.677507
PG O-40:5
PG O-40:7
PG O-41:0	0.759465	1.12312	1.49262	0.847739	1.37893	0.814649	0.959977	0.743605	1.33651	1.14526
PG O-42:0	0.999967	1.30379	1.63987	2.4081	2.10319	0.989902	1.00317	0.9204	1.384	0.702526
PG O-42:1	0.306652	1.63763	1.13704	0.49797	0.623877	0.630159	1.02514	0.625921	1.72848	0.990299
PG O-42:2	0.140993	1.38121	0.437264	0.343294	0.360387	0.485252	1.62634	0.698772	1.33355	0.856081
PG O-42:3	0.428714	1.62035	0.426682	0.727834	1.23191	0.728908	0.465846	1.05744	1.78358	0.964231
PG O-42:5	3.80949	0.807131	7.17793	1.83318	1.54288	0.731493	0.450767	1.15734	1.81061	0.849781
PG O-42:7	2.58495	4.12008	5.92779	4.19655	4.11208	0.728627	1.2641	1.62954	0.326781	1.05095
PG dO-40:0;O	0.148858	1.4053	0.449922	0.290757	0.260331	0.948945	1.05507	0.437794	1.50289	1.0553
PI 29:0	0.395209	1.17652	1.20575	0.922943	1.57952	0.848983	0.824951	0.863248	1.39564	1.06718
PI 29:2	3.23227						1
PI 30:0	1.97649	3.89579	3.27487	3.77938	2.48794	0.555712	1.15635	0.491241	1.13163	1.66506
PI 31:2								1
PI 32:0	1.10647	1.34906	2.13445	1.58476	1.22728	1.17444	0.912961	0.783669	1.19121	0.937721
PI 32:1	1.49777	1.57393	2.10602	1.97701	2.18127	1.05258	0.992589	1.09555	0.875725	0.983559
PI 32:2	1.16467	1.96821	2.14265	2.20049	1.72839	1.12772	1.03224	0.789352	0.887061	1.16363
PI 33:0	1.32827	1.34572	1.52377	1.39587	1.41592	1.02487	0.778317	1.15107	1.23194	0.813799
PI 33:1	1.32769	1.00602	2.22899	2.3294	2.97428	0.895755	1.04608	1.14458	0.707197	1.20639
PI 33:2	2.50792	2.45216	3.2486	4.10309	4.86306	1.0769	0.899998	1.03476	0.600299	1.38804
PI 34:0	1.40113	0.567174	5.00915	2.08301	0.932629	1.20924	1.25217	0.419098	1.02074	1.09876
PI 34:1	1.38489	1.4997	2.03146	1.72592	2.27896	0.932404	0.925053	1.23364	0.876669	1.03223
PI 34:2	1.96997	2.6758	3.24262	2.56477	2.82819	0.872118	0.951989	1.22974	0.844716	1.10144
PI 34:3	1.9821	1.91714	3.30856	3.01185	2.61707	1.0517	0.970156	0.892841	1.00681	1.0785
PI 34:4	1.27521	1.5619	2.36867	2.60517	2.12865	1.04368	1.20198	0.890483	0.816172	1.04769
PI 35:0	0.859317	1.5018	1.35829	1.36072	1.84432	1.0697	0.906896	0.894084	1.0463	1.08302
PI 35:1	1.36513	0.9781	2.38671	2.39934	3.94445	0.888661	0.930894	1.26969	0.943352	0.9674
PI 35:2	1.91917	1.72238	2.83679	3.21862	3.84084	0.904145	0.918586	1.19058	0.850251	1.13644
PI 35:4	3.50435	3.32473	6.52705	7.45652	4.88682	1.43299	0.68935	1.00567		0.871986
PI 36:0	0.994962	1.52653	1.3836	1.43327	1.34493	0.900645	0.892369	1.0017	1.3229	0.882386
PI 36:1	0.519716	0.0762053	0.968635	0.212968	0.788309	1.10429	0.306916	0.768323	1.42164	1.39882
PI 36:2	1.04777	1.42199	2.13146	2.29389	2.53117	0.976872	0.791252	1.04384	1.09218	1.09585
PI 36:3	1.01852	1.04335	1.65017	1.45271	1.58733	0.98647	0.800307	0.933026	1.13032	1.14988
PI 36:4	1.28207	2.45712	2.25533	1.78347	1.4073	0.964196	0.935152	0.87662	1.14253	1.0815
PI 36:5	1.55312	2.45995	2.30267	2.3821	1.3622	0.999844	0.879062	0.820478	1.28897	1.01165
PI 36:7	2.15638		4.87481	1.76773	1.28637	1.44572		0.485549		1.06873
PI 36:8
PI 37:0	0.75852	1.55068	1.14465	1.23666	1.63826	0.863938	0.866426	0.967351	1.26487	1.03742
PI 37:1	0.907239	0.811141	1.23973	1.25318	1.59527	0.949606	0.780714	0.761987	1.44729	1.0604
PI 37:2	0.835813	2.17666	2.93887	3.96682	3.84191	1.33151	0.641089	1.40302	0.516212	1.10817
PI 37:3	0.513037	0.644519	1.07199	1.42813	1.1435	0.932552	0.807165	0.848625	1.30864	1.10302
PI 37:4	0.999969	1.59852	1.64224	1.91906	1.71997	0.834053	0.858871	0.923358	1.27246	1.11126
PI 37:5	1.48831	1.51221	1.9689	3.16901	1.3916	0.828069	0.810671	1.15397	1.0555	1.1518
PI 38:0	0.787385	1.91955	1.14971	1.05755	1.16025	0.825006	0.862517	1.01092	1.42576	0.875803
PI 38:1	1.0316	1.02359	1.30586	1.31356	1.25363	0.926451	0.831618	0.876965	1.49938	0.865587
PI 38:2	1.09939	0.551327	1.46122	2.02973	1.36135	0.922835	0.820307	0.84477	1.55167	0.860422
PI 38:3	5.44182e-05					0.0430484	0.799636	1.26526e-05	2.38773	1.76958
PI 38:4	0.909319	1.35683	1.40769	1.31384	1.24817	0.940944	0.868657	1.08599	1.1951	0.909313
PI 38:5	0.723131	0.707926	1.44829	1.23414	0.605499	0.91847	0.45565	0.468199	1.98813	1.16955
PI 38:6	2.0359	2.42801	1.5579	1.86153	1.3783	1.45947	0.681277	0.621015	1.57953	0.658714
PI 39:0	0.742709	1.35647	1.25736	1.65657	1.88144	0.742947	0.723397	0.93436	1.75444	0.844858
PI 39:1	0.717072	1.11793	1.2245	1.11959	0.894649	1.07526	0.861865	0.53206	1.70824	0.822577
PI 39:2	1.16979	1.46966	1.2528	0.969026	1.04547	0.728899	0.757963	0.672115	1.80848	1.03255
PI 39:3	0.436136	0.731576	0.763414	0.800665	1.0385	1.07974	0.919931	0.890564	1.31485	0.794915
PI 39:4	0.837752	0.879891	1.52787	1.89892	1.96428	0.790246	0.733201	1.0404	1.45533	0.980819
PI 39:5	0.418191	0.427588	1.0181	1.40435	0.90228	0.97213	0.629685	0.539424	1.85724	1.00152
PI 39:7	1.03692	2.59899	2.0053	1.38732	1.43408	1.23192	1.06167	0.441824	1.15067	1.11391
PI 40:0	0.958222	0.984648	1.97952	2.67655	2.56026	0.933073	0.750785	0.874306	1.8132	0.628632
PI 40:1	0.806143	0.955262	1.5074	1.28021	1.08316	1.05929	0.765976	0.681745	1.76487	0.728118
PI 40:10
PI 40:2	0.956682	0.922984	2.02491	1.33455	1.13393	0.977263	0.892107	0.738526	1.56168	0.830428
PI 40:3	1.00878	0.374139	1.96232	1.86774	1.01358	1.00908	0.903385	0.686481	1.59571	0.805348
PI 40:4	0.676507	0.777049	1.89329	1.84687	1.62879	1.27715	0.770588	0.852757	1.12586	0.973639
PI 40:5	0.684573	0.784801	1.71221	1.34031	1.17012	1.31751	0.814391	0.842482	1.08227	0.94335
PI 40:6	0.986381	1.26248	1.68548	1.42282	1.34234	1.13647	0.782099	1.1115	1.10578	0.864145
PI 40:7	0.974099	0.760358	1.46034	1.28018	1.10233	1.23917	0.634656	0.854614	1.31475	0.956808
PI 40:8	1.08601	0.830639	1.69925	2.74505	1.94961	0.857836	0.696056	0.797424	1.6535	0.99518
PI 41:0	1.50394	0.876186	7.76077	8.82405	10.1293	1.04729	1.07958	0.815442	1.41423	0.643445
PI 41:2	1.41495	2.02329	1.12699	1.24032	1.37123	1.14839	1.01565	0.575666	1.30665	0.953642
PI 41:4	1.26189	3.01645	4.50803	4.4497	2.18909	0.783723	1.67568	1.27221	0.268381
PI 42:0	1.68567	1.0458	3.93316	3.204	2.8561	0.825793	0.754961	0.767158	1.74006	0.912032
PI 42:1	1.30082	1.02606	3.02597	2.10493	1.38829	0.87814	0.736182	0.712154	1.94604	0.727484
PI 42:10	1.07704	1.45639	2.14238	2.04749	1.7186	1.10478	0.730208	0.999568	1.34215	0.823296
PI 42:11	0.697252	1.28338	1.19613	0.776648	1.21142	0.584269				1.41573
PI 42:2	1.66589	1.24584	3.38884	1.01703	1.36039	0.95196	1.05291	0.911213	1.26152	0.822394
PI 42:3	1.32964	0.71658	3.63551	1.48543	1.4352	1.06485	1.16621	0.69871	1.32843	0.741808
PI 42:4	0.705717	1.83743	0.827545	1.19827	0.825341	0.915185	1.00112	0.522384	1.54258	1.01873
PI 42:5		0.00159774	0.14771	0.266835	1.11778	0.0491854	0.00658628	0.103489	4.59623	0.244506
PI 42:6	1.6037	0.618535	1.93977	2.4241	1.91264	0.567724	0.586272	0.995549	1.98636	0.864098
PI 42:9	0.0130721	1.92071	2.23043	0.158773	0.723794	0.760499	0.613422	0.995573	0.468876	2.16163
PI 43:0	1.78905		3.02682	0.655167	1.84638	0.349238			2.04563	0.605133
PI 43:2	0.633168	1.92052	0.796923	0.675135	0.957033	0.864577	0.835245	0.436842	1.68931	1.17402
PI 43:4
PI 44:0	1.6825	1.13664	4.35534	1.90914	1.98527	0.757972	0.925698	0.70238	1.66076	0.953187
PI 44:1	1.59009	0.918434	3.86656	1.45706	1.29653	0.752159	0.855113	0.787184	1.81798	0.787568
PI 44:10	0.164861	0.571637	1.06992		0.229501	1.38114		1.52435	0.400173	0.694343
PI 44:12	0.966042	1.75616	1.04218	2.21054	1.70275	0.863402	0.54306	1.41025	1.45667	0.726623
PI 44:2	2.22524	1.82599	5.31244	1.53747	1.16233	0.640994	1.24218	0.817204	1.68863	0.610988
PI 44:3	1.67863	1.83682	2.36296	1.1257	0.979592	0.588324	1.15144	1.01343	1.27775	0.969055
PI 44:4	0.63527	0.944594	0.456438	0.394342	0.200857	0.835165	0.906898	0.703106	2.05476	0.500072
PI 44:5	0.109434		0.124062	0.159386	0.762616	0.000186795	0.111087	0.74931	4.03964	0.0997785
PI 44:6					0.426321	0.213865	0.179448		2.60669
PI O-28:0	1.09995	0.991849	1.7708	1.18563	1.5737	0.822976	1.11699	0.807676	1.52995	0.722408
PI O-28:1	0.62212		1.92365	8.93579	6.04448	1.07898	1.447	0.47402
PI O-29:1	2.12448			15.9461	10.1935		1.16062	1.90622	0.0228526	0.9103
PI O-30:0	0.714557	1.19868	1.37873	1.33532	1.2754	0.887028	0.953407	0.959591	1.30487	0.8951
PI O-30:1	0.390495	0.184437	0.314716	1.49896	0.5815	1.16641	0.546025	0.769994	1.77787	0.739706
PI O-30:2	1.0809	2.54848	1.79075	1.47828	1.66146	0.951786	1.29736	0.969189	1.13751	0.644152
PI O-31:0	0.358151	1.62519	2.2987	1.95664	1.43923	1.44305	1.33576	0.583367	0.342882	1.29494
PI O-31:1	1.70027	1.87334	2.25639	2.13838	1.80217	0.953577	0.90839	0.932444	1.54867	0.656914
PI O-32:0	1.11201	0.958097	1.66154	1.22763	1.12113	0.820588	1.07137	1.21835	1.42964	0.460052
PI O-32:2	0.307064	2.11934	0.96917	1.37432	1.39694	0.806057	1.13106	0.935294	1.38095	0.746631
PI O-33:0	1.43532	2.89674	3.28013	3.91317	2.31045	0.835984	0.836776	1.03925	1.56987	0.718116
PI O-33:1	1.24034	2.03974	1.7737	1.59907	1.32544	0.974549	0.828593	0.954587	1.62285	0.619419
PI O-34:1	0.414442	1.5682	1.61221	0.472417	0.510064	0.801793	1.41883	0.409589	1.97947	0.390312
PI O-34:3	1.26206	2.66603	2.189	2.39922	3.08388	0.604922	0.847471	0.993294	1.3141	1.24021
PI O-34:5	0.963291	3.96255	1.02657	1.80794	0.891036	1.35695	0.969918	0.599729	1.62689	0.446519
PI O-35:0	2.82988	0.679944	2.15021	3.47103	13.5258		0.557681	1.00665	1.50678	0.92889
PI O-35:1	4.21718	4.98942	7.32556	7.91419	7.35719	0.587729	0.410448	2.25466		0.747166
PI O-35:2	1.31938	5.53962	3.04101	4.30761	2.47233	0.603673	0.812698	1.07108	1.89289	0.619655
PI O-35:3	2.1506	3.88592	3.4982	5.36833	2.36344	0.87645	0.657683	0.606825	2.15	0.709047
PI O-36:0	1.70357	1.70138	3.27257	1.88606	1.47367	0.925179	1.00397	0.771155	1.47779	0.821903
PI O-36:1	1.41402	1.62999	1.91412	1.67724	1.64497	0.941038	0.881505	0.89618	1.45821	0.823068
PI O-36:3	0.347364	2.82453	0.899282	0.578545	0.588258	0.880309	1.50944	0.323222	1.87824	0.408792
PI O-36:4	3.417	2.3697	9.63459	1.01851	0.765786	0.650131	0.824289	1.29838	1.20051	1.02669
PI O-37:0	1.5251	2.47269	3.54626	2.28072	3.87727	0.629654	0.946047	1.47768	1.26134	0.685273
PI O-37:1	1.73822	0.774001	3.03649	2.05435	2.74017	0.832278	0.66076	0.670939	1.64126	1.19476
PI O-37:2	1.58937	2.39753	2.43232	3.56518	3.61089	0.917628	0.717663	1.07375		1.29096
PI O-37:3		1.11634	1.50766			0.766994	0.862348		1.37066
PI O-38:0	1.875	1.51495	3.65054	2.26399	1.85574	0.855128	0.855223	0.899158	1.45858	0.931914
PI O-38:1	1.87289	1.453	2.7904	1.70151	2.16117	0.757522	0.779696	0.982296	1.62886	0.851627
PI O-38:2	1.42958	1.73979	1.72063	1.54507	1.99021	0.830709	0.780852	0.905268	1.80411	0.679062
PI O-38:3	0.433036	1.48461	1.37008	0.985379	1.43179	1.35539	0.625533	1.10832	0.732243	1.17851
PI O-38:4	3.33881	1.31188	8.22798	1.49959	1.43826	0.748149	0.814827	1.16711	1.17181	1.0981
PI O-38:5	2.57553	1.54994	6.58962	0.959892	0.959727	0.710127	0.931908	1.07417	1.18398	1.09982
PI O-39:0	0.82488	2.0977	0.563051	1.05933	0.983859	0.887562	0.726453	1.03419	1.31701	1.03478
PI O-40:0	1.93538	1.29038	2.25376	2.15061	2.69428	0.701523	0.781523	0.922678	1.66415	0.930123
PI O-40:1	2.54064	1.24409	1.99765	2.0868	3.79151	0.746827	0.778815	1.2628	1.40292	0.808642
PI O-40:2	2.81027	1.04479	3.61949	1.81247	3.05391	0.503026	0.728426	1.14206	1.6372	0.989284
PI O-40:4	5.7574	1.08172	17.8721	1.43698	1.17812	0.558363	0.75302	1.17387	0.504519	2.01023
PI O-40:5	3.69335	1.52149	9.93136	1.07968	0.95802	0.684246	0.863163	1.0582	1.30302	1.09137
PI O-40:6	2.56489	1.14717	5.46172	1.21113	1.83334	0.737244	0.59882	1.14863	1.07302	1.44229
PI O-40:7	0.767259	2.20453	1.06011	0.835208	0.970632	0.731046	0.779262	1.07037	1.47013	0.949197
PI O-41:0	1.94094		0.810652		1.48954			1.20247	0.464533	1.333
PI O-41:1	5.12463		0.892928	3.50786	6.24326	0.599723			1.40028
PI O-42:0	1.86854	1.2571	2.21626	1.63001	2.11241	0.752523	0.828601	0.760076	1.79589	0.862909
PI O-42:1	2.70598	1.70613	2.77734	2.43643	3.51545	0.965307	0.87733	0.848614	1.48115	0.827602
PI O-42:2	3.24822	1.45812	2.51834	2.07686	3.10439	0.781228	0.876414	0.99155	1.65775	0.693055
PI O-42:4	4.63734		7.72532		0.489136	0.49834	0.680967	1.82069
PS 12:0	0.628017	1.25414	1.29638	0.725392	1.06402	0.698706	0.497853	0.788569	2.11421	0.900662
PS 24:0	0.903741	0.76047	1.55546	1.97672	0.960861	0.494514	0.732024	0.497518	2.64601	0.629938
PS 25:0	0.453964	1.04298	0.568522	2.38005	3.20242	0.477276	0.442399	0.155618	2.68182	1.24289
PS 26:0	0.717766	0.397019		1.73616	1.39884	0.479339	0.16299		3.10293	0.25474
PS 27:1	0.09851	0.0898042		0.104229	0.20976	0.0527357	0.135914	0.07644	4.2456	0.489306
PS 28:0	1.46787	3.63016	3.17888	1.71804	1.04812	0.85644	1.20386	0.339908	2.08492	0.514868
PS 28:2	0.745945		0.339932					0.192253	1.80775
PS 31:2				4.38165	3.28783			1.11312		0.886875
PS 31:3
PS 32:0	1.98054	1.5589	7.9292	0.453084	0.608603	0.738947	0.80645	0.595785	1.5259	1.33292
PS 32:2	0.567057	3.823	3.94597	1.3901	0.794697	1.07276	0.315334	1.33265	1.27925
PS 33:3	0.571628	0.132174	1.08269	0.923229	2.09762	0.696975		0.434573	1.75321	1.11524
PS 34:0	2.34628	1.65606	10.5771	0.451956	0.555777	0.798218	0.763716	0.80316	1.27835	1.35656
PS 34:1	2.20453	1.56103	7.45452	0.831655	0.925306	0.81107	0.886632	0.787562	1.27075	1.24399
PS 34:2	2.60273	1.26097	5.74527	2.14402	2.96617	0.76554	0.845667	0.963469	1.27568	1.14964
PS 34:3	2.12922	1.99143	9.88121	2.62261	1.71468	0.840888	0.883384	0.467496	1.48774	1.3205
PS 35:0
PS 35:5	0.430424	0.836746	0.842855	1.87846	0.523066	0.562141	0.838009	0.805971	1.81084	0.983035
PS 35:6	0.66319		0.819131	0.589276	0.476723	1.20659		1.01583		0.777575
PS 36:0	0.920232	0.857787	1.68061	1.67003	0.661044	0.753504	0.842512	0.411716	1.93651	1.05576
PS 36:1	1.57087	1.32476	3.2011	1.23871	1.21755	0.754428	0.820654	1.05784	1.00856	1.35851
PS 36:2	2.08576	1.37479	5.62098	1.76558	2.06573	0.809767	0.8562	0.936426	1.13336	1.26424
PS 36:3	1.92311		8.61553		0.417047		0.214517		1.68915	1.09633
PS 36:4	1.26941	1.4598	1.9546	1.61998	1.37318	1.09653	0.9949	0.891541	1.02668	0.990344
PS 36:5	1.51019	2.32821	2.28173	2.19692	2.25189	0.761768	0.924953	0.908028	1.24835	1.1569
PS 37:0	0.695867	1.31441	1.22373	1.04468	1.47997	0.945691	0.837447	0.656201	1.51918	1.04148
PS 37:1	0.622746	1.69093	1.16643	1.6498	1.63249	0.879861	0.758574	0.664388	1.50155	1.19563
PS 37:3	1.54625	1.20932	2.1653	1.47368	1.66918	1.04146	0.886623	0.969834	1.39572	0.706365
PS 37:4	1.17948	1.50932	1.78831	1.61674	1.36984	0.961287	0.905215	0.910027	1.4711	0.752366
PS 37:7	0.558428	3.46908	0.205917	3.419		1.00548	1.37991	1.1499	0.926747	0.537953
PS 38:0	0.921523	1.50503	1.38263	1.06889	1.13356	0.861773	0.886429	0.799162	1.61501	0.837631
PS 38:1	1.08792	1.45025	1.65618	1.63542	1.65735	0.782941	0.858375	1.11434	1.33074	0.91361
PS 38:2	1.46268	1.31595	2.20388	2.19432	1.56278	0.846825	0.898609	0.749206	1.47624	1.02912
PS 38:3	0.369744		3.41196		0.433804				1
PS 38:4	1.06678	1.63774	1.77773	1.29186	1.26482	1.06351	1.01856	0.99284	0.974057	0.951038
PS 38:5	1.19522	1.43719	2.2479	1.70716	1.33212	1.13778	0.96492	0.754866	1.17167	0.970766
PS 38:6	1.48099	1.59691	2.00481	1.95467	2.21098	1.04453	1.03833	1.09557	0.885503	0.936068
PS 38:7	1.0963	1.80358	1.76972	1.87028	1.34639	1.18846	1.09809	0.818965	0.893734	1.00075
PS 38:8	3.12124	0.318688	1.0645	5.67345	2.85795	1.18987	1.22709	1.67262	0.518049	0.392374
PS 39:0	0.771134	1.30715	1.41594	1.39976	1.42948	0.828209	0.825285	0.752989	1.65481	0.938706
PS 39:1	0.678442	1.41082	1.06289	1.32101	1.55569	0.813571	0.738363	0.761221	1.59027	1.09658
PS 39:2	0.527005	0.766173	0.820454	1.06954	1.09468	0.898073	0.734253	0.619531	1.64319	1.10495
PS 39:3	0.696037	1.00841	1.4545	1.32711	1.4883	1.14557	0.95268	0.728835	1.0907	1.08222
PS 39:4	0.618314	1.21427	2.2742	1.95113	1.80749	1.17023	1.14603	0.769105	0.915897	0.99874
PS 39:5									1
PS 39:8	1.5585	3.53489		2.41293	1.13603	1.13383	1.0444	0.591721	0.628814	1.60124
PS 40:0	0.412964	1.04702	1.05552	0.599397	0.676202	1.06623	0.96121	0.59521	1.48301	0.894348
PS 40:1	0.711046	1.69367	1.10499	1.17446	1.13524	0.796893	0.768288	0.821567	1.6776	0.935647
PS 40:2	0.450746	0.788648	0.793666	0.86188	0.78378	0.794933	0.653088	0.751652	1.91793	0.882395
PS 40:3	0.897975	1.28713	1.8886	1.48435	1.29575	0.903545	1.00706	1.05534	1.0855	0.948554
PS 40:4	1.85115	1.38309	4.97986	1.4902	1.69892	0.878101	0.941842	1.12619	0.935878	1.11799
PS 40:5	6.31541	0.00798432	38.5188	3.88631	0.0864613	1.74945	1.75541	0.0247506	0.0832318	1.38715
PS 40:6	1.17738	1.51327	1.72093	1.51498	2.26543	0.874158	0.938165	1.25032	0.917422	1.01993
PS 40:7	0.899477	1.89431	1.916	1.77494	1.46714	1.18543	1.15153	0.742397	0.818004	1.10263
PS 40:8	1.03809	1.00042	1.80881	1.78658	1.07609	1.47931	1.05749	0.680038	1.09498	0.688183
PS 40:9	1.14721	2.55382	2.05526	2.66217	2.43539	1.20494	1.18019	0.972326	0.57455	1.068
PS 41:0	0.927385	1.4594	1.74923	2.89223	1.16163	0.886632	1.12129	0.331472	1.54549	1.11512
PS 41:1	0.679194	1.24283	1.248	1.8476	1.91071	0.669472	0.641272	0.711624	2.04289	0.934746
PS 41:2	0.26703	0.69641	0.45371	0.766861	0.6784	0.777549	0.629762	0.66808	1.77989	1.14471
PS 41:3	0.635857	1.03386	1.16522	1.12239	1.31618	1.06012	0.926606	0.828208	1.19222	0.992845
PS 41:4	0.710032	0.713811	1.41074	1.3263	1.50661	1.15597	0.850939	0.695383	1.21714	1.08057
PS 41:5	0.839559	1.46869	1.37011	1.43159	1.82632	1.03398	0.884403	0.852786	1.13941	1.08942
PS 42:0	0.796838	0.55688	2.28049	0.643235	0.196123	0.963503	1.11269	0.932988	1.45017	0.540651
PS 42:1	1.03286	1.0877	1.71025	3.88483	3.0571	1.17289	0.567545	0.576098	1.97165	0.711817
PS 42:10	0.971991	0.89847	1.4883	1.08652	1.20565	1.33553	1.00807	1.18174	1.08413	0.390532
PS 42:11
PS 42:2	0.302079	0.699718	0.409002	0.406792	0.46256	0.706699	0.73795	0.575268	1.9922	0.987883
PS 42:3	0.716949	1.19248	1.17379	1.0279	0.996964	1.02181	0.937601	0.91411	1.28257	0.843911
PS 42:4	0.845295	0.755741	1.42824	1.36678	1.20258	0.997818	0.881099	0.86275	1.38258	0.87575
PS 42:5	1.16148	1.66688	1.91238	1.44732	1.42886	0.878386	0.667411	0.970084	1.47656	1.00756
PS 42:6	1.02554	1.23497	1.87777	1.6979	1.43528	1.02626	0.762821	0.740921	1.43129	1.03871
PS 42:8	1.75125	1.85948	2.10495	2.25119	1.86504	1.07487	0.998633	1.44006	0.947324	0.539109
PS 42:9	0.930117	2.58829	1.86869	2.17606	1.93467	0.859421	1.17153	0.91747	0.851929	1.19965
PS 43:2		0.169157	0.370881	0.55384	0.483511	0.4837	0.384089	0.0811672	3.4406	0.610444
PS 43:4	0.468675	0.404592	1.55446	1.05971	0.857106	1.34851	0.88141	0.410581	1.48778	0.871724
PS 43:6	0.829212	0.905938	1.32361	1.36536	1.55532	1.02944	0.822473	0.752183	1.35392	1.04198
PS 44:1	1.18392	0.669842	4.58363	5.34619	4.24395	0.916385	0.66587	0.633568	2.14424	0.639935
PS 44:10	1.59777	2.38964	2.21294	2.16413	1.6656	1.14537	0.852473	0.97717	1.06517	0.959812
PS 44:2	0.652323	0.667638	2.2896	1.63039	1.7383	0.688109	0.584389	0.702308	2.2018	0.823389
PS 44:3	1.19236	0.58138	2.60679	3.14161	2.73571	0.887389	0.537866	1.12415	1.97043	0.480166
PS 44:4	0.307487	0.089811	3.31182	2.54049	0.324391	1.82046	0.99032	0.0766617	1.96091	0.151647
PS 44:5	0.799949	1.88984	1.16121	1.06796	1.16919	0.825161	0.868157	1.01058	1.41753	0.878574
PS 44:6	1.02166	1.01311	1.30593	1.30746	1.2456	0.918691	0.833976	0.874731	1.50886	0.863744
PS 44:7	1.10347	0.561845	1.47655	2.0171	1.36279	0.913023	0.828195	0.842453	1.5523	0.864026
PS 44:8	1.18221	0.82203	1.62022	2.64982	1.74584	0.904785	0.727311	0.947291	1.49769	0.922921
PS O-28:0	1.22505	1.26029	3.22909	0.874274	1.08942	0.959461	1.09119	0.895046	1.15803	0.896271
PS O-28:1	8.7348		3.27204	30.5562	8.9107	0.591918	0.560492	2.77047	0.60854	0.468583
PS O-30:0	1.44012	0.804261	0.993495		2.57825	0.332112	0.922774	0.601687		2.14343
PS O-30:1	0.510944	0.962266	1.45227	5.69964	2.03087	1.41616	0.294553	1.56075		0.728535
PS O-30:2
PS O-32:0	1.88004	1.04949	5.8665	1.81839	2.1942	0.982503	0.752292	1.64263	0.724576	0.897994
PS O-32:2	1.41891	0.560483	2.58434	1.83276	1.61225	0.892603	0.727239	0.731713	1.80047	0.847973
PS O-33:0	2.34927	1.50692	6.64839	1.73759	2.05014	1.01258	0.824067	1.34689	0.822162	0.994304
PS O-33:1	4.50983	8.22417	2.58521	5.83122	3.32772	0.799007	0.937805	1.15559	1.60968	0.497921
PS O-33:2	4.0315	4.95007	3.96599	5.56714	3.49413	0.848361	0.731122	1.19273	1.50713	0.720653
PS O-33:3	3.95321	6.6969	5.16801	5.65948	3.12695	0.729368	0.986575	0.919153	2.03206	0.332846
PS O-34:4	0.592486	0.863401	1.18037	1.53732	1.78547	0.608174	0.657611	0.906114	2.06088	0.767223
PS O-34:5	0.946894	1.19826	1.65345	1.52061	1.37748	0.953173	0.933375	0.732311	1.5975	0.783644
PS O-35:0	1.07083	2.15211	1.30958	1.34684	1.29025	1.04173	0.772784	1.11571	1.21675	0.853028
PS O-35:1	1.69436		0.905316	1.45264	2.2068	0.643036	0.641513	0.791719	2.0337	0.890028
PS O-35:2	1.13052	1.73641	2.09114	2.26427	2.24781	0.719786	0.781773	0.982724	1.77734	0.738372
PS O-35:3	1.12536	1.26568	2.02244	1.99143	1.90147	0.678786	0.750978	0.930459	1.73254	0.907242
PS O-36:0	2.64345	3.25885	2.17041	2.45469	1.87964	0.443429	0.689087		1.34892	1.51856
PS O-36:1	0.495671	1.38807	1.93402	3.07777	1.49608	0.176364	0.765136	0.150437	2.80853	1.09954
PS O-36:2	0.314408	0.43307	1.51385	3.79739	2.71916	1.63767	1.49284	0.378435	0.775547	0.715505
PS O-36:5	1.13545	1.10246	2.1174	1.33199	1.3374	0.973549	1.01033	0.889496	1.31291	0.813712
PS O-36:6	0.796815	1.1074	1.27238	1.45374	1.25767	1.15301	0.738517	0.832492	1.4304	0.845578
PS O-37:0	0.930378	0.988413	1.19041	1.75526	1.23822	0.997395	0.827192	1.14332	1.34626	0.685831
PS O-37:1	1.12261	2.12097	1.31464	1.76426	1.1183	1.27588	0.992199	1.00804	1.15763	0.56625
PS O-37:2
PS O-37:3	1.13816	3.52287	3.19103	4.95818	3.72324	0.634704	0.719446	1.11886	1.80769	0.719297
PS O-38:0	1.69882	1.54438	4.89605	0.59336	0.416107	0.599236	0.710067	0.60775	2.06727	1.01567
PS O-38:3	0.66984	3.29594	14.0596	7.37246		0.633151	2.23975	0.932368	0.795526	0.399208
PS O-38:4	0.58529	0.55891	1.11141	0.85049	0.527594	1.18434	1.29808	0.802644	1.08728	0.627667
PS O-38:7	0.806241	1.67556	1.11431	1.19454	1.31042	0.935993	1.09199	0.781734	1.42927	0.761008
PS O-39:0	1.06486	0.864475	3.68284	11.7536	7.59313	1.7983	0.69761	0.800684	1.15903	0.544375
PS O-39:2	0.656361	0.598215		0.541493	0.574219	1.23502	0.737489	1.13266		0.894824
PS O-40:0	0.626706	1.44641	2.93593	0.338108	0.336981	1.26368	0.379306	1.47549	0.356911	1.52462
PS O-40:1	2.12865	1.70529	5.2065	2.67027	1.12235	0.681821	0.570881	0.673222	2.1411	0.932977
PS O-40:2	3.97295	2.13871	11.7844	1.76652	0.642512	0.557553	1.00007	0.821575	2.00975	0.611061
PS O-40:3	2.14238	1.61324	6.77785	1.50808	1.17966	0.853866	0.89384	0.756288	1.46988	1.02613
PS O-40:4	1.45396	1.49778	2.20155	1.4645	1.33816	0.862335	0.954075	0.927655	1.35555	0.900385
PS O-40:5	9.49874	0.569647	0.667483	6.34879	20.4628	0.39648	1.82992	0.329478	0.000246028	2.44388
PS O-40:6	0.420383	1.51427	1.48118	0.525656	0.612642	0.832165	1.41622	0.461916	1.86658	0.423124
PS O-40:7	0.788385	0.717015	1.62714	0.84312	0.793555	1.08148	1.07465	0.752977	1.23478	0.856103
PS O-41:0	1.8759			3.346	3.48511		1
PS O-41:1	3.11051	1.3765	6.93072	0.877443	0.390824	1.10653	0.652118	1.41058	0.894529	0.936242
PS O-42:3	1.95687	1.16578	5.7354	1.63469	1.28228	0.721202	0.813118	0.898784	1.59551	0.971386
PS O-42:4	2.02572	1.52123	4.95503	1.44035	1.39576	0.700507	0.853575	0.850083	1.62894	0.966897
PS O-42:5	1.40309	1.73095	2.61775	1.75813	1.29426	0.933606	0.934528	0.839739	1.42834	0.863788
PS O-42:6	1.43366	1.65601	1.82003	1.66526	1.69685	0.858462	0.914507	0.898646	1.48537	0.843017
PS O-42:7	0.60138	1.89357	1.06098	1.07129	0.975182	0.79026	0.760056	0.86652	1.45946	1.1237
Phenylacetylcarnitine	0.1454		0.0589183			0.315526	0.219792	3.12663		0.338053
SM 30:1;O2	1.26329	3.18849	3.87429	0.803125	1.7476	0.366606	1.75618	1.47229	0.857213	0.54771
[truncated: 52 more rows]

## Sheet: Average
Compound	Group 2	Group 1
[truncated: 1,217 more rows]

## Sheet: SEM
Compound	Group 2	Group 1
[truncated: 1,217 more rows]

## Sheet: p-value
Compound	Group 2 vs Group 1
[truncated: 1,217 more rows]

[truncated: 1 more sheets: legend]
