# Supplementary material for: Liver TET1 promotes metabolic dysfunction-associated steatotic liver disease
Source: EMBO Mol Med. 2025 Mar 31;17(5):1101–17. doi: 10.1038/s44321-025-00224-4 (PMC12081649; doi:10.1038/s44321-025-00224-4)
Supplement: Supplementary file 8 — Data Set [file 44321_2025_224_MOESM8_ESM.zip]

Archive with 5 entries (5 files):
- Readme.docx
- DataSet EV1.xls
- DataSet EV2.xlsx
- DataSet EV3.xlsx
- DataSet EV4.xlsx
