# Supplementary material for: Liver TET1 promotes metabolic dysfunction-associated steatotic liver disease
Source: EMBO Mol Med. 2025 Mar 31;17(5):1101–17. doi: 10.1038/s44321-025-00224-4 (PMC12081649; doi:10.1038/s44321-025-00224-4)
Supplement: Supplementary file 9 — Source data Fig. 1 [file 44321_2025_224_MOESM9_ESM.zip]

Archive with 8 entries (7 files):
- Fig 1/
- Fig 1/Fig 1A.xlsx
- Fig 1/Fig 1B.tif
- Fig 1/Fig 1C.tif
- Fig 1/Fig 1D.pptx
- Fig 1/Fig 1E.xlsx
- Fig 1/Fig 1F.pptx
- Fig 1/Fig 1F.xlsx
