# Supplementary material for: Liver TET1 promotes metabolic dysfunction-associated steatotic liver disease
Source: EMBO Mol Med. 2025 Mar 31;17(5):1101–17. doi: 10.1038/s44321-025-00224-4 (PMC12081649; doi:10.1038/s44321-025-00224-4)
Supplement: Supplementary file 9 — Source data Fig. 1 [file 44321_2025_224_MOESM9_ESM.zip › Fig 1/Fig 1A.xlsx]

## Sheet: 工作表1
left panel
	BW(g)
	NC	HFD
	32.6	48.3
	29.4	51
	39	47.3
	31	54
	31	51.2
Right panel
	NC					HFD
LW/BW	0.0423006	0.0482653	0.04	0.0370968	0.0309677	0.0543892	0.0557255	0.0514165	0.0647593	0.0584766
FW/BW	0.0556135	0.0559864	0.0535897	0.0390323	0.0196774	0.059089	0.0578039	0.0684144	0.0720741	0.0565234
