# Supplementary material for: Liver TET1 promotes metabolic dysfunction-associated steatotic liver disease
Source: EMBO Mol Med. 2025 Mar 31;17(5):1101–17. doi: 10.1038/s44321-025-00224-4 (PMC12081649; doi:10.1038/s44321-025-00224-4)
Supplement: Supplementary file 9 — Source data Fig. 1 [file 44321_2025_224_MOESM9_ESM.zip › Fig 1/Fig 1E.xlsx]

## Sheet: 工作表1
	5mc/MethylBlue (Ratio)
	NC	HFD
	1.12593	1.43603
	0.935725	1.92769
	1.00284	2.06093
	0.997846	1.28928
	0.937673	1.81443
