# Supplementary material for: Liver TET1 promotes metabolic dysfunction-associated steatotic liver disease
Source: EMBO Mol Med. 2025 Mar 31;17(5):1101–17. doi: 10.1038/s44321-025-00224-4 (PMC12081649; doi:10.1038/s44321-025-00224-4)
Supplement: Supplementary file 9 — Source data Fig. 1 [file 44321_2025_224_MOESM9_ESM.zip › Fig 1/Fig 1F.xlsx]

## Sheet: 工作表1
(TETs/GAPDH)	NC						(TETs/GAPDH)	HFD
TET1	0.79016	1.20029	1.1546	0.886927	0.808891	1.14562	TET1	0.172235	0.151301	0.295621	0.073879	0.172922	0.281204	0.494199
TET2	0.766295	0.493695	0.840649	1.01096	1.60999	1.27822	TET2	0.891806	1.03791	1.54919	1.43395	1.16618	0.824803	0.901079
TET3	0.566353	1.65074	1.57486	1.00536	0.508327	0.670788	TET3	0.170612	0.156206	0.242921	1.07109	0.292944	0.559454	0.460367
