# Supplementary material for: Liver TET1 promotes metabolic dysfunction-associated steatotic liver disease
Source: EMBO Mol Med. 2025 Mar 31;17(5):1101–17. doi: 10.1038/s44321-025-00224-4 (PMC12081649; doi:10.1038/s44321-025-00224-4)
Supplement: Supplementary file 10 — Source data Fig. 2 [file 44321_2025_224_MOESM10_ESM.zip]

Archive with 10 entries (9 files):
- Fig 2/
- Fig 2/Fig 2A.xls
- Fig 2/Fig 2B.tif
- Fig 2/Fig 2C.xlsx
- Fig 2/Fig 2D.xlsx
- Fig 2/Fig 2E.xlsx
- Fig 2/Fig 2F.xlsx
- Fig 2/Fig 2G.tif
- Fig 2/Fig 2H.xlsx
- Fig 2/Fig 2I.xlsx
