# Supplementary material for: Liver TET1 promotes metabolic dysfunction-associated steatotic liver disease
Source: EMBO Mol Med. 2025 Mar 31;17(5):1101–17. doi: 10.1038/s44321-025-00224-4 (PMC12081649; doi:10.1038/s44321-025-00224-4)
Supplement: Supplementary file 10 — Source data Fig. 2 [file 44321_2025_224_MOESM10_ESM.zip › Fig 2/Fig 2A.xls]

## Sheet: Sheet1
WEEK	0		1		2
	WT-HFD	TKO-HFD	WT-HFD	TKO-HFD	WT-HFD	TKO-HFD
	25.7	20	27.9	24	32.4	26
	25	17.9	31	19.9	35	23
	25	26	30	32	34	34
	25	22	31	24	36	25
	26	23	30	24	33	24
	24	21	31	24	34	25
	22	22	27	23	31	25
	23		28		31
	23		28		29
	24		28		31
	23		27		30
mean	24.6714	21.7	29.7	24.4143	32.4	26
std	1.33755	2.52256	1.62173	3.66535	2.2	3.65148
SEM	0.404095	0.955517	0.489948	1.38839	0.664653	1.38314
p-value		0.0174912		0.00447061		0.000254723
WEEK	3		4		5
	WT-HFD	TKO-HFD	WT-HFD	TKO-HFD	WT-HFD	TKO-HFD
	37.6	29	40.6	30	43.9	30
	36	29.1	40	29.1	42	30.9
	36	36	39	40	41	41
	39	26	43	27	44	27
	35	25	38	25	38	26
	35	27	37	28	37	29
	33	27	36	27	36	29
	34		35		36
	31		33		33
	34		37		37
	32		34		34
mean	34.7818	28.4429	37.5091	29.4429	38.3545	30.4143
std	2.35024	3.64777	3.00182	4.92675	3.81349	4.95998
SEM	0.710043	1.38173	0.906894	1.86619	1.15211	1.87878
p-value		0.000354382		0.000500073		0.00145326
WEEK	6		7		8
	WT-HFD	TKO-HFD	WT-HFD	TKO-HFD	WT-HFD	TKO-HFD
	46.4	30	47.3	31	49	31
	44	32.4	44	33.6	46	36
	43	41	43	45	46	47
	46	28	46	30	48	32
	39	25	44	28	47	28
	36	30	39	32	42	33
	35	30	38	33	41	34
	35		39		41
	32		35		38
	38		41		43
	33		36		39
mean	38.8545	30.9143	41.1182	33.2286	43.6364	34.4286
std	5.21083	4.99848	4.05631	5.52259	3.74894	6.07885
SEM	1.57427	1.89336	1.22547	2.09189	1.13261	2.30259
p-value		0.00557873		0.00295548		0.00102695
WEEK	9		10		11
	WT-HFD	TKO-HFD	WT-HFD	TKO-HFD	WT-HFD	TKO-HFD
	51	33	51	34	51	36
	47	38	48	38	50	41
	47	49	47	50	48	51
	49	34	49	34	49	35
	47	32	48	31	48	32
	44	35	45	38	46	39
	43	35	45	34	45	34
	43		44		45
	40		41		43
	46		47		49
	42		43		46
mean	45.3636	36.5714	46.1818	37	47.2727	38.2857
std	3.26413	5.79819	2.892	6.245	2.4532	6.36957
SEM	0.986142	2.19629	0.873715	2.36553	0.741148	2.41272
p-value		0.000764556		0.000595839		0.000589845
WEEK	12		13		14
	WT-HFD	TKO-HFD	WT-HFD	TKO-HFD	WT-HFD	TKO-HFD
	51	36	52	35	53	35
	50	40	49	43	50	46
	48	53	47	51	49	53
	49	36	47	37	49	37
	49	31	51	32	50	32
	46	39	47	40	48	40
	45	35	45	37	46	37
	46		47		48
	43		44		45
	49		48		50
	45		46		46
mean	47.3636	38.5714	47.5455	39.2857	48.5455	40
std	2.50091	6.9966	2.38175	6.23737	2.29624	7.2111
SEM	0.755562	2.65023	0.719562	2.36264	0.693729	2.73148
p-value		0.00140418		0.00100712		0.00193475
Week	15		16
	WT-HFD	TKO-HFD	WT-HFD	TKO-HFD
	55	35	54	34
	51	48	51	47
	51	54	51	54
	51	38	51	39
	51	33	51	36
	48	43	49	45
	47	40	47	42
	48		49
	46		47
	51		52
	46		48
mean	49.5455	41.5714	50	42.4286
std	2.76997	7.41299	2.19089	6.90066
SEM	0.836849	2.80795
p-value		0.0047912		0.00344332
