# Supplementary material for: Liver TET1 promotes metabolic dysfunction-associated steatotic liver disease
Source: EMBO Mol Med. 2025 Mar 31;17(5):1101–17. doi: 10.1038/s44321-025-00224-4 (PMC12081649; doi:10.1038/s44321-025-00224-4)
Supplement: Supplementary file 10 — Source data Fig. 2 [file 44321_2025_224_MOESM10_ESM.zip › Fig 2/Fig 2C.xlsx]

## Sheet: 工作表1
LW/BW	TET1wt/wt	TET1-/-
	0.051321	0.0298489
	0.045846	0.0312162
	0.051075	0.0313175
	0.041323	0.0291726
	0.039586	0.0296188
	0.045188	0.0361582
	0.040711	0.0302601
	0.049077
	0.033531
	0.056327
	0.052183
