# Supplementary material for: Liver TET1 promotes metabolic dysfunction-associated steatotic liver disease
Source: EMBO Mol Med. 2025 Mar 31;17(5):1101–17. doi: 10.1038/s44321-025-00224-4 (PMC12081649; doi:10.1038/s44321-025-00224-4)
Supplement: Supplementary file 10 — Source data Fig. 2 [file 44321_2025_224_MOESM10_ESM.zip › Fig 2/Fig 2D.xlsx]

## Sheet: 工作表1
FW/BW	TET1wt/wt	TET1-/-
	0.029053	0.054232
	0.035616	0.05627
	0.029026	0.047538
	0.037245	0.047565
	0.040789	0.065982
	0.030596	0.030132
	0.035375	0.055083
	0.025717
	0.045365
	0.025794
	0.029388
