# Supplementary material for: Liver TET1 promotes metabolic dysfunction-associated steatotic liver disease
Source: EMBO Mol Med. 2025 Mar 31;17(5):1101–17. doi: 10.1038/s44321-025-00224-4 (PMC12081649; doi:10.1038/s44321-025-00224-4)
Supplement: Supplementary file 10 — Source data Fig. 2 [file 44321_2025_224_MOESM10_ESM.zip › Fig 2/Fig 2E.xlsx]

## Sheet: 工作表1
ALT (U/L)	WT-HFD	TKO-HFD
	214.722	98.9352
	67.346	190.079
	166.885	28.6296
	116.934	10.6304
	239.607	25.972
		14.6168
		16.61
