# Supplementary material for: Liver TET1 promotes metabolic dysfunction-associated steatotic liver disease
Source: EMBO Mol Med. 2025 Mar 31;17(5):1101–17. doi: 10.1038/s44321-025-00224-4 (PMC12081649; doi:10.1038/s44321-025-00224-4)
Supplement: Supplementary file 10 — Source data Fig. 2 [file 44321_2025_224_MOESM10_ESM.zip › Fig 2/Fig 2F.xlsx]

## Sheet: 工作表1
AST (U/L)	WT-HFD	TKO-HFD
	150.987	56.027
	18.3475	177.299
	112.412	58.533
	154.387	12.888
	123.331	64.1715
		19.9585
		22.196
