# Supplementary material for: Liver TET1 promotes metabolic dysfunction-associated steatotic liver disease
Source: EMBO Mol Med. 2025 Mar 31;17(5):1101–17. doi: 10.1038/s44321-025-00224-4 (PMC12081649; doi:10.1038/s44321-025-00224-4)
Supplement: Supplementary file 10 — Source data Fig. 2 [file 44321_2025_224_MOESM10_ESM.zip › Fig 2/Fig 2H.xlsx]

## Sheet: 工作表1
week	TET1 L/L			actbCre/-TET1L/L
0	19.3	19.4	19.5	21.7	20.6	18.4	18.2
1	22.3	23.5	22.6	23.8	23.7	21.6	20.8
2	24.2	23.8	24.4	26.8	25.5	23.5	22.7
3	27.7	28.5	27.3	30.2	28.2	25.4	24.2
4	29.1	31.8	29.9	33.8	29.7	26.5	26.7
5	30.89	34.8	32.2	35.8	31.2	26.85	28.3
6	36.15	35.3	32.3	38	31.52	27.3	29.1
7	40.47	38.7	35.6	39	31.86	27.93	29.8
8	34.29	39.9	38.4	40.1	33	28.08	28.7
9	37.3	42.8	41.3	41.1	34.4	27.1	29.6
10	38.94	43.5	42.1	42	33.98	28.42	30.15
11	40.72	44.3	43	42.1	34.3	27.3	29.93
12	41	44.6	43.6	43	34.9	26.79	31.8
13	42.6	44.8	44.4	43.8	37.58	28.2	33.4
14	42.89	45	44.8	43.8	40.3	29.2	35.49
15	43.66	45.4	45.3	43.6	41.57	30.13	36.38
16	43.98	46.1	45.8	44	40.46	29.25	35.86
