# Supplementary material for: Liver TET1 promotes metabolic dysfunction-associated steatotic liver disease
Source: EMBO Mol Med. 2025 Mar 31;17(5):1101–17. doi: 10.1038/s44321-025-00224-4 (PMC12081649; doi:10.1038/s44321-025-00224-4)
Supplement: Supplementary file 10 — Source data Fig. 2 [file 44321_2025_224_MOESM10_ESM.zip › Fig 2/Fig 2I.xlsx]

## Sheet: 工作表1
LW/BW	TET1L/L	ActbCre+/-TET1L/L
	0.03729	0.02521
	0.0455531	0.035897
	0.0393013	0.025376
	0.0454545
