# Supplementary material for: Liver TET1 promotes metabolic dysfunction-associated steatotic liver disease
Source: EMBO Mol Med. 2025 Mar 31;17(5):1101–17. doi: 10.1038/s44321-025-00224-4 (PMC12081649; doi:10.1038/s44321-025-00224-4)
Supplement: Supplementary file 11 — Source data Fig. 3 [file 44321_2025_224_MOESM11_ESM.zip]

Archive with 6 entries (5 files):
- Fig 3/
- Fig 3/Fig 3A.tif
- Fig 3/Fig 3B.xlsx
- Fig 3/Fig 3C.xlsx
- Fig 3/Fig 3D.xlsx
- Fig 3/Fig 3E.xlsx
