# Supplementary material for: Liver TET1 promotes metabolic dysfunction-associated steatotic liver disease
Source: EMBO Mol Med. 2025 Mar 31;17(5):1101–17. doi: 10.1038/s44321-025-00224-4 (PMC12081649; doi:10.1038/s44321-025-00224-4)
Supplement: Supplementary file 11 — Source data Fig. 3 [file 44321_2025_224_MOESM11_ESM.zip › Fig 3/Fig 3B.xlsx]

## Sheet: 工作表1
	TET1wt/wt	TET1-/-
Hepatic cholesterol (mg)	55.8448	33.5069
	59.8202	30.5726
	68.0549	28.4903
	66.8244	30.3833
	46.1902	32.4657
		61.6185
		41.7416
