# Supplementary material for: Liver TET1 promotes metabolic dysfunction-associated steatotic liver disease
Source: EMBO Mol Med. 2025 Mar 31;17(5):1101–17. doi: 10.1038/s44321-025-00224-4 (PMC12081649; doi:10.1038/s44321-025-00224-4)
Supplement: Supplementary file 11 — Source data Fig. 3 [file 44321_2025_224_MOESM11_ESM.zip › Fig 3/Fig 3C.xlsx]

## Sheet: 工作表1
	TET1wt/wt	TET1-/-
Hepatic TG(mg)	516.615	76.4103
	564.923	87.5385
	565.128	83.0769
	600.718	155.897
	363.282	66.7692
		391.282
		293.538
