# Supplementary material for: Liver TET1 promotes metabolic dysfunction-associated steatotic liver disease
Source: EMBO Mol Med. 2025 Mar 31;17(5):1101–17. doi: 10.1038/s44321-025-00224-4 (PMC12081649; doi:10.1038/s44321-025-00224-4)
Supplement: Supplementary file 11 — Source data Fig. 3 [file 44321_2025_224_MOESM11_ESM.zip › Fig 3/Fig 3E.xlsx]

## Sheet: 工作表1
	TET1wt/wt	TET1-/-
Serum TG (mg/dl)	153.337	140.103
	157.901	137.022
	126.982	154.706
	259.099	173.988
	67.8836	114.775
		88.8762
		141.586
