# Supplementary material for: Liver TET1 promotes metabolic dysfunction-associated steatotic liver disease
Source: EMBO Mol Med. 2025 Mar 31;17(5):1101–17. doi: 10.1038/s44321-025-00224-4 (PMC12081649; doi:10.1038/s44321-025-00224-4)
Supplement: Supplementary file 12 — Source data Fig. 4 [file 44321_2025_224_MOESM12_ESM.zip]

Archive with 42 entries (37 files):
- Fig 4/
- Fig 4/Fig 4A.xlsx
- Fig 4/Fig 4B.xlsx
- Fig 4/Fig 4C.xlsx
- Fig 4/Fig 4D.pptx
- Fig 4/Fig 4E and F.pptx
- Fig 4/Fig 4G.xlsx
- Fig 4/Fig 4H.xlsx
- Fig 4/Fig 4I/
- Fig 4/Fig 4I/Ctrl-SC 10X SCALE.jpg
- Fig 4/Fig 4I/Ctrl-SC 10X.jpg
- Fig 4/Fig 4I/Ctrl-sh23-10x SCALE.jpg
- Fig 4/Fig 4I/Ctrl-sh23-10x.jpg
- Fig 4/Fig 4I/Ctrl-Sh26-10X SCALE.jpg
- Fig 4/Fig 4I/Ctrl-Sh26-10X.jpg
- Fig 4/Fig 4I/OA-sh23-10x SCALE.jpg
- Fig 4/Fig 4I/OA-sh23-10x.jpg
- Fig 4/Fig 4I/OA-sh26-10x SCALE.jpg
- Fig 4/Fig 4I/OA-sh26-10x.jpg
- Fig 4/Fig 4I/SC-OA 10X SCAL.jpg
- Fig 4/Fig 4I/SC-OA 10X.jpg
- Fig 4/Fig 4J.xlsx
- Fig 4/fig 4K/
- Fig 4/fig 4K/24-Apr-2023-Layout.tiff
- Fig 4/fig 4K/Group 1_1.fcs
- Fig 4/fig 4K/Group 2_6.fcs
- Fig 4/fig 4K/Group 3_9.fcs
- Fig 4/Fig 4L.xlsx
- Fig 4/fig 4M/
- Fig 4/fig 4M/16-May-2023-Layout.tiff
- Fig 4/fig 4M/Group 1_2.fcs
- Fig 4/fig 4M/Group 3_8.fcs
- Fig 4/fig 4M/Group 6_17.fcs
- Fig 4/Fig 4N.xlsx
- Fig 4/Fig 4O.pptx
- Fig 4/fig 4P/
- Fig 4/fig 4P/14-Sep-2023-Layout.tiff
- Fig 4/fig 4P/Group 1_2.fcs
- Fig 4/fig 4P/Group 2_6.fcs
- Fig 4/fig 4P/Group 5_14.fcs
- Fig 4/fig 4P/Group 6_18.fcs
- Fig 4/Fig 4Q.xlsx
