# Supplementary material for: Liver TET1 promotes metabolic dysfunction-associated steatotic liver disease
Source: EMBO Mol Med. 2025 Mar 31;17(5):1101–17. doi: 10.1038/s44321-025-00224-4 (PMC12081649; doi:10.1038/s44321-025-00224-4)
Supplement: Supplementary file 12 — Source data Fig. 4 [file 44321_2025_224_MOESM12_ESM.zip › Fig 4/Fig 4A.xlsx]

## Sheet: 工作表1
Relative IGFBP2 mRNA level
WT	TET1 KO
0.969027	4.02323
0.913717	2.80752
1.11726	5.14712
	4.71903
