# Supplementary material for: Liver TET1 promotes metabolic dysfunction-associated steatotic liver disease
Source: EMBO Mol Med. 2025 Mar 31;17(5):1101–17. doi: 10.1038/s44321-025-00224-4 (PMC12081649; doi:10.1038/s44321-025-00224-4)
Supplement: Supplementary file 12 — Source data Fig. 4 [file 44321_2025_224_MOESM12_ESM.zip › Fig 4/Fig 4B.xlsx]

## Sheet: 工作表1
Relative CD36 mRNA level
WT	TET1 KO
0.972705	0.041992
1.44631	0.096881
0.580984	0.109478
	0.188962
