# Supplementary material for: Liver TET1 promotes metabolic dysfunction-associated steatotic liver disease
Source: EMBO Mol Med. 2025 Mar 31;17(5):1101–17. doi: 10.1038/s44321-025-00224-4 (PMC12081649; doi:10.1038/s44321-025-00224-4)
Supplement: Supplementary file 12 — Source data Fig. 4 [file 44321_2025_224_MOESM12_ESM.zip › Fig 4/Fig 4C.xlsx]

## Sheet: 工作表1
	Relative TET1 expression level
	shLuc	shTET1#23	shTET1#26
	1.19	0.18	0.23
	1.24	0.16	0.27
	0.95	0.36	0.32
	0.71	0.38	0.29
