# Supplementary material for: Liver TET1 promotes metabolic dysfunction-associated steatotic liver disease
Source: EMBO Mol Med. 2025 Mar 31;17(5):1101–17. doi: 10.1038/s44321-025-00224-4 (PMC12081649; doi:10.1038/s44321-025-00224-4)
Supplement: Supplementary file 12 — Source data Fig. 4 [file 44321_2025_224_MOESM12_ESM.zip › Fig 4/Fig 4G.xlsx]

## Sheet: 工作表1
	Relative IGFBP2 expression level
	shLuc	shTET1#23	shTET1#26
	0.862194	9.07199	2.92567
	1.15912	10.6779	3.59532
	1.32584	2.41797	2.93276
	0.753934	2.29717	2.80287
