# Supplementary material for: Liver TET1 promotes metabolic dysfunction-associated steatotic liver disease
Source: EMBO Mol Med. 2025 Mar 31;17(5):1101–17. doi: 10.1038/s44321-025-00224-4 (PMC12081649; doi:10.1038/s44321-025-00224-4)
Supplement: Supplementary file 12 — Source data Fig. 4 [file 44321_2025_224_MOESM12_ESM.zip › Fig 4/Fig 4H.xlsx]

## Sheet: 工作表1
	Relative CD36 expression level
	shLuc	shTET1#23	shTET1#26
	1.09475	0.427761	0.565083
	0.610716	0.276102	0.43344
	1.73346	0.226017	0.269015
	0.868517	0.248461	0.260686
