# Supplementary material for: Liver TET1 promotes metabolic dysfunction-associated steatotic liver disease
Source: EMBO Mol Med. 2025 Mar 31;17(5):1101–17. doi: 10.1038/s44321-025-00224-4 (PMC12081649; doi:10.1038/s44321-025-00224-4)
Supplement: Supplementary file 12 — Source data Fig. 4 [file 44321_2025_224_MOESM12_ESM.zip › Fig 4/Fig 4J.xlsx]

## Sheet: 工作表1
	Oil Red Semi-Quantification (fold)
	shLuc	shTET1#23	shTET1#26
	0.920578	0.193141	0.539711
	1.18051	0.202166	0.433213
	0.902527	0.176895	0.391697
	1.40567	0.692379	0.211431
	1.16868	0.302045	0.218401
	0.564591	0.497212	0.246283
