# Supplementary material for: Liver TET1 promotes metabolic dysfunction-associated steatotic liver disease
Source: EMBO Mol Med. 2025 Mar 31;17(5):1101–17. doi: 10.1038/s44321-025-00224-4 (PMC12081649; doi:10.1038/s44321-025-00224-4)
Supplement: Supplementary file 12 — Source data Fig. 4 [file 44321_2025_224_MOESM12_ESM.zip › Fig 4/Fig 4L.xlsx]

## Sheet: 工作表1
	Relative BODIPY 581/591 C12 Fluorescence shift
sc	0.933847	1.0235	1.04266	0.93059	0.884521	1.18765
#23	0.639449	0.708515	0.657136	0.39527	0.296683	0.375921
#26	0.740949	0.728908	0.752349	0.511364	0.490172	0.483723
