# Supplementary material for: Liver TET1 promotes metabolic dysfunction-associated steatotic liver disease
Source: EMBO Mol Med. 2025 Mar 31;17(5):1101–17. doi: 10.1038/s44321-025-00224-4 (PMC12081649; doi:10.1038/s44321-025-00224-4)
Supplement: Supplementary file 12 — Source data Fig. 4 [file 44321_2025_224_MOESM12_ESM.zip › Fig 4/Fig 4N.xlsx]

## Sheet: 工作表1
	Relative BODIPY 581/591 C12 Fluorescence shift
DMSO			UC514321			2-OG
0.92673	1.06804	1.00523	0.771636	0.759765	0.826206	2.63946	2.76908	1.83278
