# Supplementary material for: Liver TET1 promotes metabolic dysfunction-associated steatotic liver disease
Source: EMBO Mol Med. 2025 Mar 31;17(5):1101–17. doi: 10.1038/s44321-025-00224-4 (PMC12081649; doi:10.1038/s44321-025-00224-4)
Supplement: Supplementary file 12 — Source data Fig. 4 [file 44321_2025_224_MOESM12_ESM.zip › Fig 4/Fig 4Q.xlsx]

## Sheet: 工作表1
	Relative BODIPY 581/591 C12 Fluorescence shift
shLuc+EV				shTET1#23 +EV				shLuc+CD36				shTET1 #23 +CD36
0.986962	1.01956	0.996089	0.982438	0.576271	0.57236	0.607562	0.618677	1.26467	1.23859	1.1734	1.14618	0.729483	0.694312	0.831949	0.836681
