# Supplementary material for: Liver TET1 promotes metabolic dysfunction-associated steatotic liver disease
Source: EMBO Mol Med. 2025 Mar 31;17(5):1101–17. doi: 10.1038/s44321-025-00224-4 (PMC12081649; doi:10.1038/s44321-025-00224-4)
Supplement: Supplementary file 13 — Source data Fig. 5 [file 44321_2025_224_MOESM13_ESM.zip]

Archive with 4 entries (3 files):
- Fig 5/
- Fig 5/Fig 5E.xlsx
- Fig 5/Fig 5F.xlsx
- Fig 5/Fig 5G.xlsx
