# Supplementary material for: Liver TET1 promotes metabolic dysfunction-associated steatotic liver disease
Source: EMBO Mol Med. 2025 Mar 31;17(5):1101–17. doi: 10.1038/s44321-025-00224-4 (PMC12081649; doi:10.1038/s44321-025-00224-4)
Supplement: Supplementary file 13 — Source data Fig. 5 [file 44321_2025_224_MOESM13_ESM.zip › Fig 5/Fig 5E.xlsx]

## Sheet: 工作表1
	Relative fold change
	pcDNA3			pcDNA3-TET1			pIRES-II-GFP			pIRES-II-GFP-TET1
CD36-P	3.6225	2.5301	2.6524	3.934	3.8388	4.2425	2.1818	2.6792	2.272	3.5463	3.6545	3.9099
CD36-E2	0.2709	0.5631	0.2715	1.0634	0.7473	0.5791	0.1509	0.4286	0.1941	0.64	0.4902	0.7366
CD36-E3	0.4244	0.4429	0.17	5.9062	5.4028	5.7291	0.3871	0.3093	0.4105	2.3935	1.2632	1.4756
CD36-E4	0.3122	0.2136	0.2678	0.6296	0.6123	0.7584	0.1716	0.3351	0.1904	0.467	0.39	0.4949
CD36-E5	0.4006	0.2796	0.2555	0.948	1.1489	1.1034	0.2487	0.2044	0.3955	1.2675	1.6866	1.5218
CD36-E7	0.2658	0.2866	0.2408	1.0482	1.2096	1.0631	0.3923	0.3303	0.3189	2.5438	2.2782	2.5655
