# Supplementary material for: Liver TET1 promotes metabolic dysfunction-associated steatotic liver disease
Source: EMBO Mol Med. 2025 Mar 31;17(5):1101–17. doi: 10.1038/s44321-025-00224-4 (PMC12081649; doi:10.1038/s44321-025-00224-4)
Supplement: Supplementary file 13 — Source data Fig. 5 [file 44321_2025_224_MOESM13_ESM.zip › Fig 5/Fig 5F.xlsx]

## Sheet: 工作表1
		relative fold change
		pIRESII-GFP			pIRESII-GFP-TET1			pIRESII-GFP-TET1-mut			pIRESII-GFP-TET1-CD
	CD36-P	1.15657	0.949374	0.89406	2.93949	2.78599	2.59865	0.317309	0.198005	0.233968	1.68432	1.28153	1.38877
	CD36-E3	1.02658	1.03067	0.942752	3.06679	3.24603	2.88441	0.095481	0.199209	0.104137	2.4601	2.28174	3.3195
	CD36-E5	1.23879	0.969377	0.791867	2.72527	3.03182	2.35987	0.21748	0.22944	0.085922	2.21446	1.50285	1.71655
	CD36-E7	0.790912	1.08858	1.12054	5.28512	4.80975	3.49019	0.506651	0.512151	0.407314	4.98436	3.48331	3.53453
