# Supplementary material for: Liver TET1 promotes metabolic dysfunction-associated steatotic liver disease
Source: EMBO Mol Med. 2025 Mar 31;17(5):1101–17. doi: 10.1038/s44321-025-00224-4 (PMC12081649; doi:10.1038/s44321-025-00224-4)
Supplement: Supplementary file 13 — Source data Fig. 5 [file 44321_2025_224_MOESM13_ESM.zip › Fig 5/Fig 5G.xlsx]

## Sheet: 工作表1
		Relative CD36 mRNA change
		DMSO						10uM 5Aza
	SC	0.868642	1.15178	1.20538	0.829588			0.891134	0.850137	1.35472	1.12162
	23	0.320994	0.77549	0.279662	0.232079			1.25176	0.915039	0.848298	0.427868
	26	0.460721	0.800734	0.83115	0.335452			1.52106	2.0402	0.306335	0.47289
