# Supplementary material for: Liver TET1 promotes metabolic dysfunction-associated steatotic liver disease
Source: EMBO Mol Med. 2025 Mar 31;17(5):1101–17. doi: 10.1038/s44321-025-00224-4 (PMC12081649; doi:10.1038/s44321-025-00224-4)
Supplement: Supplementary file 14 — Source data Fig. 6 [file 44321_2025_224_MOESM14_ESM.zip]

Archive with 14 entries (13 files):
- Fig 6/
- Fig 6/Fig 6A.xlsx
- Fig 6/Fig 6B.tif
- Fig 6/Fig 6C.xlsx
- Fig 6/Fig 6D.xlsx
- Fig 6/Fig 6E.xlsx
- Fig 6/Fig 6F.tif
- Fig 6/Fig 6F_scale-01.jpg
- Fig 6/Fig 6G.xlsx
- Fig 6/Fig 6H.xlsx
- Fig 6/Fig 6I.xlsx
- Fig 6/Fig 6J.xlsx
- Fig 6/Fig 6K.xlsx
- Fig 6/Fig 6L.xlsx
