# Supplementary material for: Liver TET1 promotes metabolic dysfunction-associated steatotic liver disease
Source: EMBO Mol Med. 2025 Mar 31;17(5):1101–17. doi: 10.1038/s44321-025-00224-4 (PMC12081649; doi:10.1038/s44321-025-00224-4)
Supplement: Supplementary file 14 — Source data Fig. 6 [file 44321_2025_224_MOESM14_ESM.zip › Fig 6/Fig 6A.xlsx]

## Sheet: 工作表1
week	TET1 L/L						Albcre+//-TET1L/L
0	24.2	29.3	21.4	24.3	22.9		22.2	22.1	22.8	21.2	22	24	25.1	24.4	21.1	22.7	23.4	22.2	23.1	22.6	20.2
1	26.4	33.5	26.5	29.4	23.9		24.3	22	24.6	20.6	23.4	25.6	27.1	24.8	25.7	24.9	25.8	24.2	25.5	24	22.6
2	30.3	38.1	30.3	33.2	25.1		25.9	25.1	27.4	21.6	27.2	27.2	29.3	26.2	30.2	27.5	29.5	27.5	30	26.6	26.1
3	35	41.1	33.8	36.4	28.1		27.4	29.2	29.9	23.9	31.4	28.8	33	26.5	34.2	29.5	32.9	30.7	32.9	28.7	29.4
4	37.6	43.7	37.1	39.7	31.5		29.2	31.8	32.3	23.2	33.2	31.7	34.6	27.8	37.1	31.1	35.5	31.8	33.4	30.4	31.4
5	41	45.7	39.9	41.3	30.1		32.2	34.6	35.3	23.9	33.9	33.8	37.3	29.5	39.2	33.3	38.3	35.1	37.5	33.3	34
6	42.7	45.8	42.3	42.8	32.9		34.3	36	37.7	24.3	34.8	36.1	39.5	29	40.9	35.6	40.4	37.5	39.8	36.9	37.4
7	45.3	45.8	43.3	43.3	36.7		37.8	39.1	40.2	25.5	36.2	36	40	29.7	40.9	37.3	41.1	38.6	40.9	38.2	38.9
8	45.9	47.1	44.2	44.2	39		39.5	38.9	40.3	26.6	35.9	34.9	40	29.9	41.1	36.6	40.9	41.5	41.8	39.7	41
9	47.2	47.8	44.8	44	41.6		39.8	40.2	41.3	25.6	37.6	36	36.9	30.8	41.5	36.9	41.8	41.9	43.1	41.4	42.7
10	47.2	48.3	45.6	43.4	43.1		41.6	40.8	41.2	25.3	38.7	37.5	37.3	30.5	41.5	37.3	42.3	42	43.3	41.8	43.6
11	47.3	48.7	45.9	44.3	44.4		43.7	41.9	41.6	25.3	39.9	40.1	37	29.9	42.2	37	42.6	43	43.2	42.4	43.3
12	48	49.9	46.4	45.4	45.5		44.3	42	42	26.1	39.8	40.8	39.2	32.5	43.3	39.2	43.2	44.5	44.1	43.1	44.6
13	49.2	49.3	46.5	45.5	46		44.8	42.7	42.1	26.4	41.3	42.7	41.5	35.6	43.1	41.5	43.8	43.6	43.6	42.4	44.4
14	49.8	49.1	46.8	46.3	46.6		45.9	43.2	42.5	26.1	41.1	44	41.2	37.9	43.5	41.2	44.3	45	44.4	42.8	43.2
15	49.4	49.4	47.1	46.7	47.2		45.4	44.9	42.9	25.9	43.4	44.2	41.2	39.2	44.3	41.2	43.6	43.6	45.7	43.4	45.2
16	50.1	49.85	47.12	46.9	47		45.9	44.6	42.4	24.7	43.9	45	41.3	40.19	44.67	41.3	43.76	44.4	45.03	43.6	45.18
