# Supplementary material for: Liver TET1 promotes metabolic dysfunction-associated steatotic liver disease
Source: EMBO Mol Med. 2025 Mar 31;17(5):1101–17. doi: 10.1038/s44321-025-00224-4 (PMC12081649; doi:10.1038/s44321-025-00224-4)
Supplement: Supplementary file 14 — Source data Fig. 6 [file 44321_2025_224_MOESM14_ESM.zip › Fig 6/Fig 6C.xlsx]

## Sheet: 工作表1
liver weight (g)	WT	TET1 LKO
	2.4	1.6
	2.86	1.9
	2.27	1.6
	2.25	1.2
	2.1	1.9
		2.01
		1.38
		1.19
		1.93
		1.38
		1.82
		2.06
		1.76
		1.67
		2.24
