# Supplementary material for: Liver TET1 promotes metabolic dysfunction-associated steatotic liver disease
Source: EMBO Mol Med. 2025 Mar 31;17(5):1101–17. doi: 10.1038/s44321-025-00224-4 (PMC12081649; doi:10.1038/s44321-025-00224-4)
Supplement: Supplementary file 14 — Source data Fig. 6 [file 44321_2025_224_MOESM14_ESM.zip › Fig 6/Fig 6D.xlsx]

## Sheet: 工作表1
LW/BW	WT	TET1 LKO
	0.044681	0.034858
	0.047904	0.042601
	0.057372	0.037736
	0.048175	0.048583
	0.047974	0.04328
		0.044667
		0.033414
		0.029609
		0.043206
		0.033414
		0.04159
		0.046396
		0.039085
		0.038303
		0.049579
