# Supplementary material for: Liver TET1 promotes metabolic dysfunction-associated steatotic liver disease
Source: EMBO Mol Med. 2025 Mar 31;17(5):1101–17. doi: 10.1038/s44321-025-00224-4 (PMC12081649; doi:10.1038/s44321-025-00224-4)
Supplement: Supplementary file 14 — Source data Fig. 6 [file 44321_2025_224_MOESM14_ESM.zip › Fig 6/Fig 6E.xlsx]

## Sheet: 工作表1
ALT (U/L)	WT	TET1 LKO
	162.767	161.33
	151.495	29.5035
	150.169	57.5705
	122.434	78.1235
	143.429	181.22
		157.352
		89.947
		166.855
		80.1125
		65.9685
		34.255
		95.472
		70.3885
		2.43098
		30.1665
