# Supplementary material for: Liver TET1 promotes metabolic dysfunction-associated steatotic liver disease
Source: EMBO Mol Med. 2025 Mar 31;17(5):1101–17. doi: 10.1038/s44321-025-00224-4 (PMC12081649; doi:10.1038/s44321-025-00224-4)
Supplement: Supplementary file 14 — Source data Fig. 6 [file 44321_2025_224_MOESM14_ESM.zip › Fig 6/Fig 6G.xlsx]

## Sheet: 工作表1
TG (mg/dl)	WT	TET1 LKO
	171.036	159.07
	155.503	196.32
	162.915	97.2811
	124.175	121.872
	120.625	156.975
		186.726
		161.962
		156.057
		177.79
		203.697
		196.666
		85.6091
		102.598
		177.305
		165.945
