# Supplementary material for: Liver TET1 promotes metabolic dysfunction-associated steatotic liver disease
Source: EMBO Mol Med. 2025 Mar 31;17(5):1101–17. doi: 10.1038/s44321-025-00224-4 (PMC12081649; doi:10.1038/s44321-025-00224-4)
Supplement: Supplementary file 14 — Source data Fig. 6 [file 44321_2025_224_MOESM14_ESM.zip › Fig 6/Fig 6H.xlsx]

## Sheet: 工作表1
Cholesterol (mg/dl)	WT	TET1 LKO
	268.204	189.326
	202.216	231.954
	213.93	142.537
	202.284	209.566
	281.117	168.453
		230.823
		223.066
		185.979
		241.113
		206.965
		182.27
		122.795
		139.258
		147.58
		69.697
