# Supplementary material for: Liver TET1 promotes metabolic dysfunction-associated steatotic liver disease
Source: EMBO Mol Med. 2025 Mar 31;17(5):1101–17. doi: 10.1038/s44321-025-00224-4 (PMC12081649; doi:10.1038/s44321-025-00224-4)
Supplement: Supplementary file 14 — Source data Fig. 6 [file 44321_2025_224_MOESM14_ESM.zip › Fig 6/Fig 6I.xlsx]

## Sheet: 工作表1
Cholesterol (mg)	WT	TET1 LKO
	71.2742	72.0627
	71.4227	44.0529
	73.274	12.249
	66.4287	12.2147
	63.766	99.6497
		54.3266
		69.0343
		30.4422
		56.2465
		52.1553
		32.0307
		34.8305
		18.1001
		0.28397
		23.0255
