# Supplementary material for: Liver TET1 promotes metabolic dysfunction-associated steatotic liver disease
Source: EMBO Mol Med. 2025 Mar 31;17(5):1101–17. doi: 10.1038/s44321-025-00224-4 (PMC12081649; doi:10.1038/s44321-025-00224-4)
Supplement: Supplementary file 14 — Source data Fig. 6 [file 44321_2025_224_MOESM14_ESM.zip › Fig 6/Fig 6J.xlsx]

## Sheet: 工作表1
TG (mg)	WT	TET1 LKO
	359.743	582.144
	555.082	548.159
	459.935	550.71
	551.707	231.569
	445.263	581.511
		316.206
		556.847
		110.088
		414.653
		541.887
		382.624
		255.658
		369.582
		199.674
		540.775
