# Supplementary material for: Liver TET1 promotes metabolic dysfunction-associated steatotic liver disease
Source: EMBO Mol Med. 2025 Mar 31;17(5):1101–17. doi: 10.1038/s44321-025-00224-4 (PMC12081649; doi:10.1038/s44321-025-00224-4)
Supplement: Supplementary file 14 — Source data Fig. 6 [file 44321_2025_224_MOESM14_ESM.zip › Fig 6/Fig 6K.xlsx]

## Sheet: 工作表1
		TET1L/L						Albcre+/-TET1L/L
Relative mRNA expression	CD36	1.18612	1.70513	1.33931	0.474328	0.778312		0.778172	0.577221	1.05877	0.831703	0.077891	1.21311	0.241625	0.568682	0.529351	0.041088	0.238601	0.076233	0.941473	0.274616	1.11626
	IGFBP2	0.704848	1.15835	1.77774	0.682116	1.01004		3.05653	0.890156	1.16587	0.463326	1.62544	1.68409	0.80309	2.71404	0.289557	0.891807	1.19801	0.710981	0.577447	0.392815	0.252785
