# Supplementary material for: Liver TET1 promotes metabolic dysfunction-associated steatotic liver disease
Source: EMBO Mol Med. 2025 Mar 31;17(5):1101–17. doi: 10.1038/s44321-025-00224-4 (PMC12081649; doi:10.1038/s44321-025-00224-4)
Supplement: Supplementary file 14 — Source data Fig. 6 [file 44321_2025_224_MOESM14_ESM.zip › Fig 6/Fig 6L.xlsx]

## Sheet: 工作表1
	TET1L/L							Albcre+/-TET1L/L
Relative mRNA expression	TET1	2.67594	1.42073	1.04889	1.81376	1.30493		0.637403	0.374614	0.176373	0.052821	0.410578	0.79585	0.115836	0.337488	1.69456	0.18739	0.719446	1.30958	0.378369	0.778583	1.24223
	TET2	2.54623	1.35186	0.99805	1.72584	1.24167		0.741087	0.664388	0.275734	0.104085	1.44835	1.18549	0.236809	0.450294	5.76463	0.461048	1.14525	2.19668	1.59088	2.75485	3.4643
	TET3	6.70618	3.61857	3.21918	3.13124	1.36261		2.77397	3.43299	2.58196	1.12225	1.77408	4.77387	1.8264	0.415138	3.36429	1.78838	2.86825	2.14091	3.77467	3.93177	2.48818
