# Supplementary material for: Liver TET1 promotes metabolic dysfunction-associated steatotic liver disease
Source: EMBO Mol Med. 2025 Mar 31;17(5):1101–17. doi: 10.1038/s44321-025-00224-4 (PMC12081649; doi:10.1038/s44321-025-00224-4)
Supplement: Supplementary file 15 — Source data Fig. 7 [file 44321_2025_224_MOESM15_ESM.zip]

Archive with 15 entries (14 files):
- Fig 7/
- Fig 7/Fig 7B.xlsx
- Fig 7/Fig 7C.xlsx
- Fig 7/Fig 7D.xlsx
- Fig 7/Fig 7E.xlsx
- Fig 7/Fig 7F.xlsx
- Fig 7/Fig 7G-01(1).jpg
- Fig 7/Fig 7G.tif
- Fig 7/Fig 7H.xlsx
- Fig 7/Fig 7I.xlsx
- Fig 7/Fig 7J.xlsx
- Fig 7/Fig 7K.xlsx
- Fig 7/Fig 7L.xlsx
- Fig 7/Fig 7M.pptx
- Fig 7/Fig 7N.xlsx
