# Supplementary material for: Liver TET1 promotes metabolic dysfunction-associated steatotic liver disease
Source: EMBO Mol Med. 2025 Mar 31;17(5):1101–17. doi: 10.1038/s44321-025-00224-4 (PMC12081649; doi:10.1038/s44321-025-00224-4)
Supplement: Supplementary file 15 — Source data Fig. 7 [file 44321_2025_224_MOESM15_ESM.zip › Fig 7/Fig 7B.xlsx]

## Sheet: 工作表1
	week	Vehicle							TET1 inhibitor
	0	0	0	0	0	0	0		0	0	0	0	0	0	0
	1	0.32	-0.11	0.32	0.5	0.89	0.9		0.02	0.07	0	0.22	2.29	1.83	1.52
	2	1.3	1.01	1.74	1.76	1.55	1.13		0.46	1.01	-0.72	0.94	0.99	1.48	0.2
	3	1.65	1.96	2.61	2.52	3.36	2.03		-1.43	-0.01	-1.99	-0.09	2.68	2.61	-0.3
	4	1.09	3.08	2.88	2.77	3.45	2.37		-1.69	-0.92	-1.85	-0.69	1.69	1.91	0.7
	5	1.22	3.5	1.72	2.19	2.72	2.01		-1.14	-0.68	-1.9	-0.88	1.92	2.32	1.63
	6	2.92	5.29	3.17	3.61	3.62	3.79		-0.72	1.38	0.2	0.82	3.19	3.17	3.89
	7	4.92	6.99	4.73	5.96	5.28	3.83		0.5	2.79	-0.23	1.07	3.09	3.13	3.92
	8	4.92	8.44	5.52	7.44	6.53	3.79		1.19	2.37	1.52	1.78	3.19	3.17	3.89
