# Supplementary material for: Liver TET1 promotes metabolic dysfunction-associated steatotic liver disease
Source: EMBO Mol Med. 2025 Mar 31;17(5):1101–17. doi: 10.1038/s44321-025-00224-4 (PMC12081649; doi:10.1038/s44321-025-00224-4)
Supplement: Supplementary file 15 — Source data Fig. 7 [file 44321_2025_224_MOESM15_ESM.zip › Fig 7/Fig 7C.xlsx]

## Sheet: 工作表1
liver weight (g)	Vehicle	TET1 inhibitor
	1.21	1.11
	1.44	1.13
	1.24	1.24
	1.35	1.12
	1.45	0.96
	1.04	1
		1.14
