# Supplementary material for: Liver TET1 promotes metabolic dysfunction-associated steatotic liver disease
Source: EMBO Mol Med. 2025 Mar 31;17(5):1101–17. doi: 10.1038/s44321-025-00224-4 (PMC12081649; doi:10.1038/s44321-025-00224-4)
Supplement: Supplementary file 15 — Source data Fig. 7 [file 44321_2025_224_MOESM15_ESM.zip › Fig 7/Fig 7D.xlsx]

## Sheet: 工作表1
LW/BW	Vehicle	TET1 inhibitor
	0.031388	0.028704
	0.035208	0.030891
	0.034637	0.032359
	0.033048	0.030888
	0.03415	0.028916
	0.033701	0.034305
		0.026395
