# Supplementary material for: Liver TET1 promotes metabolic dysfunction-associated steatotic liver disease
Source: EMBO Mol Med. 2025 Mar 31;17(5):1101–17. doi: 10.1038/s44321-025-00224-4 (PMC12081649; doi:10.1038/s44321-025-00224-4)
Supplement: Supplementary file 15 — Source data Fig. 7 [file 44321_2025_224_MOESM15_ESM.zip › Fig 7/Fig 7E.xlsx]

## Sheet: 工作表1
visceral fat (g)	Vehicle	TET1 inhibitor
	3.09	2.04
	2.26	2.44
	1.65	2.43
	2.57	1.33
	3.82	3.35
	1.73	2.42
		5
