# Supplementary material for: Liver TET1 promotes metabolic dysfunction-associated steatotic liver disease
Source: EMBO Mol Med. 2025 Mar 31;17(5):1101–17. doi: 10.1038/s44321-025-00224-4 (PMC12081649; doi:10.1038/s44321-025-00224-4)
Supplement: Supplementary file 15 — Source data Fig. 7 [file 44321_2025_224_MOESM15_ESM.zip › Fig 7/Fig 7F.xlsx]

## Sheet: 工作表1
FW/BW	Vehicle	TET1 inhibitor
	0.080156	0.052754
	0.055257	0.066703
	0.046089	0.063413
	0.062913	0.03668
	0.089967	0.100904
	0.05606	0.083019
		0.115768
