# Supplementary material for: Liver TET1 promotes metabolic dysfunction-associated steatotic liver disease
Source: EMBO Mol Med. 2025 Mar 31;17(5):1101–17. doi: 10.1038/s44321-025-00224-4 (PMC12081649; doi:10.1038/s44321-025-00224-4)
Supplement: Supplementary file 15 — Source data Fig. 7 [file 44321_2025_224_MOESM15_ESM.zip › Fig 7/Fig 7H.xlsx]

## Sheet: 工作表1
Cholesterol (mg/dl)	Vehicle	TET1 inhibitor
	116.187	128.413
	109.775	193.987
	216.814	166.629
	182.616	188.686
	241.094	133.286
	186.207	229.98
		126.788
