# Supplementary material for: Liver TET1 promotes metabolic dysfunction-associated steatotic liver disease
Source: EMBO Mol Med. 2025 Mar 31;17(5):1101–17. doi: 10.1038/s44321-025-00224-4 (PMC12081649; doi:10.1038/s44321-025-00224-4)
Supplement: Supplementary file 15 — Source data Fig. 7 [file 44321_2025_224_MOESM15_ESM.zip › Fig 7/Fig 7I.xlsx]

## Sheet: 工作表1
TG (mg/dl)	Vehicle	TET1 inhibitor
	132.2	110.584
	152.24	119.745
	290.953	143.365
	183.161	100.277
	146.371	83.5284
	234.695	116.882
		115.737
