# Supplementary material for: Liver TET1 promotes metabolic dysfunction-associated steatotic liver disease
Source: EMBO Mol Med. 2025 Mar 31;17(5):1101–17. doi: 10.1038/s44321-025-00224-4 (PMC12081649; doi:10.1038/s44321-025-00224-4)
Supplement: Supplementary file 15 — Source data Fig. 7 [file 44321_2025_224_MOESM15_ESM.zip › Fig 7/Fig 7J.xlsx]

## Sheet: 工作表1
hepatic cholesterol (mg)	Vehicle	TET1 inhibitor
	57.4508	61.2465
	76.622	62.1471
	64.0771	67.5511
	69.288	65.1707
	63.1764	52.9475
	80.3533	75.0137
		56.7431
