# Supplementary material for: Liver TET1 promotes metabolic dysfunction-associated steatotic liver disease
Source: EMBO Mol Med. 2025 Mar 31;17(5):1101–17. doi: 10.1038/s44321-025-00224-4 (PMC12081649; doi:10.1038/s44321-025-00224-4)
Supplement: Supplementary file 15 — Source data Fig. 7 [file 44321_2025_224_MOESM15_ESM.zip › Fig 7/Fig 7K.xlsx]

## Sheet: 工作表1
hepatic TG (mg)	Vehicle	TET1 inhibitor
	282.696	235.798
	256.139	220.895
	454.555	272.552
	401.034	267.958
	396.911	140.497
	278.874	207.801
		171.833
