# Supplementary material for: Liver TET1 promotes metabolic dysfunction-associated steatotic liver disease
Source: EMBO Mol Med. 2025 Mar 31;17(5):1101–17. doi: 10.1038/s44321-025-00224-4 (PMC12081649; doi:10.1038/s44321-025-00224-4)
Supplement: Supplementary file 15 — Source data Fig. 7 [file 44321_2025_224_MOESM15_ESM.zip › Fig 7/Fig 7L.xlsx]

## Sheet: 工作表1
relative CD36 mRNA	Vehicle	TET1 inhibitor
	3.61017	0.0547311
	3.96859	0.294454
	1.21427	0.465244
	0.718618	0.0278799
	0.860932	0.869728
	1.01736	0.360759
		0.712112
