# Supplementary material for: Liver TET1 promotes metabolic dysfunction-associated steatotic liver disease
Source: EMBO Mol Med. 2025 Mar 31;17(5):1101–17. doi: 10.1038/s44321-025-00224-4 (PMC12081649; doi:10.1038/s44321-025-00224-4)
Supplement: Supplementary file 15 — Source data Fig. 7 [file 44321_2025_224_MOESM15_ESM.zip › Fig 7/Fig 7N.xlsx]

## Sheet: 工作表1
	semi-quantification
		Veh							TET1 i
	TET1	1.36654	1.0301	1.14696	0.801284	0.694363	0.921534		0.526362	0.707385	0.587643	0.612708	0.573247	0.551885	0.854508
	CD36	0.63208	1.06384	1.10827	1.31677	1.08066	0.797682		0.645776	0.2914	0.552007	0.019016	0.218452	1.04909	0.552637
